# Supplementary material for: Novel and unusual genes for nitrogen and metal cycling in Planctomycetota- and KSB1-affiliated metagenome-assembled genomes reconstructed from a marine subsea tunnel
Source: FEMS Microbiol Lett. 2023 Jun 8;370:fnad049. doi: 10.1093/femsle/fnad049 (PMC10732223; doi:10.1093/femsle/fnad049)
Supplement: fnad049_Supplemental_File [file fnad049_supplemental_file.zip › Supplementary_table_1.xlsx]

## Sheet: OFTM72_KSB1
order	qseqid	sseqid	pident	length	mismatch	gapopen	qstart	qend	sstart	send	evalue	bitscore	Comment
1	SOH05200.1_hydrazine_synthase_subunit_A	OFTM72_OFTM72_37_77_rank:_D;_Hydrazine_synthase_alpha_subunit_middle_domain_[PF18582.3];_Domain_of_unknown_function_(DUF5050)_[PF16472.7]_(db=pfam)	23.247	770	383	26	57	794	51	644	2.03e-27	115	hzsA
2	SOH05200.1_hydrazine_synthase_subunit_A	OFTM72_OFTM72_87_26_rank:_D;_FlgD_Ig-like_domain_[PF13860.8];_Protein_of_unknown_function_(DUF1565)_[PF07602.13];_Periplasmic_copper-binding_protein_(NosD)_[PF05048.15];_Secretion_system_C-terminal_sorting_domain_[PF18962.2]_(db=pfam)	26.316	114	74	2	43	149	421	531	0.021	35.4
3	SOH05200.1_hydrazine_synthase_subunit_A	OFTM72_OFTM72_169_1_rank:_C;_TolB_protein_(db=kegg)	28.261	92	53	2	114	205	167	245	0.034	34.3
5	SOH05200.1_hydrazine_synthase_subunit_A	OFTM72_OFTM72_55_8_rank:_C;_TolB_protein;_aminopeptidase_YwaD_[EC:3.4.11.6_3.4.11.10]_(db=kegg)	26.966	89	54	3	77	161	206	287	0.13	33.1
6	SOH05200.1_hydrazine_synthase_subunit_A	OFTM72_OFTM72_88_74_rank:_D;_Amidohydrolase_family_[PF01979.22];_Dipeptidyl_peptidase_IV_(DPP_IV)_N-terminal_region_[PF00930.23];_Oligogalacturonate_lyase_[PF14583.8];_Domain_of_unknown_function_(DUF5050)_[PF16472.7];_Amidohydrolase_family_[PF07969.13];_Prolyl_oligopeptidase	32.787	61	39	1	86	146	72	130	0.74	30.4
7	SOH06074.1_hydrazine_synthase_subunit_B	OFTM72_OFTM72_79_5_rank:_D;_Lactonase	33.628	113	61	3	39	140	306	415	4.79e-12	64.3	hzsB1
12	SOH06074.1_hydrazine_synthase_subunit_B	OFTM72_OFTM72_198_33_rank:_D;_Lactonase	28.571	105	75	0	40	144	529	633	8.51e-11	60.5	hzsB2
16	SOH06074.1_hydrazine_synthase_subunit_B	OFTM72_OFTM72_194_23_rank:_D;_Cytochrome_D1_heme_domain_[PF02239.18];_Lactonase	32.222	90	60	1	43	131	263	352	1.28e-07	50.1	hzsB3
23	SOH06074.1_hydrazine_synthase_subunit_B	OFTM72_OFTM72_52_2_rank:_D;_FlgD_Ig-like_domain_[PF13860.8];_Cytochrome_D1_heme_domain_[PF02239.18];_Secretion_system_C-terminal_sorting_domain_[PF18962.2]_(db=pfam)	28.571	154	100	5	52	199	68	217	1.08e-06	47.8	hzsB4
24	SOH06074.1_hydrazine_synthase_subunit_B	OFTM72_OFTM72_103_3_rank:_D;_Domain_of_unknown_function_(DUF5060)_[PF16586.7];_Lactonase	22.789	294	172	12	48	307	589	861	2.02e-06	47	hzsB_fusion
26	SOH06075.1_hydrazine_synthase_subunit_C	OFTM72_OFTM72_103_3_rank:_D;_Domain_of_unknown_function_(DUF5060)_[PF16586.7];_Lactonase	30.743	296	149	14	60	338	925	1181	2.37e-23	98.6	hzsC_fusion
27	SOH06075.1_hydrazine_synthase_subunit_C	OFTM72_OFTM72_128_9_rank:_C;_cytochrome_c_peroxidase_[EC:1.11.1.5]_(db=kegg)	27.869	305	172	15	70	341	54	343	4.22e-10	57.4	hzsC
29	SOH06075.1_hydrazine_synthase_subunit_C	OFTM72_OFTM72_77_1_rank:_C;_large_repetitive_protein_(db=kegg)	27.586	58	37	2	153	205	656	713	0.89	28.9
30	SOH06075.1_hydrazine_synthase_subunit_C	OFTM72_OFTM72_136_14_rank:_D;_4Fe-4S_dicluster_domain_[PF13183.8];_4Fe-4S_dicluster_domain_[PF13534.8];_4Fe-4S_dicluster_domain_[PF13237.8]_(db=pfam)	34.615	52	31	1	180	228	12	63	1.3	27.7
39	CAJ72085.1_similar_to_hydroxylamine_oxidoreductase_hao_kustd1340_HDH2	OFTM72_OFTM72_97_7_rank:_C;_threonine_synthase_[EC:4.2.3.1]_(db=kegg)	28.947	38	27	0	335	372	23	60	0.038	33.9
40	CAJ72085.1_similar_to_hydroxylamine_oxidoreductase_hao_kustd1340_HDH2	OFTM72_OFTM72_143_20_rank:_D;_GxGYxY_sequence_motif_in_domain_of_unknown_function_N-terminal_[PF16216.7];_GxGYxYP_putative_glycoside_hydrolase_C-terminal_domain_[PF14323.8]_(db=pfam)	24.528	106	73	2	476	574	149	254	0.067	33.1
48	CAJ71806.1_similar_to_hydroxylamine_oxidoreductase_hao_kustc1061_HOX	OFTM72_OFTM72_38_1_rank:_D;_Concanavalin_A-like_lectin/glucanases_superfamily_[PF13385.8];_Doubled_CXXCH_motif_(Paired_CXXCH_1)_[PF09699.12]_(db=pfam)	23.899	159	77	7	178	310	320	460	0.074	33.1
50	QII12968.1_putative_copper_oxidase_and_hydroxylamine_oxidoreductase_NirK-HAO_fusion	OFTM72_OFTM72_81_19_rank:_C;_hydroxylamine_dehydrogenase_[EC:1.7.2.6]_(db=kegg)	27.708	480	210	17	405	842	23	407	1.2e-42	158	hao1
52	QII12968.1_putative_copper_oxidase_and_hydroxylamine_oxidoreductase_NirK-HAO_fusion	OFTM72_OFTM72_193_5_rank:_D;_Multicopper_oxidase_[PF07732.17];_Multicopper_oxidase_[PF07731.16];_FlgD_Ig-like_domain_[PF13860.8];_Multicopper_oxidase_[PF00394.24];_Secretion_system_C-terminal_sorting_domain_[PF18962.2]_(db=pfam)	30.928	97	60	3	71	167	79	168	0.000231	42
57	QII12968.1_putative_copper_oxidase_and_hydroxylamine_oxidoreductase_NirK-HAO_fusion	OFTM72_OFTM72_13_2_rank:_D;_Cytochrome_c7_and_related_cytochrome_c_[PF14522.8];_Cytochrome_c3_[PF14537.8];_Class_III_cytochrome_C_family_[PF02085.18]_(db=pfam)	23.767	223	119	9	396	569	302	522	0.1	33.1
62	QII14326.1_putative_hydroxylamine_oxidoreductase_HAO	OFTM72_OFTM72_38_10_rank:_D;_Doubled_CXXCH_motif_(Paired_CXXCH_1)_[PF09699.12];_Cytochrome_c3_[PF14537.8];_Cytochrome_c7_and_related_cytochrome_c_[PF14522.8];_Class_III_cytochrome_C_family_[PF02085.18]_(db=pfam)	34.375	64	37	2	102	165	81	139	0.63	29.3
63	QII14326.1_putative_hydroxylamine_oxidoreductase_HAO	OFTM72_OFTM72_114_28_rank:_D;_Tetratricopeptide_repeat_[PF13429.8];_Outer_membrane_lipoprotein_[PF13525.8];_Tetratricopeptide_repeat_[PF13371.8];_TPR_repeat_[PF13414.8];_Tetratricopeptide_repeat_[PF13432.8]_(db=pfam)	23.423	111	68	3	277	371	170	279	0.99	29.3
64	SOH02966.1_strongly_similar_to_cd1_nitrite_reductase_NirS	OFTM72_OFTM72_190_2_rank:_C;_uncharacterized_protein_(db=kegg)	32.432	74	42	4	15	87	212	278	2.1	28.1
65	SOH02966.1_strongly_similar_to_cd1_nitrite_reductase_NirS	OFTM72_OFTM72_157_10_rank:_C;_methyl-accepting_chemotaxis_protein_(db=kegg)	31.325	83	47	3	45	127	482	554	2.9	28.1
66	SOH02966.1_strongly_similar_to_cd1_nitrite_reductase_NirS	OFTM72_OFTM72_46_8_rank:_D;_2OG-Fe(II)_oxygenase_superfamily_[PF13640.8]_(db=pfam)	45.455	33	14	1	425	453	115	147	2.9	27.7
67	SOH02966.1_strongly_similar_to_cd1_nitrite_reductase_NirS	OFTM72_OFTM72_133_12_rank:_D;_Cytochrome_c3_[PF14537.8]_(db=pfam)	25.676	74	52	2	115	187	224	295	6.9	26.6
68	SOH02966.1_strongly_similar_to_cd1_nitrite_reductase_NirS	OFTM72_OFTM72_148_2_rank:_E	26.415	53	32	1	519	571	83	128	7.9	26.2
70	GAB64238.1_putative_copper-type_nitrite_reductase_Ca_Jettenia_caeni_NirK	OFTM72_OFTM72_7_37_rank:_D;_Domain_of_unknown_function_(DUF4159)_[PF13709.8]_(db=pfam)	27.059	85	39	4	193	264	35	109	2.3	26.9
71	GAB64238.1_putative_copper-type_nitrite_reductase_Ca_Jettenia_caeni_NirK	OFTM72_OFTM72_60_2_rank:_D;_Divergent_InlB_B-repeat_domain_[PF18998.2];_Bacterial_pre-peptidase_C-terminal_domain_[PF04151.17]_(db=pfam)	29.825	57	40	0	205	261	147	203	3.2	26.9
72	GAB64238.1_putative_copper-type_nitrite_reductase_Ca_Jettenia_caeni_NirK	OFTM72_OFTM72_45_10_rank:_E	28.846	52	37	0	28	79	364	415	4.1	26.6
73	GAB64238.1_putative_copper-type_nitrite_reductase_Ca_Jettenia_caeni_NirK	OFTM72_OFTM72_21_18_rank:_C;_phosphoserine_phosphatase_RsbX_[EC:3.1.3.3];_serine/threonine-protein_kinase_RsbT_[EC:2.7.11.1]_(db=kegg)	24.107	112	74	2	174	285	104	204	4.7	26.2
74	GAB60912.1_cytochrome_c_nitrite_reductase_catalytic_subunit_Ca_Jettenia_caeni_NrfA	OFTM72_OFTM72_148_71_rank:_D;_Cytochrome_c554_and_c-prime_[PF13435.8]_(db=pfam)	20	165	84	6	192	343	106	235	0.56	29.6
75	GAB60912.1_cytochrome_c_nitrite_reductase_catalytic_subunit_Ca_Jettenia_caeni_NrfA	OFTM72_OFTM72_41_5_rank:_D;_Cytochrome_c7_and_related_cytochrome_c_[PF14522.8];_Class_III_cytochrome_C_family_[PF02085.18];_Cytochrome_c3_[PF14537.8]_(db=pfam)	29.412	68	41	3	314	381	123	183	0.8	28.9
76	GAB60912.1_cytochrome_c_nitrite_reductase_catalytic_subunit_Ca_Jettenia_caeni_NrfA	OFTM72_OFTM72_2_5_rank:_D;_Domain_of_unknown_function_(DUF1972)_[PF09314.13];_Glycosyl_transferases_group_1_[PF13524.8];_Glycosyltransferase_Family_4_[PF13439.8]_(db=pfam)	50	22	11	0	96	117	245	266	1.7	28.1
77	GAB60912.1_cytochrome_c_nitrite_reductase_catalytic_subunit_Ca_Jettenia_caeni_NrfA	OFTM72_OFTM72_37_11_rank:_D;_Domain_of_unknown_function_(DUF4153)_[PF13687.8]_(db=pfam)	30	40	23	1	177	216	402	436	2.1	28.1
78	GAB60912.1_cytochrome_c_nitrite_reductase_catalytic_subunit_Ca_Jettenia_caeni_NrfA	OFTM72_OFTM72_39_12_rank:_D;_AcrB/AcrD/AcrF_family_[PF00873.21];_MMPL_family_[PF03176.17]_(db=pfam)	30.769	39	27	0	1	39	384	422	2.1	28.1
79	CAJ72445.1_similar_to_nitrate_reductase_subunit_NarG_kustd1700_NxrA	OFTM72_OFTM72_179_13_rank:_C;_nitrate_reductase_/_nitrite_oxidoreductase	22.766	593	298	20	47	548	16	539	3.29e-25	110
82	CAJ72445.1_similar_to_nitrate_reductase_subunit_NarG_kustd1700_NxrA	OFTM72_OFTM72_81_32_rank:_C;_thiosulfate_reductase_/_polysulfide_reductase_chain_A_[EC:1.8.5.5]_(db=kegg)	24.823	282	145	7	101	381	81	296	1.32e-13	72.4
83	CAJ72445.1_similar_to_nitrate_reductase_subunit_NarG_kustd1700_NxrA	OFTM72_OFTM72_119_3_rank:_D;_Molybdopterin_oxidoreductase_[PF00384.24];_Molydopterin_dinucleotide_binding_domain_[PF01568.23];_Molybdopterin_oxidoreductase_Fe4S4_domain_[PF04879.18]_(db=pfam)	27.632	76	55	0	315	390	245	320	8.38e-08	53.5
84	CAJ72445.1_similar_to_nitrate_reductase_subunit_NarG_kustd1700_NxrA	OFTM72_OFTM72_51_12_rank:_C;_cysteine_desulfurase_[EC:2.8.1.7]_(db=kegg)	23.897	272	143	11	114	378	66	280	8.93e-08	53.5
86	CAJ72445.1_similar_to_nitrate_reductase_subunit_NarG_kustd1700_NxrA	OFTM72_OFTM72_128_6_rank:_C;_arsenite_oxidase_large_subunit_[EC:1.20.2.1_1.20.9.1]_(db=kegg)	21.6	250	140	7	144	382	109	313	0.000132	43.1
88	CAJ72448.1_strongly_similar_to_nitrate_reductase_NarH_kustd1703_NxrB	OFTM72_OFTM72_179_12_rank:_C;_nitrate_reductase_/_nitrite_oxidoreductase	33.062	369	149	14	23	308	4	357	7.34e-50	173
89	CAJ72448.1_strongly_similar_to_nitrate_reductase_NarH_kustd1703_NxrB	OFTM72_OFTM72_119_2_rank:_C;_tetrathionate_reductase_subunit_B_(db=kegg)	31.469	143	86	5	164	306	47	177	2.22e-15	75.1
91	CAJ72448.1_strongly_similar_to_nitrate_reductase_NarH_kustd1703_NxrB	OFTM72_OFTM72_81_31_rank:_D;_4Fe-4S_dicluster_domain_[PF13247.8];_4Fe-4S_dicluster_domain_[PF14697.8];_4Fe-4S_dicluster_domain_[PF13237.8];_4Fe-4S_dicluster_domain_[PF12838.9];_4Fe-4S_dicluster_domain_[PF13187.8]_(db=pfam)	29.545	132	81	5	175	306	58	177	1.99e-10	57
93	CAJ72448.1_strongly_similar_to_nitrate_reductase_NarH_kustd1703_NxrB	OFTM72_OFTM72_136_38_rank:_D;_4Fe-4S_dicluster_domain_[PF13247.8];_4Fe-4S_dicluster_domain_[PF12838.9];_4Fe-4S_dicluster_domain_[PF13237.8];_4Fe-4S_dicluster_domain_[PF13187.8];_4Fe-4S_dicluster_domain_[PF14697.8];_4Fe-4S_dicluster_domain_[PF13183.8]_(db=pfam)	30.675	163	83	7	171	306	64	223	5.54e-10	56.6
94	CAJ72448.1_strongly_similar_to_nitrate_reductase_NarH_kustd1703_NxrB	OFTM72_OFTM72_193_17_rank:_C;_formate_dehydrogenase_iron-sulfur_subunit_(db=kegg)	38.356	73	42	2	171	241	53	124	5.27e-09	53.9
97	CAJ72449.1_unknown_protein_kustd1704_NxrC	OFTM72_OFTM72_119_11_rank:_C;_L-threonylcarbamoyladenylate_synthase_[EC:2.7.7.87]_(db=kegg)	25.61	82	46	2	200	266	8	89	0.83	28.1
98	CAJ72449.1_unknown_protein_kustd1704_NxrC	OFTM72_OFTM72_54_17_rank:_D;_Curli_production_assembly/transport_component_CsgG_[PF03783.16]_(db=pfam)	29.787	47	31	1	13	59	15	59	2.9	26.9
99	CAJ72449.1_unknown_protein_kustd1704_NxrC	OFTM72_OFTM72_43_4_rank:_E	34.783	46	30	0	202	247	844	889	3.6	26.6
100	CAJ72449.1_unknown_protein_kustd1704_NxrC	OFTM72_OFTM72_41_6_rank:_D;_4Fe-4S_dicluster_domain_[PF13247.8];_Molybdopterin_oxidoreductase_[PF00384.24];_Molydopterin_dinucleotide_binding_domain_[PF01568.23]_(db=pfam)	30.357	56	39	0	176	231	88	143	4.6	26.2
101	CAJ72452.1_conserved_hypothetical_monoheme_protein_kustd1707_NXRmemb1	OFTM72_OFTM72_85_58_rank:_D;_Cytochrome_C_oxidase	34.066	91	49	3	48	135	43	125	1.29e-08	48.5
105	CAJ72452.1_conserved_hypothetical_monoheme_protein_kustd1707_NXRmemb1	OFTM72_OFTM72_41_9_rank:_D;_Cytochrome_C_oxidase	32.432	37	25	0	39	75	90	126	0.004	33.9
114	CAJ72453.1_hypothetical_tetraheme_protein_kustd1708_NXRmemb2	OFTM72_OFTM72_136_41_rank:_E	28.859	149	70	6	328	463	48	173	3.05e-08	52.8
118	CAJ72453.1_hypothetical_tetraheme_protein_kustd1708_NXRmemb2	OFTM72_OFTM72_120_27_rank:_D;_Cytochrome_C_oxidase	24.157	178	103	7	327	491	47	205	3.28e-06	45.4
122	CAJ72453.1_hypothetical_tetraheme_protein_kustd1708_NXRmemb2	OFTM72_OFTM72_106_7_rank:_E	23.529	204	109	9	290	464	51	236	4.67e-06	45.8
126	CAJ72454.1_hypothetical_diheme_protein_kustd1709_NXRmemb3	OFTM72_OFTM72_149_72_rank:_D;_Ethylbenzene_dehydrogenase_[PF09459.12];_Cytochrome_C_oxidase	40.434	507	263	7	49	525	46	543	6.95e-127	380
128	CAJ72454.1_hypothetical_diheme_protein_kustd1709_NXRmemb3	OFTM72_OFTM72_148_41_rank:_D;_Cytochrome_C_oxidase	43.29	231	120	5	45	268	25	251	1.46e-60	197
130	CAJ72454.1_hypothetical_diheme_protein_kustd1709_NXRmemb3	OFTM72_OFTM72_179_3_rank:_D;_Cytochrome_C_oxidase	32.292	96	54	4	56	150	100	185	5.7e-09	53.1
135	CAJ72455.1_hypothetical_monoheme_protein_kustd1710_NXRmemb4	OFTM72_OFTM72_149_73_rank:_D;_Cytochrome_C_oxidase	48.047	256	120	2	10	256	16	267	1.42e-86	256
141	CAJ73853.1_similar_to_rieske_2Fe-2S_subunit_of_the_bc1_complex_kuste3096_R/b-1_1	OFTM72_OFTM72_81_11_rank:_C;_cytochrome_b6-f_complex_iron-sulfur_subunit_[EC:7.1.1.6]_(db=kegg)	26.316	152	95	3	5	156	25	159	7.42e-14	62.8
144	CAJ73853.1_similar_to_rieske_2Fe-2S_subunit_of_the_bc1_complex_kuste3096_R/b-1_1	OFTM72_OFTM72_190_46_rank:_D;_Phosphotransferase_enzyme_family_[PF01636.25]_(db=pfam)	24.096	83	50	4	55	135	432	503	0.093	30
145	CAJ73853.1_similar_to_rieske_2Fe-2S_subunit_of_the_bc1_complex_kuste3096_R/b-1_1	OFTM72_OFTM72_82_8_rank:_D;_Alpha_amylase	27.536	69	41	2	97	162	513	575	0.88	26.9
146	CAJ73854.1_conserved_hypothetical_cytochrome_bc_fusion_protein_kuste3097_R/b-1_2	OFTM72_OFTM72_81_10_rank:_C;_ubiquinol-cytochrome_c_reductase_cytochrome_b_subunit;_cytochrome_b6_(db=kegg)	33.231	325	203	7	3	317	21	341	5.68e-47	167
153	CAJ72225.1_similar_to_Rieske_2Fe-2S_iron_sulfur_protein_cytochrome_b6-F_complex_kustd1480_R/b-2_3	OFTM72_OFTM72_123_8_rank:_C;_cytochrome_b6-f_complex_iron-sulfur_subunit_[EC:7.1.1.6]_(db=kegg)	50.943	159	75	3	12	168	60	217	4.14e-57	176
156	CAJ72225.1_similar_to_Rieske_2Fe-2S_iron_sulfur_protein_cytochrome_b6-F_complex_kustd1480_R/b-2_3	OFTM72_OFTM72_36_37_rank:_C;_pyruvate_oxidase_[EC:1.2.3.3]_(db=kegg)	35.088	57	36	1	87	142	45	101	0.26	28.9
157	CAJ72225.1_similar_to_Rieske_2Fe-2S_iron_sulfur_protein_cytochrome_b6-F_complex_kustd1480_R/b-2_3	OFTM72_OFTM72_39_38_rank:_C;_DNA_polymerase_III_subunit_alpha_[EC:2.7.7.7]_(db=kegg)	32.432	37	25	0	5	41	959	995	0.45	28.1
158	CAJ72226.1_strongly_similar_to_cytochrome_b6_kustd1481_R/b-2_1	OFTM72_OFTM72_3_9_rank:_C;_cytochrome_b6_(db=kegg)	69.922	256	77	0	20	275	2	257	1.68e-129	365
159	CAJ72226.1_strongly_similar_to_cytochrome_b6_kustd1481_R/b-2_1	OFTM72_OFTM72_128_1_rank:_D;_Cytochrome_b/b6/petB_[PF00033.21];_Cytochrome_b(N-terminal)/b6/petB_[PF13631.8];_Cytochrome_b(C-terminal)/b6/petD_[PF00032.19]_(db=pfam)	50.826	242	109	2	37	274	29	264	6e-73	228
161	CAJ72226.1_strongly_similar_to_cytochrome_b6_kustd1481_R/b-2_1	OFTM72_OFTM72_114_12_rank:_C;_phosphoserine_phosphatase_RsbU/P_[EC:3.1.3.3]_(db=kegg)	50	14	7	0	243	256	238	251	6.3	25.4
162	CAJ72226.1_strongly_similar_to_cytochrome_b6_kustd1481_R/b-2_1	OFTM72_OFTM72_39_23_rank:_C;_GTP-binding_protein_(db=kegg)	28.261	46	33	0	107	152	145	190	7.2	25.4
164	CAJ72227.1_unknown_protein_kustd1482_R/b-2_2	OFTM72_OFTM72_88_73_rank:_D;_FlgD_Ig-like_domain_[PF13860.8];_Secretion_system_C-terminal_sorting_domain_[PF18962.2]_(db=pfam)	34.615	26	17	0	13	38	2	27	1	23.5
165	CAJ72227.1_unknown_protein_kustd1482_R/b-2_2	OFTM72_OFTM72_2_18_rank:_C;_glycosyltransferase_2_family_protein_(db=kegg)	38.462	26	12	1	6	31	164	185	1.4	23.1
166	CAJ72227.1_unknown_protein_kustd1482_R/b-2_2	OFTM72_OFTM72_39_11_rank:_D;_AcrB/AcrD/AcrF_family_[PF00873.21];_MMPL_family_[PF03176.17]_(db=pfam)	28	25	16	1	9	33	18	40	2	22.7
167	CAJ72227.1_unknown_protein_kustd1482_R/b-2_2	OFTM72_OFTM72_139_6_rank:_E	29.032	31	22	0	11	41	56	86	2.9	22.3
168	CAJ72228.1_similar_to_NADP_oxidoreductase_FAD-containing_subunit_kustd1483_R/b-2_3	OFTM72_OFTM72_128_3_rank:_D;_Dihydroprymidine_dehydrogenase_domain_II	37.073	615	319	12	11	565	19	625	1.2e-112	346
172	CAJ72228.1_similar_to_NADP_oxidoreductase_FAD-containing_subunit_kustd1483_R/b-2_3	OFTM72_OFTM72_31_3_rank:_C;_NADH-quinone_oxidoreductase_subunit_I_[EC:7.1.1.2]_(db=kegg)	37.681	69	35	2	490	558	86	146	6.74e-07	47.4
173	CAJ72228.1_similar_to_NADP_oxidoreductase_FAD-containing_subunit_kustd1483_R/b-2_3	OFTM72_OFTM72_127_14_rank:_D;_4Fe-4S_dicluster_domain_[PF12838.9];_4Fe-4S_dicluster_domain_[PF13237.8];_4Fe-4S_dicluster_domain_[PF14697.8];_4Fe-4S_dicluster_domain_[PF13187.8];_4Fe-4S_double_cluster_binding_domain_[PF13484.8];_4Fe-4S_dicluster_domain_[PF13247.8]_(db=pfam)	33.803	71	36	1	491	561	31	90	0.000159	39.3
175	CAJ72229.1_hypothetical_bc1_protein_putative_UQ:cyt_c_oxidpoeductase_kustd1484_R/b-2_4	OFTM72_OFTM72_3_10_rank:_D;_Cytochrome_b(C-terminal)/b6/petD_[PF00032.19]_(db=pfam)	62.705	244	87	2	34	277	53	292	3.35e-107	310
177	CAJ72229.1_hypothetical_bc1_protein_putative_UQ:cyt_c_oxidpoeductase_kustd1484_R/b-2_4	OFTM72_OFTM72_41_32_rank:_E	35.211	71	41	4	180	246	290	359	1	28.1
178	CAJ72229.1_hypothetical_bc1_protein_putative_UQ:cyt_c_oxidpoeductase_kustd1484_R/b-2_4	OFTM72_OFTM72_2_72_rank:_D;_Protein_of_unknown_function	27.692	65	45	1	106	170	17	79	2.4	26.2
179	CAJ72229.1_hypothetical_bc1_protein_putative_UQ:cyt_c_oxidpoeductase_kustd1484_R/b-2_4	OFTM72_OFTM72_132_19_rank:_D;_Photosynthesis_system_II_assembly_factor_YCF48_[PF14870.8];_Sortilin	30.233	43	29	1	55	97	9	50	7.4	25
180	CAJ72230.1_hypothetical_cytochrome_c_protein_kustd1485_R/b-2_5	OFTM72_OFTM72_3_11_rank:_D;_Cytochrome_c_[PF00034.23]_(db=pfam)	28.896	969	558	22	9	946	3	871	3.97e-122	390
181	CAJ72230.1_hypothetical_cytochrome_c_protein_kustd1485_R/b-2_5	OFTM72_OFTM72_1_12_rank:_D;_Cytochrome_C_oxidase	31.022	274	155	9	220	469	56	319	5.22e-27	112
183	CAJ72230.1_hypothetical_cytochrome_c_protein_kustd1485_R/b-2_5	OFTM72_OFTM72_106_12_rank:_D;_Cytochrome_c_[PF00034.23];_Cytochrome_C_oxidase	28.44	218	141	6	341	553	35	242	1.6e-23	100
193	CAJ72230.1_hypothetical_cytochrome_c_protein_kustd1485_R/b-2_5	OFTM72_OFTM72_136_43_rank:_E	26.613	248	147	13	326	563	38	260	0.000394	40.8
195	CAJ75331.1_similar_to_the_Rieske_Protein_II_of_bc1_complex_kuste4569_R/b-3_1	OFTM72_OFTM72_128_2_rank:_C;_cytochrome_b6-f_complex_iron-sulfur_subunit_[EC:7.1.1.6]_(db=kegg)	35.526	152	92	3	23	173	10	156	1.72e-22	85.5
197	CAJ75331.1_similar_to_the_Rieske_Protein_II_of_bc1_complex_kuste4569_R/b-3_1	OFTM72_OFTM72_87_37_rank:_D;_Sulfotransferase_domain_[PF00685.29];_Sulfotransferase_family_[PF13469.8]_(db=pfam)	32.609	46	30	1	88	132	138	183	0.6	27.7
200	CAJ75332.1_similar_to_NADP_oxidoreductase_FAD-containing_subunit_kuste4570_R/b-3_2	OFTM72_OFTM72_195_16_rank:_C;_indolepyruvate_ferredoxin_oxidoreductase	27.74	584	324	23	2	562	620	1128	4.06e-43	163
201	CAJ75332.1_similar_to_NADP_oxidoreductase_FAD-containing_subunit_kuste4570_R/b-3_2	OFTM72_OFTM72_21_30_rank:_C;_2	30.769	156	92	5	112	264	376	518	6.05e-11	62.4
202	CAJ75332.1_similar_to_NADP_oxidoreductase_FAD-containing_subunit_kuste4570_R/b-3_2	OFTM72_OFTM72_102_13_rank:_D;_Flavin_containing_amine_oxidoreductase_[PF01593.26];_NAD(P)-binding_Rossmann-like_domain_[PF13450.8];_Thi4_family_[PF01946.19];_Flavin-binding_monooxygenase-like_[PF00743.21];_Pyridine_nucleotide-disulphide_oxidoreductase_[PF13738.8];_HI0933-like_protein_[PF03486.16];_FAD_binding_domain_[PF01494.21]_(db=pfam)	56.757	37	16	0	117	153	3	39	1.15e-05	45.4
203	CAJ75332.1_similar_to_NADP_oxidoreductase_FAD-containing_subunit_kuste4570_R/b-3_2	OFTM72_OFTM72_132_4_rank:_D;_Pyridine_nucleotide-disulphide_oxidoreductase_[PF07992.16];_Pyridine_nucleotide-disulphide_oxidoreductase	22.714	339	177	14	118	401	8	316	4.6e-05	43.1
211	CAJ75334.1_hypothetical_bc1_protein_putative_UQ:cyt_c_oxidoreductase_kuste4572_R/b-3_4	OFTM72_OFTM72_21_34_rank:_D;_AcrB/AcrD/AcrF_family_[PF00873.21]_(db=pfam)	30.303	66	36	3	87	152	852	907	0.85	28.1
212	CAJ75334.1_hypothetical_bc1_protein_putative_UQ:cyt_c_oxidoreductase_kuste4572_R/b-3_4	OFTM72_OFTM72_96_16_rank:_C;_succinate_dehydrogenase_/_fumarate_reductase	32.143	56	32	3	128	180	162	214	0.97	27.3
213	CAJ75334.1_hypothetical_bc1_protein_putative_UQ:cyt_c_oxidoreductase_kuste4572_R/b-3_4	OFTM72_OFTM72_31_51_rank:_D;_Condensation_domain_[PF00668.22];_AMP-binding_enzyme_[PF00501.30];_AMP-binding_enzyme_C-terminal_domain_[PF13193.8];_Phosphopantetheine_attachment_site_[PF00550.27]_(db=pfam)	25.758	66	47	1	161	226	408	471	3.9	25.8
215	CAJ75335.1_cytochrome_c_family_protein_kuste4573_R/b-3_5	OFTM72_OFTM72_136_42_rank:_D;_Cytochrome_c554_and_c-prime_[PF13435.8]_(db=pfam)	29.861	144	81	5	201	328	33	172	2.02e-08	51.2
216	CAJ75335.1_cytochrome_c_family_protein_kuste4573_R/b-3_5	OFTM72_OFTM72_38_4_rank:_D;_Cytochrome_c554_and_c-prime_[PF13435.8]_(db=pfam)	34.783	92	47	5	201	279	32	123	5.36e-06	43.9
218	CAJ75335.1_cytochrome_c_family_protein_kuste4573_R/b-3_5	OFTM72_OFTM72_81_8_rank:_D;_Cytochrome_c554_and_c-prime_[PF13435.8]_(db=pfam)	26.667	135	79	5	201	318	35	166	1.11e-05	42.7
221	CAJ75336.1_similar_to_hydroxylamine_oxidoreductase_hao_kuste4574_R/b-3_6	OFTM72_OFTM72_81_13_rank:_C;_hydroxylamine_dehydrogenase_[EC:1.7.2.6]_(db=kegg)	26.331	338	163	13	110	398	40	340	2.98e-23	100
223	CAJ75336.1_similar_to_hydroxylamine_oxidoreductase_hao_kuste4574_R/b-3_6	OFTM72_OFTM72_5_4_rank:_D;_Cytochrome_c554_and_c-prime_[PF13435.8]_(db=pfam)	23.697	211	108	11	62	262	38	205	0.05	33.5
225	CAJ73608.1_similar_to_formate_dehydrogenase_cytochrome_b556_FDO_subunit_kuste2856_ETM1	OFTM72_OFTM72_198_2_rank:_C;_formate_dehydrogenase_subunit_gamma_(db=kegg)	39.683	252	145	2	2	251	675	921	1.59e-61	206	ETM12 fusion
226	CAJ73608.1_similar_to_formate_dehydrogenase_cytochrome_b556_FDO_subunit_kuste2856_ETM1	OFTM72_OFTM72_114_9_rank:_C;_formate_dehydrogenase_subunit_gamma_(db=kegg)	28.992	238	155	6	1	236	20	245	7.96e-26	99.8
227	CAJ73608.1_similar_to_formate_dehydrogenase_cytochrome_b556_FDO_subunit_kuste2856_ETM1	OFTM72_OFTM72_136_30_rank:_E	30.303	66	32	3	102	167	324	375	3	26.2
228	CAJ73608.1_similar_to_formate_dehydrogenase_cytochrome_b556_FDO_subunit_kuste2856_ETM1	OFTM72_OFTM72_62_23_rank:_D;_Xylose_isomerase-like_TIM_barrel_[PF01261.26]_(db=pfam)	34.286	35	21	1	218	250	118	152	3	26.2
230	CAJ73607.1_hypothetical_hepta_heme_protein_kuste2855_ETM2	OFTM72_OFTM72_198_2_rank:_C;_formate_dehydrogenase_subunit_gamma_(db=kegg)	29.762	252	134	5	89	340	440	648	1.03e-23	99.8	ETM12 fusion
233	CAJ73607.1_hypothetical_hepta_heme_protein_kuste2855_ETM2	OFTM72_OFTM72_198_3_rank:_D;_Cytochrome_c554_and_c-prime_[PF13435.8];_Cytochrome_c3_[PF14537.8];_Cytochrome_c7_and_related_cytochrome_c_[PF14522.8];_Seven_times_multi-haem_cytochrome_CxxCH_[PF13447.8]_(db=pfam)	30.488	246	122	11	33	263	22	233	4.87e-20	87.8
235	CAJ73607.1_hypothetical_hepta_heme_protein_kuste2855_ETM2	OFTM72_OFTM72_81_9_rank:_D;_Cytochrome_c3_[PF14537.8];_Class_III_cytochrome_C_family_[PF02085.18]_(db=pfam)	26.991	226	112	9	71	261	42	249	8.66e-10	57
239	CAJ73607.1_hypothetical_hepta_heme_protein_kuste2855_ETM2	OFTM72_OFTM72_81_22_rank:_D;_Secretion_system_C-terminal_sorting_domain_[PF18962.2];_Cytochrome_c554_and_c-prime_[PF13435.8]_(db=pfam)	24.545	110	62	5	150	252	241	336	0.58	29.3
240	CAJ71477.1_similar_to_Na(+)-translocating_NADH:quinone_reductase_kustc0732_RnfA	OFTM72_OFTM72_171_11_rank:_C;_Na+-transporting_NADH:ubiquinone_oxidoreductase_subunit_E_[EC:7.2.1.1]_(db=kegg)	40	210	117	2	1	210	1	201	3.18e-45	146
242	CAJ71477.1_similar_to_Na(+)-translocating_NADH:quinone_reductase_kustc0732_RnfA	OFTM72_OFTM72_149_18_rank:_D;_Enoyl-(Acyl_carrier_protein)_reductase_[PF13561.8];_short_chain_dehydrogenase_[PF00106.27];_KR_domain_[PF08659.12]_(db=pfam)	39.474	38	15	1	153	182	5	42	2	26.2
243	CAJ71477.1_similar_to_Na(+)-translocating_NADH:quinone_reductase_kustc0732_RnfA	OFTM72_OFTM72_195_4_rank:_C;_N-methylhydantoinase_A_[EC:3.5.2.14];_acetophenone_carboxylase_[EC:6.4.1.8];_acetophenone_carboxylase_[EC:6.4.1.8]_(db=kegg)	25.49	51	38	0	126	176	171	221	6.4	25
253	CAJ72435.1_similar_to_sodium_dependent_NADH:ubiquinone_oxidoreductase_kustd1690_RnfB	OFTM72_OFTM72_85_51_rank:_C;_glycerol-3-phosphate_dehydrogenase_subunit_C_(db=kegg)	26.316	95	45	3	141	225	543	622	0.016	33.9
254	CAJ72435.1_similar_to_sodium_dependent_NADH:ubiquinone_oxidoreductase_kustd1690_RnfB	OFTM72_OFTM72_161_12_rank:_D;_Pyridine_nucleotide-disulphide_oxidoreductase_[PF13738.8];_Pyridine_nucleotide-disulphide_oxidoreductase_[PF07992.16];_Flavin-binding_monooxygenase-like_[PF00743.21];_4Fe-4S_dicluster_domain_[PF13187.8];_4Fe-4S_dicluster_domain_[PF14697.8];_4Fe-4S_dicluster_domain_[PF13237.8];_4Fe-4S_dicluster_domain_[PF12838.9];_HI0933-like_protein_[PF03486.16];_FAD_binding_domain_[…	23.188	207	119	9	56	258	584	754	0.02	33.5
255	QII12258.1_proton-translocating_ferredoxin:NAD(+)_oxidoreductase_complex_subunit_C_KsCSTR_28790_RnfC	OFTM72_OFTM72_171_31_rank:_C;_NADH-quinone_oxidoreductase_subunit_F_[EC:7.1.1.2]_(db=kegg)	24.419	258	154	9	120	337	29	285	8.27e-07	48.1
256	QII12258.1_proton-translocating_ferredoxin:NAD(+)_oxidoreductase_complex_subunit_C_KsCSTR_28790_RnfC	OFTM72_OFTM72_203_16_rank:_D;_Tubulin_like_[PF13809.8]_(db=pfam)	27.481	131	73	5	88	201	130	255	0.009	35.4
257	QII12258.1_proton-translocating_ferredoxin:NAD(+)_oxidoreductase_complex_subunit_C_KsCSTR_28790_RnfC	OFTM72_OFTM72_148_86_rank:_C;_ferredoxin_(db=kegg)	33.333	54	32	2	372	425	16	65	0.076	30.4
258	QII12258.1_proton-translocating_ferredoxin:NAD(+)_oxidoreductase_complex_subunit_C_KsCSTR_28790_RnfC	OFTM72_OFTM72_36_27_rank:_C;_sulfhydrogenase_subunit_beta_(sulfur_reductase)_[EC:1.12.98.4]_(db=kegg)	40	25	15	0	367	391	339	363	0.17	31.2
260	QII12257.1_Na(+)-translocating_ferredoxin:NAD(+)_oxidoreductase_complex_subunit_D_KsCSTR_28780_RnfD	OFTM72_OFTM72_171_8_rank:_C;_Na+-transporting_NADH:ubiquinone_oxidoreductase_subunit_B_[EC:7.2.1.1]_(db=kegg)	28.032	371	198	9	12	335	41	389	6.41e-34	126
262	QII12257.1_Na(+)-translocating_ferredoxin:NAD(+)_oxidoreductase_complex_subunit_D_KsCSTR_28780_RnfD	OFTM72_OFTM72_177_5_rank:_D;_Protein_of_unknown_function_DUF58_[PF01882.20]_(db=pfam)	32.836	67	36	3	201	264	100	160	3.4	26.6
263	CAJ71476.1_strongly_similar_to_Na(+)-translocating_NADH:quinone_reductase_kustc0731_RnfE	OFTM72_OFTM72_171_10_rank:_C;_Na+-transporting_NADH:ubiquinone_oxidoreductase_subunit_D_[EC:7.2.1.1]_(db=kegg)	42.308	182	98	3	13	188	12	192	8.93e-40	132
265	CAJ71476.1_strongly_similar_to_Na(+)-translocating_NADH:quinone_reductase_kustc0731_RnfE	OFTM72_OFTM72_89_1_rank:_D;_Abnormal_spindle-like_microcephaly-assoc'd	42.857	21	12	0	121	141	1345	1365	7.5	24.6
266	CAJ71476.1_strongly_similar_to_Na(+)-translocating_NADH:quinone_reductase_kustc0731_RnfE	OFTM72_OFTM72_85_17_rank:_E	24.444	90	62	2	78	166	336	420	9.6	24.3
267	QII12256.1_ion-translocating_oxidoreductase_complex_subunit_G_KsCSTR_28770_RnfG	OFTM72_OFTM72_153_4_rank:_E	33.962	53	30	2	183	235	131	178	0.2	29.3
268	QII12256.1_ion-translocating_oxidoreductase_complex_subunit_G_KsCSTR_28770_RnfG	OFTM72_OFTM72_26_5_rank:_D;_Outer_membrane_lipoprotein_[PF13525.8];_Tetratricopeptide_repeat-like_domain_[PF09976.11]_(db=pfam)	34.884	43	25	1	4	43	18	60	0.68	28.5
269	QII12256.1_ion-translocating_oxidoreductase_complex_subunit_G_KsCSTR_28770_RnfG	OFTM72_OFTM72_80_1_rank:_D;_TIR_domain_[PF13676.8];_NB-ARC_domain_[PF00931.24];_MalT-like_TPR_region_[PF17874.3];_Tetratricopeptide_repeat_[PF13424.8]_(db=pfam)	28.889	45	28	1	180	224	294	334	4.1	25.8
270	QII12256.1_ion-translocating_oxidoreductase_complex_subunit_G_KsCSTR_28770_RnfG	OFTM72_OFTM72_142_37_rank:_C;_DNA_ligase_(NAD+)_[EC:6.5.1.2]_(db=kegg)	29.508	61	35	2	139	199	529	581	9.8	24.6
271	QII12256.1_ion-translocating_oxidoreductase_complex_subunit_G_KsCSTR_28770_RnfG	OFTM72_OFTM72_171_9_rank:_C;_Na+-transporting_NADH:ubiquinone_oxidoreductase_subunit_C_[EC:7.2.1.1]_(db=kegg)	30.556	36	25	0	89	124	147	182	9.8	24.3
272	CAJ74090.1_similar_to_Na(+)-translocating_NADH-quinone_reductase_subunit_F_kuste3329_NqrF	OFTM72_OFTM72_171_12_rank:_C;_Na+-transporting_NADH:ubiquinone_oxidoreductase_subunit_F_[EC:7.2.1.1]_(db=kegg)	25.071	351	204	10	123	464	111	411	3.37e-23	99.4
273	CAJ74090.1_similar_to_Na(+)-translocating_NADH-quinone_reductase_subunit_F_kuste3329_NqrF	OFTM72_OFTM72_132_15_rank:_C;_universal_stress_protein_E_(db=kegg)	38.298	47	24	2	321	362	116	162	0.73	29.3
274	CAJ74090.1_similar_to_Na(+)-translocating_NADH-quinone_reductase_subunit_F_kuste3329_NqrF	OFTM72_OFTM72_172_38_rank:_E	34.091	44	25	1	364	407	101	140	0.74	28.9
275	CAJ74090.1_similar_to_Na(+)-translocating_NADH-quinone_reductase_subunit_F_kuste3329_NqrF	OFTM72_OFTM72_180_11_rank:_D;_C-terminal_domain_of_RACo_the_ASKHA_domain_[PF14574.8];_RACo_middle_region_[PF17651.3];_RACo_linker_region_[PF17650.3];_2Fe-2S_iron-sulfur_cluster_binding_domain_[PF00111.29]_(db=pfam)	29.487	78	42	3	66	143	34	98	0.8	29.6
276	CAJ74090.1_similar_to_Na(+)-translocating_NADH-quinone_reductase_subunit_F_kuste3329_NqrF	OFTM72_OFTM72_0_10_rank:_C;_small_subunit_ribosomal_protein_S10_(db=kegg)	40.541	37	20	1	71	107	29	63	0.99	27.7
277	CAJ74091.1_similar_to_UDP-N-acetylenolpyruvoylglucosamine_reductase_kuste3330_Nqr1	OFTM72_OFTM72_62_10_rank:_C;_UDP-N-acetylmuramate_dehydrogenase_[EC:1.3.1.98]_(db=kegg)	36.644	292	175	2	8	299	17	298	3.09e-54	176
278	CAJ74091.1_similar_to_UDP-N-acetylenolpyruvoylglucosamine_reductase_kuste3330_Nqr1	OFTM72_OFTM72_100_7_rank:_C;_DNA-directed_RNA_polymerase_subunit_beta'_[EC:2.7.7.6]_(db=kegg)	31.034	58	36	2	62	115	708	765	1.2	28.1
279	CAJ74091.1_similar_to_UDP-N-acetylenolpyruvoylglucosamine_reductase_kuste3330_Nqr1	OFTM72_OFTM72_85_7_rank:_D;_Histidine_kinase-	26.012	173	91	7	47	199	314	469	2	27.3
280	CAJ74091.1_similar_to_UDP-N-acetylenolpyruvoylglucosamine_reductase_kuste3330_Nqr1	OFTM72_OFTM72_1_8_rank:_C;_histidinol-phosphate_aminotransferase_[EC:2.6.1.9]_(db=kegg)	28.235	85	53	5	194	272	251	333	2.7	26.6
281	CAJ74091.1_similar_to_UDP-N-acetylenolpyruvoylglucosamine_reductase_kuste3330_Nqr1	OFTM72_OFTM72_17_21_rank:_D;_Domain_of_unknown_function_(DUF4900)_[PF16241.7]_(db=pfam)	32.143	56	25	3	77	126	126	174	3.2	26.6
282	CAJ74092.1_unknown_protein_kuste3331_Nqr2	OFTM72_OFTM72_88_69_rank:_C;_rifampicin_phosphotransferase_[EC:2.7.9.6]_(db=kegg)	38.462	26	16	0	107	132	732	757	2.4	25.8
283	CAJ74092.1_unknown_protein_kuste3331_Nqr2	OFTM72_OFTM72_36_21_rank:_C;_two-component_system	33.333	42	19	1	117	149	190	231	4.6	25
284	CAJ74092.1_unknown_protein_kuste3331_Nqr2	OFTM72_OFTM72_37_18_rank:_D;_Protein_kinase_domain_[PF00069.27];_Protein_tyrosine_and_serine/threonine_kinase_[PF07714.19];_PEGA_domain_[PF08308.13]_(db=pfam)	36.364	33	21	0	63	95	399	431	4.7	25
285	CAJ74092.1_unknown_protein_kuste3331_Nqr2	OFTM72_OFTM72_81_25_rank:_D;_Glutamate-cysteine_ligase_family_2(GCS2)_[PF04107.15];_CBS_domain_[PF00571.30]_(db=pfam)	25.926	54	40	0	104	157	365	418	7.6	24.3
286	CAJ74092.1_unknown_protein_kuste3331_Nqr2	OFTM72_OFTM72_3_28_rank:_C;_protease_IV_[EC:3.4.21.-];_protease_IV_[EC:3.4.21.-]_(db=kegg)	24.638	69	40	2	36	104	76	132	8.9	23.9
287	CAJ74093.1_conserved_hypothetical_protein_kuste3332_Nqr3	OFTM72_OFTM72_111_16_rank:_C;_two-component_system	39.216	51	31	0	132	182	589	639	4.5	26.2
288	CAJ74093.1_conserved_hypothetical_protein_kuste3332_Nqr3	OFTM72_OFTM72_45_8_rank:_D;_Protein_of_unknown_function_(DUF1566)_[PF07603.13];_TIR_domain_[PF13676.8]_(db=pfam)	42.105	38	19	1	67	104	263	297	6.7	25.4
289	CAJ74093.1_conserved_hypothetical_protein_kuste3332_Nqr3	OFTM72_OFTM72_98_20_rank:_C;_sulfate_adenylyltransferase_[EC:2.7.7.4]_(db=kegg)	25.61	82	50	3	254	331	102	176	7.6	25.4
290	CAJ74094.1_hypothetical_protein_kuste3333_Nqr4	OFTM72_OFTM72_148_20_rank:_C;_OmpA-OmpF_porin	44.231	104	57	1	290	392	379	482	8.85e-18	82
291	CAJ74094.1_hypothetical_protein_kuste3333_Nqr4	OFTM72_OFTM72_11_38_rank:_C;_OmpA-OmpF_porin	30.189	106	74	0	287	392	74	179	2.16e-17	77
292	CAJ74094.1_hypothetical_protein_kuste3333_Nqr4	OFTM72_OFTM72_198_9_rank:_C;_OmpA-OmpF_porin	30.46	174	110	3	220	392	160	323	8.39e-15	72
293	CAJ74094.1_hypothetical_protein_kuste3333_Nqr4	OFTM72_OFTM72_55_16_rank:_C;_chemotaxis_protein_MotB_(db=kegg)	36.232	138	80	2	263	392	89	226	6.64e-14	68.2
294	CAJ74094.1_hypothetical_protein_kuste3333_Nqr4	OFTM72_OFTM72_198_22_rank:_C;_chemotaxis_protein_MotB_(db=kegg)	40	75	40	3	322	391	159	233	1.38e-05	43.1

## Sheet: OFTM153_KSB1
order	qseqid	sseqid	pident	length	mismatch	gapopen	qstart	qend	sstart	send	evalue	bitscore	Comment
1	SOH05200.1_hydrazine_synthase_subunit_A	OFTM153_4_1_rank:_D;_Hydrazine_synthase_alpha_subunit_middle_domain_[PF18582.3]_(db=pfam)	69.666	389	118	0	418	806	1	389	0	567	hzsA1
2	SOH05200.1_hydrazine_synthase_subunit_A	OFTM153_35_66_rank:_D;_Hydrazine_synthase_alpha_subunit_middle_domain_[PF18582.3];_Domain_of_unknown_function_(DUF5050)_[PF16472.7]_(db=pfam)	22.146	727	344	29	108	794	71	615	4.72e-14	73.2	hzsA2
3	SOH05200.1_hydrazine_synthase_subunit_A	OFTM153_39_2_rank:_C;_TolB_protein_(db=kegg)	26.733	101	58	2	77	161	401	501	0.004	37.7
4	SOH05200.1_hydrazine_synthase_subunit_A	OFTM153_42_80_rank:_C;_TolB_protein_(db=kegg)	30.769	78	52	1	84	161	273	348	0.007	37
5	SOH05200.1_hydrazine_synthase_subunit_A	OFTM153_89_9_rank:_E	29.577	142	78	8	662	795	34	161	0.033	33.5
6	SOH06074.1_hydrazine_synthase_subunit_B	OFTM153_38_74_rank:_D;_Lactonase	21.481	270	178	9	40	300	171	415	2.53e-05	43.1	hzsB1
7	SOH06074.1_hydrazine_synthase_subunit_B	OFTM153_38_74_rank:_D;_Lactonase	25.688	109	73	3	39	139	303	411	0.000322	39.7
8	SOH06074.1_hydrazine_synthase_subunit_B	OFTM153_38_74_rank:_D;_Lactonase	28.814	59	33	1	93	142	131	189	0.015	34.3
9	SOH06074.1_hydrazine_synthase_subunit_B	OFTM153_38_74_rank:_D;_Lactonase	20.809	173	101	4	231	375	123	287	1.4	28.1
10	SOH06074.1_hydrazine_synthase_subunit_B	OFTM153_2_65_rank:_D;_Cytochrome_D1_heme_domain_[PF02239.18]_(db=pfam)	28.049	164	99	6	49	199	80	237	2.62e-05	42.7	hzsB2
11	SOH06074.1_hydrazine_synthase_subunit_B	OFTM153_2_65_rank:_D;_Cytochrome_D1_heme_domain_[PF02239.18]_(db=pfam)	24.242	165	62	5	36	140	108	269	1.7	27.7
12	SOH06074.1_hydrazine_synthase_subunit_B	OFTM153_81_4_rank:_D;_Amidohydrolase_family_[PF01979.22];_Dipeptidyl_peptidase_IV_(DPP_IV)_N-terminal_region_[PF00930.23];_Prolyl_oligopeptidase	24.314	255	132	10	102	305	34	278	0.000127	41.2	hzsB3
13	SOH06074.1_hydrazine_synthase_subunit_B	OFTM153_81_4_rank:_D;_Amidohydrolase_family_[PF01979.22];_Dipeptidyl_peptidase_IV_(DPP_IV)_N-terminal_region_[PF00930.23];_Prolyl_oligopeptidase	28	100	68	3	43	141	73	169	0.22	30.8
14	SOH06074.1_hydrazine_synthase_subunit_B	OFTM153_81_4_rank:_D;_Amidohydrolase_family_[PF01979.22];_Dipeptidyl_peptidase_IV_(DPP_IV)_N-terminal_region_[PF00930.23];_Prolyl_oligopeptidase	28.395	81	34	4	130	198	419	487	7.7	25.8
15	SOH06074.1_hydrazine_synthase_subunit_B	OFTM153_111_56_rank:_C;_gluconolactonase_[EC:3.1.1.17]_(db=kegg)	33.333	63	38	2	123	181	208	270	0.003	36.2
16	SOH06074.1_hydrazine_synthase_subunit_B	OFTM153_32_30_rank:_C;_acylaminoacyl-peptidase_[EC:3.4.19.1];_acylaminoacyl-peptidase_[EC:3.4.19.1]_(db=kegg)	28.235	85	50	3	151	230	204	282	0.01	35
17	SOH06075.1_hydrazine_synthase_subunit_C	OFTM153_41_37_rank:_D;_Cytochrome_c_[PF00034.23]_(db=pfam)	26.429	140	91	4	84	217	661	794	0.000839	38.5
18	SOH06075.1_hydrazine_synthase_subunit_C	OFTM153_5_3_rank:_D;_HU_domain_fused_to_wHTH	34.884	43	21	2	217	259	12	47	0.13	30
19	SOH06075.1_hydrazine_synthase_subunit_C	OFTM153_111_97_rank:_D;_Photosynthesis_system_II_assembly_factor_YCF48_[PF14870.8];_FlgD_Ig-like_domain_[PF13860.8];_Sortilin	23.154	298	157	15	19	270	135	406	0.2	30.4
20	SOH06075.1_hydrazine_synthase_subunit_C	OFTM153_2_13_rank:_D;_Sortilin	26.829	82	48	4	27	96	897	978	1.1	28.5
21	SOH06075.1_hydrazine_synthase_subunit_C	OFTM153_84_14_rank:_D;_Type_I_phosphodiesterase_/_nucleotide_pyrophosphatase_[PF01663.24];_Sulfatase_[PF00884.25]_(db=pfam)	37.143	35	18	1	94	124	328	362	3.5	26.6
22	CAJ71439.1_similar_to_hydroxylamine_oxidoreductase_hao_kustc0694_HDH1	OFTM153_4_2_rank:_D;_Seven_times_multi-haem_cytochrome_CxxCH_[PF13447.8];_Cytochrome_c3_[PF14537.8]_(db=pfam)	40.964	332	172	8	114	434	41	359	1.37e-75	244
23	CAJ71439.1_similar_to_hydroxylamine_oxidoreductase_hao_kustc0694_HDH1	OFTM153_22_96_rank:_C;_hydroxylamine_dehydrogenase_[EC:1.7.2.6]_(db=kegg)	22.727	462	255	18	193	566	48	495	3.29e-12	66.2
24	CAJ71439.1_similar_to_hydroxylamine_oxidoreductase_hao_kustc0694_HDH1	OFTM153_73_12_rank:_E	36.111	36	21	1	168	201	64	99	0.024	34.7
25	CAJ71439.1_similar_to_hydroxylamine_oxidoreductase_hao_kustc0694_HDH1	OFTM153_53_37_rank:_C;_23S_rRNA_(adenine2503-C2)-methyltransferase_[EC:2.1.1.192]_(db=kegg)	35.821	67	33	3	399	465	44	100	1.5	28.9
26	CAJ71439.1_similar_to_hydroxylamine_oxidoreductase_hao_kustc0694_HDH1	OFTM153_5_21_rank:_D;_Alpha_amylase	31.579	57	34	2	467	519	45	100	1.6	28.9
27	CAJ72085.1_similar_to_hydroxylamine_oxidoreductase_hao_kustd1340_HDH2	OFTM153_4_2_rank:_D;_Seven_times_multi-haem_cytochrome_CxxCH_[PF13447.8];_Cytochrome_c3_[PF14537.8]_(db=pfam)	40.964	332	172	8	40	360	41	359	3.87e-76	243
28	CAJ72085.1_similar_to_hydroxylamine_oxidoreductase_hao_kustd1340_HDH2	OFTM153_22_96_rank:_C;_hydroxylamine_dehydrogenase_[EC:1.7.2.6]_(db=kegg)	22.727	462	255	18	119	492	48	495	3.05e-12	66.2
29	CAJ72085.1_similar_to_hydroxylamine_oxidoreductase_hao_kustd1340_HDH2	OFTM153_73_12_rank:_E	28.571	49	33	1	81	127	51	99	0.013	35.4	HDH2?
30	CAJ72085.1_similar_to_hydroxylamine_oxidoreductase_hao_kustd1340_HDH2	OFTM153_53_37_rank:_C;_23S_rRNA_(adenine2503-C2)-methyltransferase_[EC:2.1.1.192]_(db=kegg)	35.821	67	33	3	325	391	44	100	1.5	28.5
31	CAJ72085.1_similar_to_hydroxylamine_oxidoreductase_hao_kustd1340_HDH2	OFTM153_73_5_rank:_D;_Cytochrome_c_[PF00034.23];_Cytochrome_C_oxidase	22.222	216	121	8	118	319	49	231	1.6	28.5
32	CAJ71806.1_similar_to_hydroxylamine_oxidoreductase_hao_kustc1061_HOX	OFTM153_4_2_rank:_D;_Seven_times_multi-haem_cytochrome_CxxCH_[PF13447.8];_Cytochrome_c3_[PF14537.8]_(db=pfam)	54.416	351	147	7	19	363	15	358	3.34e-132	386	HOX
33	CAJ71806.1_similar_to_hydroxylamine_oxidoreductase_hao_kustc1061_HOX	OFTM153_22_96_rank:_C;_hydroxylamine_dehydrogenase_[EC:1.7.2.6]_(db=kegg)	25.519	337	156	10	113	373	47	364	8.4e-20	89.7
34	CAJ71806.1_similar_to_hydroxylamine_oxidoreductase_hao_kustc1061_HOX	OFTM153_63_5_rank:_D;_Protein_of_unknown_function	24.294	177	96	8	12	175	3	154	0.000278	40
35	CAJ71806.1_similar_to_hydroxylamine_oxidoreductase_hao_kustc1061_HOX	OFTM153_21_8_rank:_C;_formate_dehydrogenase_subunit_gamma_(db=kegg)	22.671	322	169	17	75	350	301	588	0.006	36.6
36	CAJ71806.1_similar_to_hydroxylamine_oxidoreductase_hao_kustc1061_HOX	OFTM153_21_8_rank:_C;_formate_dehydrogenase_subunit_gamma_(db=kegg)	20.921	239	117	11	121	314	169	380	2.5	28.1
37	CAJ71806.1_similar_to_hydroxylamine_oxidoreductase_hao_kustc1061_HOX	OFTM153_21_8_rank:_C;_formate_dehydrogenase_subunit_gamma_(db=kegg)	26.923	78	37	3	231	305	70	130	2.7	28.1
38	CAJ71806.1_similar_to_hydroxylamine_oxidoreductase_hao_kustc1061_HOX	OFTM153_21_10_rank:_D;_Cytochrome_c3_[PF14537.8];_NapC/NirT_cytochrome_c_family	23.048	269	134	15	104	358	85	294	0.074	32.7
39	CAJ71806.1_similar_to_hydroxylamine_oxidoreductase_hao_kustc1061_HOX	OFTM153_21_10_rank:_D;_Cytochrome_c3_[PF14537.8];_NapC/NirT_cytochrome_c_family	25.781	128	60	5	152	249	245	367	1.4	28.5
40	CAJ71806.1_similar_to_hydroxylamine_oxidoreductase_hao_kustc1061_HOX	OFTM153_21_10_rank:_D;_Cytochrome_c3_[PF14537.8];_NapC/NirT_cytochrome_c_family	25.309	162	74	8	179	317	71	208	3.6	27.3
41	QII12968.1_putative_copper_oxidase_and_hydroxylamine_oxidoreductase_NirK-HAO_fusion	OFTM153_4_2_rank:_D;_Seven_times_multi-haem_cytochrome_CxxCH_[PF13447.8];_Cytochrome_c3_[PF14537.8]_(db=pfam)	29.565	345	179	12	363	704	76	359	1.9e-42	155
42	QII12968.1_putative_copper_oxidase_and_hydroxylamine_oxidoreductase_NirK-HAO_fusion	OFTM153_22_96_rank:_C;_hydroxylamine_dehydrogenase_[EC:1.7.2.6]_(db=kegg)	24.438	356	168	11	405	706	49	357	3.46e-22	98.2
43	QII12968.1_putative_copper_oxidase_and_hydroxylamine_oxidoreductase_NirK-HAO_fusion	OFTM153_90_34_rank:_D;_Cytochrome_c554_and_c-prime_[PF13435.8]_(db=pfam)	23.529	289	157	14	365	625	178	430	0.000665	40.4
44	QII12968.1_putative_copper_oxidase_and_hydroxylamine_oxidoreductase_NirK-HAO_fusion	OFTM153_21_10_rank:_D;_Cytochrome_c3_[PF14537.8];_NapC/NirT_cytochrome_c_family	32.727	55	29	2	454	500	315	369	0.014	35.8
45	QII12968.1_putative_copper_oxidase_and_hydroxylamine_oxidoreductase_NirK-HAO_fusion	OFTM153_89_3_rank:_D;_Secretion_system_C-terminal_sorting_domain_[PF18962.2];_Cytochrome_c3_[PF14537.8];_Cytochrome_c554_and_c-prime_[PF13435.8];_Class_III_cytochrome_C_family_[PF02085.18]_(db=pfam)	21.552	116	69	3	458	567	244	343	0.083	33.5
46	QII14326.1_putative_hydroxylamine_oxidoreductase_HAO	OFTM153_4_2_rank:_D;_Seven_times_multi-haem_cytochrome_CxxCH_[PF13447.8];_Cytochrome_c3_[PF14537.8]_(db=pfam)	30.973	339	172	14	65	396	76	359	2.75e-37	139
47	QII14326.1_putative_hydroxylamine_oxidoreductase_HAO	OFTM153_22_96_rank:_C;_hydroxylamine_dehydrogenase_[EC:1.7.2.6]_(db=kegg)	25.33	379	187	15	108	429	50	389	1.25e-18	85.9
48	QII14326.1_putative_hydroxylamine_oxidoreductase_HAO	OFTM153_21_8_rank:_C;_formate_dehydrogenase_subunit_gamma_(db=kegg)	23.166	259	144	14	157	394	317	541	0.09	32.7
49	QII14326.1_putative_hydroxylamine_oxidoreductase_HAO	OFTM153_91_286_rank:_C;_CTP_synthase_[EC:6.3.4.2]_(db=kegg)	31.667	60	41	0	292	351	448	507	0.11	32.3
50	QII14326.1_putative_hydroxylamine_oxidoreductase_HAO	OFTM153_38_73_rank:_D;_Cytochrome_c554_and_c-prime_[PF13435.8]_(db=pfam)	30.928	97	54	4	236	319	145	241	0.11	32.3
51	SOH02966.1_strongly_similar_to_cd1_nitrite_reductase_NirS	OFTM153_70_14_rank:_C;_chromosome_segregation_protein_(db=kegg)	19.923	261	171	9	145	384	48	291	0.3	31.2
52	SOH02966.1_strongly_similar_to_cd1_nitrite_reductase_NirS	OFTM153_33_33_rank:_D;_Cytochrome_C_oxidase	23.81	147	83	8	68	201	19	149	0.3	30
53	SOH02966.1_strongly_similar_to_cd1_nitrite_reductase_NirS	OFTM153_75_21_rank:_D;_TonB_dependent_receptor_[PF00593.26];_CarboxypepD_reg-like_domain_[PF13715.8];_Carboxypeptidase_regulatory-like_domain_[PF13620.8]_(db=pfam)	29.851	67	33	2	382	435	120	185	0.31	31.2
54	SOH02966.1_strongly_similar_to_cd1_nitrite_reductase_NirS	OFTM153_16_3_rank:_D;_TonB_dependent_receptor_[PF00593.26];_CarboxypepD_reg-like_domain_[PF13715.8];_Carboxypeptidase_regulatory-like_domain_[PF13620.8]_(db=pfam)	29.851	67	33	2	382	435	120	185	0.4	30.8
55	SOH02966.1_strongly_similar_to_cd1_nitrite_reductase_NirS	OFTM153_4_2_rank:_D;_Seven_times_multi-haem_cytochrome_CxxCH_[PF13447.8];_Cytochrome_c3_[PF14537.8]_(db=pfam)	21.774	124	91	2	10	133	115	232	1	29.3
56	GAB64238.1_putative_copper-type_nitrite_reductase_Ca_Jettenia_caeni_NirK	OFTM153_42_42_rank:_D;_AcrB/AcrD/AcrF_family_[PF00873.21]_(db=pfam)	31.884	69	33	5	181	238	219	284	0.54	29.3
57	GAB64238.1_putative_copper-type_nitrite_reductase_Ca_Jettenia_caeni_NirK	OFTM153_18_55_rank:_E	35	40	26	0	127	166	341	380	0.78	28.5
58	GAB64238.1_putative_copper-type_nitrite_reductase_Ca_Jettenia_caeni_NirK	OFTM153_57_40_rank:_C;_peptidyl-prolyl_cis-trans_isomerase_D_[EC:5.2.1.8]_(db=kegg)	28.571	49	35	0	248	296	193	241	2.3	27.3
59	GAB64238.1_putative_copper-type_nitrite_reductase_Ca_Jettenia_caeni_NirK	OFTM153_91_148_rank:_D;_Domain_of_unknown_function_DUF11_[PF01345.20];_FlgD_Ig-like_domain_[PF13860.8]_(db=pfam)	24.359	78	52	2	238	314	728	799	3.1	26.9
60	GAB64238.1_putative_copper-type_nitrite_reductase_Ca_Jettenia_caeni_NirK	OFTM153_8_36_rank:_D;_Glycosyltransferase_like_family_2_[PF13641.8];_Glycosyl_transferase_family_2_[PF00535.28];_Glycosyl_transferase_family_group_2_[PF13632.8];_Glycosyl_transferase_family_21_[PF13506.8]_(db=pfam)	22.581	62	48	0	107	168	4	65	10	25
61	GAB60912.1_cytochrome_c_nitrite_reductase_catalytic_subunit_Ca_Jettenia_caeni_NrfA	OFTM153_89_3_rank:_D;_Secretion_system_C-terminal_sorting_domain_[PF18962.2];_Cytochrome_c3_[PF14537.8];_Cytochrome_c554_and_c-prime_[PF13435.8];_Class_III_cytochrome_C_family_[PF02085.18]_(db=pfam)	26.027	146	82	7	237	370	254	385	0.001	38.1
62	GAB60912.1_cytochrome_c_nitrite_reductase_catalytic_subunit_Ca_Jettenia_caeni_NrfA	OFTM153_39_44_rank:_D;_Cytochrome_c7_and_related_cytochrome_c_[PF14522.8];_Class_III_cytochrome_C_family_[PF02085.18];_Cytochrome_c3_[PF14537.8];_Cytochrome_c552_[PF02335.17]_(db=pfam)	31.343	67	39	3	314	380	123	182	0.018	33.9
63	GAB60912.1_cytochrome_c_nitrite_reductase_catalytic_subunit_Ca_Jettenia_caeni_NrfA	OFTM153_12_35_rank:_D;_Domain_of_unknown_function_(DUF1972)_[PF09314.13];_Glycosyl_transferases_group_1_[PF13524.8];_Glycosyl_transferase_4-like_domain_[PF13579.8];_Glycosyltransferase_Family_4_[PF13439.8]_(db=pfam)	53.846	26	10	1	92	117	243	266	0.093	32.3
64	GAB60912.1_cytochrome_c_nitrite_reductase_catalytic_subunit_Ca_Jettenia_caeni_NrfA	OFTM153_11_40_rank:_C;_putative_redox_protein_(db=kegg)	29.508	61	37	2	211	271	45	99	0.33	29.3
65	GAB60912.1_cytochrome_c_nitrite_reductase_catalytic_subunit_Ca_Jettenia_caeni_NrfA	OFTM153_22_106_rank:_D;_NapC/NirT_cytochrome_c_family	29.032	62	40	1	190	251	312	369	2.2	27.7
66	CAJ72445.1_similar_to_nitrate_reductase_subunit_NarG_kustd1700_NxrA	OFTM153_56_56_rank:_C;_nitrate_reductase_/_nitrite_oxidoreductase	25.348	359	203	10	47	387	16	327	3.7e-24	107
67	CAJ72445.1_similar_to_nitrate_reductase_subunit_NarG_kustd1700_NxrA	OFTM153_56_56_rank:_C;_nitrate_reductase_/_nitrite_oxidoreductase	27.711	83	56	3	674	756	746	824	0.039	35.4
68	CAJ72445.1_similar_to_nitrate_reductase_subunit_NarG_kustd1700_NxrA	OFTM153_56_56_rank:_C;_nitrate_reductase_/_nitrite_oxidoreductase	36.17	47	30	0	810	856	1004	1050	0.099	33.9
69	CAJ72445.1_similar_to_nitrate_reductase_subunit_NarG_kustd1700_NxrA	OFTM153_19_29_rank:_C;_cysteine_desulfurase_[EC:2.8.1.7]_(db=kegg)	24.632	272	143	10	114	379	51	266	2.7e-09	58.5
70	CAJ72445.1_similar_to_nitrate_reductase_subunit_NarG_kustd1700_NxrA	OFTM153_19_29_rank:_C;_cysteine_desulfurase_[EC:2.8.1.7]_(db=kegg)	25.397	189	104	10	678	857	436	596	0.002	39.3
71	CAJ72445.1_similar_to_nitrate_reductase_subunit_NarG_kustd1700_NxrA	OFTM153_11_43_rank:_D;_Molybdopterin_oxidoreductase_[PF00384.24];_Molydopterin_dinucleotide_binding_domain_[PF01568.23];_Molybdopterin_oxidoreductase_Fe4S4_domain_[PF04879.18]_(db=pfam)	26.786	112	81	1	279	390	210	320	2.15e-07	52.4
72	CAJ72445.1_similar_to_nitrate_reductase_subunit_NarG_kustd1700_NxrA	OFTM153_1_73_rank:_D;_Molybdopterin_oxidoreductase_[PF00384.24]_(db=pfam)	33.333	75	48	1	263	335	169	243	8.66e-05	43.9
73	CAJ72445.1_similar_to_nitrate_reductase_subunit_NarG_kustd1700_NxrA	OFTM153_73_8_rank:_D;_Molybdopterin_oxidoreductase_[PF00384.24];_Molydopterin_dinucleotide_binding_domain_[PF01568.23];_Molybdopterin_oxidoreductase_Fe4S4_domain_[PF04879.18]_(db=pfam)	31.313	99	57	3	295	382	201	299	0.002	39.3
74	CAJ72445.1_similar_to_nitrate_reductase_subunit_NarG_kustd1700_NxrA	OFTM153_73_8_rank:_D;_Molybdopterin_oxidoreductase_[PF00384.24];_Molydopterin_dinucleotide_binding_domain_[PF01568.23];_Molybdopterin_oxidoreductase_Fe4S4_domain_[PF04879.18]_(db=pfam)	54.545	22	10	0	1	22	1	22	1.3	30
75	CAJ72448.1_strongly_similar_to_nitrate_reductase_NarH_kustd1703_NxrB	OFTM153_56_55_rank:_C;_nitrate_reductase_/_nitrite_oxidoreductase	33.696	368	148	12	23	308	4	357	2.75e-51	177
76	CAJ72448.1_strongly_similar_to_nitrate_reductase_NarH_kustd1703_NxrB	OFTM153_40_5_rank:_C;_tetrathionate_reductase_subunit_B_(db=kegg)	33.577	137	80	4	169	305	133	258	3.03e-19	84.3
77	CAJ72448.1_strongly_similar_to_nitrate_reductase_NarH_kustd1703_NxrB	OFTM153_11_42_rank:_D;_4Fe-4S_dicluster_domain_[PF13247.8];_Polysulphide_reductase	31.69	142	85	5	165	306	48	177	1.66e-14	72.4
78	CAJ72448.1_strongly_similar_to_nitrate_reductase_NarH_kustd1703_NxrB	OFTM153_11_42_rank:_D;_4Fe-4S_dicluster_domain_[PF13247.8];_Polysulphide_reductase	32	50	31	1	25	74	2	48	0.3	30.4
79	CAJ72448.1_strongly_similar_to_nitrate_reductase_NarH_kustd1703_NxrB	OFTM153_73_9_rank:_D;_4Fe-4S_dicluster_domain_[PF13247.8];_4Fe-4S_dicluster_domain_[PF12838.9];_4Fe-4S_dicluster_domain_[PF13237.8];_4Fe-4S_dicluster_domain_[PF13183.8];_4Fe-4S_double_cluster_binding_domain_[PF13484.8];_4Fe-4S_dicluster_domain_[PF14697.8];_4Fe-4S_dicluster_domain_[PF13187.8]_(db=pfam)	29.878	164	85	8	170	306	63	223	6.45e-09	53.1
80	CAJ72448.1_strongly_similar_to_nitrate_reductase_NarH_kustd1703_NxrB	OFTM153_73_9_rank:_D;_4Fe-4S_dicluster_domain_[PF13247.8];_4Fe-4S_dicluster_domain_[PF12838.9];_4Fe-4S_dicluster_domain_[PF13237.8];_4Fe-4S_dicluster_domain_[PF13183.8];_4Fe-4S_double_cluster_binding_domain_[PF13484.8];_4Fe-4S_dicluster_domain_[PF14697.8];_4Fe-4S_dicluster_domain_[PF13187.8]_(db=pfam)	34.783	23	15	0	25	47	3	25	4.2	26.6
81	CAJ72448.1_strongly_similar_to_nitrate_reductase_NarH_kustd1703_NxrB	OFTM153_21_4_rank:_C;_formate_dehydrogenase_iron-sulfur_subunit_(db=kegg)	36.62	71	42	2	171	239	53	122	8.81e-09	53.1
82	CAJ72449.1_unknown_protein_kustd1704_NxrC	OFTM153_1_49_rank:_C;_4-hydroxy-4-methyl-2-oxoglutarate_aldolase_[EC:4.1.3.17]_(db=kegg)	30.769	39	27	0	93	131	188	226	3.6	26.2
83	CAJ72449.1_unknown_protein_kustd1704_NxrC	OFTM153_73_1_rank:_D;_Ethylbenzene_dehydrogenase_[PF09459.12];_Secretion_system_C-terminal_sorting_domain_[PF18962.2]_(db=pfam)	24.528	53	39	1	243	295	153	204	4.7	26.2
84	CAJ72452.1_conserved_hypothetical_monoheme_protein_kustd1707_NXRmemb1	OFTM153_6_8_rank:_D;_Cytochrome_C_oxidase	30.645	124	71	6	37	153	52	167	1.68e-09	53.1
85	CAJ72452.1_conserved_hypothetical_monoheme_protein_kustd1707_NXRmemb1	OFTM153_6_8_rank:_D;_Cytochrome_C_oxidase	28.302	53	33	2	52	99	186	238	7.5	24.3
86	CAJ72452.1_conserved_hypothetical_monoheme_protein_kustd1707_NXRmemb1	OFTM153_89_10_rank:_D;_Cytochrome_C_oxidase	28.723	94	55	5	48	134	63	151	5.05e-06	43.1
87	CAJ72452.1_conserved_hypothetical_monoheme_protein_kustd1707_NXRmemb1	OFTM153_33_33_rank:_D;_Cytochrome_C_oxidase	27.473	91	55	3	48	135	67	149	2.41e-05	40
88	CAJ72452.1_conserved_hypothetical_monoheme_protein_kustd1707_NXRmemb1	OFTM153_56_46_rank:_D;_Cytochrome_C_oxidase	32.143	56	37	1	28	82	86	141	0.00026	37.4
89	CAJ72452.1_conserved_hypothetical_monoheme_protein_kustd1707_NXRmemb1	OFTM153_39_48_rank:_E	25.397	63	45	1	41	103	85	145	0.022	31.6
90	CAJ72453.1_hypothetical_tetraheme_protein_kustd1708_NXRmemb2	OFTM153_41_37_rank:_D;_Cytochrome_c_[PF00034.23]_(db=pfam)	23.246	456	263	11	67	490	354	754	3.92e-26	109
91	CAJ72453.1_hypothetical_tetraheme_protein_kustd1708_NXRmemb2	OFTM153_41_37_rank:_D;_Cytochrome_c_[PF00034.23]_(db=pfam)	24.942	429	251	17	72	476	462	843	3.77e-15	75.5
92	CAJ72453.1_hypothetical_tetraheme_protein_kustd1708_NXRmemb2	OFTM153_41_37_rank:_D;_Cytochrome_c_[PF00034.23]_(db=pfam)	21.203	349	190	10	168	490	343	632	5.82e-13	68.6
93	CAJ72453.1_hypothetical_tetraheme_protein_kustd1708_NXRmemb2	OFTM153_41_37_rank:_D;_Cytochrome_c_[PF00034.23]_(db=pfam)	20.574	209	144	5	293	491	315	511	6.76e-06	45.8
94	CAJ72453.1_hypothetical_tetraheme_protein_kustd1708_NXRmemb2	OFTM153_41_37_rank:_D;_Cytochrome_c_[PF00034.23]_(db=pfam)	21.939	196	122	8	319	495	229	412	0.011	35.4
95	CAJ72453.1_hypothetical_tetraheme_protein_kustd1708_NXRmemb2	OFTM153_56_69_rank:_C;_ubiquinol-cytochrome_c_reductase_cytochrome_b_subunit_(db=kegg)	32.584	178	111	3	320	490	379	554	3.68e-22	97.1
96	CAJ72453.1_hypothetical_tetraheme_protein_kustd1708_NXRmemb2	OFTM153_56_69_rank:_C;_ubiquinol-cytochrome_c_reductase_cytochrome_b_subunit_(db=kegg)	26.471	68	49	1	312	379	476	542	0.002	37.7
97	CAJ72453.1_hypothetical_tetraheme_protein_kustd1708_NXRmemb2	OFTM153_56_69_rank:_C;_ubiquinol-cytochrome_c_reductase_cytochrome_b_subunit_(db=kegg)	23.81	168	105	6	73	232	402	554	0.004	37
98	CAJ72453.1_hypothetical_tetraheme_protein_kustd1708_NXRmemb2	OFTM153_56_69_rank:_C;_ubiquinol-cytochrome_c_reductase_cytochrome_b_subunit_(db=kegg)	28.846	52	37	0	72	123	506	557	0.16	31.6
99	CAJ72453.1_hypothetical_tetraheme_protein_kustd1708_NXRmemb2	OFTM153_91_94_rank:_D;_Cytochrome_C_oxidase	30.233	172	98	4	327	490	47	204	2.21e-18	83.6
100	CAJ72453.1_hypothetical_tetraheme_protein_kustd1708_NXRmemb2	OFTM153_91_94_rank:_D;_Cytochrome_C_oxidase	23.451	226	133	4	72	297	62	247	7.86e-14	69.7
101	CAJ72453.1_hypothetical_tetraheme_protein_kustd1708_NXRmemb2	OFTM153_91_94_rank:_D;_Cytochrome_C_oxidase	21.222	311	160	9	146	446	26	261	1.88e-11	62.4
102	CAJ72453.1_hypothetical_tetraheme_protein_kustd1708_NXRmemb2	OFTM153_73_5_rank:_D;_Cytochrome_c_[PF00034.23];_Cytochrome_C_oxidase	27.83	212	98	11	292	464	135	330	3.45e-08	52.8
103	CAJ72453.1_hypothetical_tetraheme_protein_kustd1708_NXRmemb2	OFTM153_73_5_rank:_D;_Cytochrome_c_[PF00034.23];_Cytochrome_C_oxidase	26.05	119	78	3	84	199	212	323	0.000147	41.2
104	CAJ72453.1_hypothetical_tetraheme_protein_kustd1708_NXRmemb2	OFTM153_73_5_rank:_D;_Cytochrome_c_[PF00034.23];_Cytochrome_C_oxidase	24.096	166	99	6	327	472	51	209	0.002	37.4
105	CAJ72453.1_hypothetical_tetraheme_protein_kustd1708_NXRmemb2	OFTM153_73_5_rank:_D;_Cytochrome_c_[PF00034.23];_Cytochrome_C_oxidase	21.164	189	100	5	146	307	143	309	0.008	35.4
106	CAJ72453.1_hypothetical_tetraheme_protein_kustd1708_NXRmemb2	OFTM153_73_5_rank:_D;_Cytochrome_c_[PF00034.23];_Cytochrome_C_oxidase	25.556	90	42	2	69	157	305	370	0.13	32
107	CAJ72453.1_hypothetical_tetraheme_protein_kustd1708_NXRmemb2	OFTM153_73_15_rank:_E	28.571	133	84	7	320	448	137	262	8.53e-06	45.1
108	CAJ72453.1_hypothetical_tetraheme_protein_kustd1708_NXRmemb2	OFTM153_73_15_rank:_E	24.161	149	93	4	320	463	47	180	0.005	36.6
109	CAJ72453.1_hypothetical_tetraheme_protein_kustd1708_NXRmemb2	OFTM153_73_15_rank:_E	25	148	66	6	159	301	233	340	0.016	34.7
110	CAJ72453.1_hypothetical_tetraheme_protein_kustd1708_NXRmemb2	OFTM153_73_15_rank:_E	50	24	12	0	418	441	46	69	0.28	30.8
111	CAJ72454.1_hypothetical_diheme_protein_kustd1709_NXRmemb3	OFTM153_6_8_rank:_D;_Cytochrome_C_oxidase	35.556	270	122	4	51	269	50	318	6.58e-48	167	NXRmemb3?
112	CAJ72454.1_hypothetical_diheme_protein_kustd1709_NXRmemb3	OFTM153_89_10_rank:_D;_Cytochrome_C_oxidase	34.944	269	123	4	52	269	51	318	8.36e-46	161	NXRmemb3?
113	CAJ72454.1_hypothetical_diheme_protein_kustd1709_NXRmemb3	OFTM153_56_46_rank:_D;_Cytochrome_C_oxidase	30.392	102	60	3	51	150	92	184	8.95e-09	52.8
114	CAJ72454.1_hypothetical_diheme_protein_kustd1709_NXRmemb3	OFTM153_56_46_rank:_D;_Cytochrome_C_oxidase	27	100	62	4	169	268	96	184	0.000173	40
115	CAJ72454.1_hypothetical_diheme_protein_kustd1709_NXRmemb3	OFTM153_33_33_rank:_D;_Cytochrome_C_oxidase	29.412	102	64	3	51	151	54	148	7.13e-06	43.5
116	CAJ72454.1_hypothetical_diheme_protein_kustd1709_NXRmemb3	OFTM153_39_48_rank:_E	25.243	103	66	4	55	157	83	174	0.000137	40.4
117	CAJ72454.1_hypothetical_diheme_protein_kustd1709_NXRmemb3	OFTM153_39_48_rank:_E	24.242	99	62	5	169	266	81	167	3.1	26.9
118	CAJ72455.1_hypothetical_monoheme_protein_kustd1710_NXRmemb4	OFTM153_33_33_rank:_D;_Cytochrome_C_oxidase	27.434	113	66	3	127	239	44	140	1.14e-05	41.6
119	CAJ72455.1_hypothetical_monoheme_protein_kustd1710_NXRmemb4	OFTM153_6_8_rank:_D;_Cytochrome_C_oxidase	27.559	127	66	5	122	239	34	143	0.000141	39.7
120	CAJ72455.1_hypothetical_monoheme_protein_kustd1710_NXRmemb4	OFTM153_6_8_rank:_D;_Cytochrome_C_oxidase	34.375	32	15	1	161	186	186	217	1.2	27.3
121	CAJ72455.1_hypothetical_monoheme_protein_kustd1710_NXRmemb4	OFTM153_56_46_rank:_D;_Cytochrome_C_oxidase	37.209	43	22	1	132	174	87	124	0.000861	36.6
122	CAJ72455.1_hypothetical_monoheme_protein_kustd1710_NXRmemb4	OFTM153_47_10_rank:_C;_flagellar_biosynthesis_protein_FliQ_(db=kegg)	38.889	36	19	1	15	50	56	88	2	25.4
123	CAJ72455.1_hypothetical_monoheme_protein_kustd1710_NXRmemb4	OFTM153_56_71_rank:_D;_Cytochrome_c_[PF00034.23];_Cytochrome_C_oxidase	57.895	19	8	0	219	237	181	199	2.7	26.2
124	CAJ73853.1_similar_to_rieske_2Fe-2S_subunit_of_the_bc1_complex_kuste3096_R/b-1_1	OFTM153_22_98_rank:_C;_cytochrome_b6-f_complex_iron-sulfur_subunit_[EC:7.1.1.6]_(db=kegg)	36.842	133	72	3	36	156	15	147	9.61e-23	85.9	R/b-1_1
125	CAJ73853.1_similar_to_rieske_2Fe-2S_subunit_of_the_bc1_complex_kuste3096_R/b-1_1	OFTM153_56_70_rank:_C;_cytochrome_b6-f_complex_iron-sulfur_subunit_[EC:7.1.1.6];_menaquinol-cytochrome_c_reductase_iron-sulfur_subunit_[EC:1.10.2.-]_(db=kegg)	30.719	153	99	3	5	156	18	164	1.12e-22	86.3	R/b-1_1
126	CAJ73853.1_similar_to_rieske_2Fe-2S_subunit_of_the_bc1_complex_kuste3096_R/b-1_1	OFTM153_22_112_rank:_C;_cytochrome_b6-f_complex_iron-sulfur_subunit_[EC:7.1.1.6]_(db=kegg)	29.114	158	89	5	2	156	20	157	1.99e-15	67	R/b-1_1
127	CAJ73853.1_similar_to_rieske_2Fe-2S_subunit_of_the_bc1_complex_kuste3096_R/b-1_1	OFTM153_73_3_rank:_D;_Rieske_[2Fe-2S]_domain_[PF00355.28]_(db=pfam)	28.986	138	76	4	5	142	10	125	3.79e-13	60.8
128	CAJ73853.1_similar_to_rieske_2Fe-2S_subunit_of_the_bc1_complex_kuste3096_R/b-1_1	OFTM153_75_17_rank:_C;_cytochrome_b6-f_complex_iron-sulfur_subunit_[EC:7.1.1.6]_(db=kegg)	27.928	111	65	2	51	161	115	210	1.36e-09	52.4
129	CAJ73854.1_conserved_hypothetical_cytochrome_bc_fusion_protein_kuste3097_R/b-1_2	OFTM153_56_69_rank:_C;_ubiquinol-cytochrome_c_reductase_cytochrome_b_subunit_(db=kegg)	34.904	573	321	17	14	561	12	557	7.98e-92	292	R/b-1_2
130	CAJ73854.1_conserved_hypothetical_cytochrome_bc_fusion_protein_kuste3097_R/b-1_2	OFTM153_22_97_rank:_C;_ubiquinol-cytochrome_c_reductase_cytochrome_b_subunit_(db=kegg)	33.511	376	209	9	5	345	7	376	4.31e-56	192	R/b-1_2
131	CAJ73854.1_conserved_hypothetical_cytochrome_bc_fusion_protein_kuste3097_R/b-1_2	OFTM153_22_111_rank:_C;_ubiquinol-cytochrome_c_reductase_cytochrome_b_subunit;_cytochrome_b6_(db=kegg)	34.731	334	195	10	8	327	25	349	8e-52	180	R/b-1_2
132	CAJ73854.1_conserved_hypothetical_cytochrome_bc_fusion_protein_kuste3097_R/b-1_2	OFTM153_41_35_rank:_C;_cytochrome_b6_(db=kegg)	35.323	201	115	2	26	211	51	251	2.19e-34	129
133	CAJ73854.1_conserved_hypothetical_cytochrome_bc_fusion_protein_kuste3097_R/b-1_2	OFTM153_73_4_rank:_D;_Cytochrome_b/b6/petB_[PF00033.21];_Cytochrome_b(N-terminal)/b6/petB_[PF13631.8];_Cytochrome_b(C-terminal)/b6/petD_[PF00032.19]_(db=pfam)	36.413	184	115	1	30	211	45	228	1.77e-27	112
134	CAJ72225.1_similar_to_Rieske_2Fe-2S_iron_sulfur_protein_cytochrome_b6-F_complex_kustd1480_R/b-2_3	OFTM153_75_17_rank:_C;_cytochrome_b6-f_complex_iron-sulfur_subunit_[EC:7.1.1.6]_(db=kegg)	49.682	157	76	3	12	166	71	226	2.85e-54	169	R/b-1_3
135	CAJ72225.1_similar_to_Rieske_2Fe-2S_iron_sulfur_protein_cytochrome_b6-F_complex_kustd1480_R/b-2_3	OFTM153_73_3_rank:_D;_Rieske_[2Fe-2S]_domain_[PF00355.28]_(db=pfam)	35.246	122	75	2	26	147	24	141	2.55e-27	97.8
136	CAJ72225.1_similar_to_Rieske_2Fe-2S_iron_sulfur_protein_cytochrome_b6-F_complex_kustd1480_R/b-2_3	OFTM153_22_98_rank:_C;_cytochrome_b6-f_complex_iron-sulfur_subunit_[EC:7.1.1.6]_(db=kegg)	30.935	139	91	3	12	146	10	147	1.36e-15	67.4
137	CAJ72225.1_similar_to_Rieske_2Fe-2S_iron_sulfur_protein_cytochrome_b6-F_complex_kustd1480_R/b-2_3	OFTM153_56_70_rank:_C;_cytochrome_b6-f_complex_iron-sulfur_subunit_[EC:7.1.1.6];_menaquinol-cytochrome_c_reductase_iron-sulfur_subunit_[EC:1.10.2.-]_(db=kegg)	30.476	105	70	3	43	146	62	164	4.54e-14	63.9
138	CAJ72225.1_similar_to_Rieske_2Fe-2S_iron_sulfur_protein_cytochrome_b6-F_complex_kustd1480_R/b-2_3	OFTM153_22_112_rank:_C;_cytochrome_b6-f_complex_iron-sulfur_subunit_[EC:7.1.1.6]_(db=kegg)	30.714	140	92	3	9	145	20	157	3.18e-13	61.2
139	CAJ72226.1_strongly_similar_to_cytochrome_b6_kustd1481_R/b-2_1	OFTM153_41_35_rank:_C;_cytochrome_b6_(db=kegg)	68.75	256	80	0	20	275	2	257	4.96e-128	361	R/b-2_1
140	CAJ72226.1_strongly_similar_to_cytochrome_b6_kustd1481_R/b-2_1	OFTM153_73_4_rank:_D;_Cytochrome_b/b6/petB_[PF00033.21];_Cytochrome_b(N-terminal)/b6/petB_[PF13631.8];_Cytochrome_b(C-terminal)/b6/petD_[PF00032.19]_(db=pfam)	42.731	227	116	1	46	272	19	231	2.15e-56	184	R/b-2_1
141	CAJ72226.1_strongly_similar_to_cytochrome_b6_kustd1481_R/b-2_1	OFTM153_22_97_rank:_C;_ubiquinol-cytochrome_c_reductase_cytochrome_b_subunit_(db=kegg)	39.744	234	116	7	38	269	5	215	4.02e-43	148
142	CAJ72226.1_strongly_similar_to_cytochrome_b6_kustd1481_R/b-2_1	OFTM153_56_69_rank:_C;_ubiquinol-cytochrome_c_reductase_cytochrome_b_subunit_(db=kegg)	34.667	225	127	3	45	269	5	209	8.04e-33	123
143	CAJ72226.1_strongly_similar_to_cytochrome_b6_kustd1481_R/b-2_1	OFTM153_22_111_rank:_C;_ubiquinol-cytochrome_c_reductase_cytochrome_b_subunit;_cytochrome_b6_(db=kegg)	36.17	188	106	2	82	269	56	229	8.21e-30	112
144	CAJ72227.1_unknown_protein_kustd1482_R/b-2_2	OFTM153_41_36_rank:_D;_Cytochrome_b(C-terminal)/b6/petD_[PF00032.19]_(db=pfam)	42.105	38	22	0	1	38	1	38	5.49e-06	38.1
145	CAJ72227.1_unknown_protein_kustd1482_R/b-2_2	OFTM153_89_18_rank:_D;_AcrB/AcrD/AcrF_family_[PF00873.21];_MMPL_family_[PF03176.17]_(db=pfam)	30	20	14	0	14	33	18	37	4.7	21.6
146	CAJ72227.1_unknown_protein_kustd1482_R/b-2_2	OFTM153_67_1_rank:_D;_Domain_of_unknown_function_(DUF4440)_[PF14534.8];_SnoaL-like_domain_[PF13474.8]_(db=pfam)	40	40	21	2	13	51	3	40	5.7	21.6
147	CAJ72227.1_unknown_protein_kustd1482_R/b-2_2	OFTM153_33_28_rank:_C;_glutamate_dehydrogenase_(NADP+)_[EC:1.4.1.4]_(db=kegg)	46.667	15	8	0	23	37	101	115	6.1	21.6
148	CAJ72228.1_similar_to_NADP_oxidoreductase_FAD-containing_subunit_kustd1483_R/b-2_3	OFTM153_73_2_rank:_D;_Dihydroprymidine_dehydrogenase_domain_II	34.776	647	334	16	1	566	1	640	2.69e-114	351
149	CAJ72228.1_similar_to_NADP_oxidoreductase_FAD-containing_subunit_kustd1483_R/b-2_3	OFTM153_113_53_rank:_D;_Dihydroprymidine_dehydrogenase_domain_II	41.286	482	273	6	19	494	35	512	4.96e-113	352
150	CAJ72228.1_similar_to_NADP_oxidoreductase_FAD-containing_subunit_kustd1483_R/b-2_3	OFTM153_113_53_rank:_D;_Dihydroprymidine_dehydrogenase_domain_II	27.711	83	41	2	479	561	569	632	0.026	34.7
151	CAJ72228.1_similar_to_NADP_oxidoreductase_FAD-containing_subunit_kustd1483_R/b-2_3	OFTM153_24_22_rank:_C;_thioredoxin_reductase_(NADPH)_[EC:1.8.1.9]_(db=kegg)	26.756	299	179	11	108	390	5	279	9.18e-09	54.3
152	CAJ72228.1_similar_to_NADP_oxidoreductase_FAD-containing_subunit_kustd1483_R/b-2_3	OFTM153_33_129_rank:_C;_NADH-quinone_oxidoreductase_subunit_I_[EC:7.1.1.2]_(db=kegg)	36.232	69	36	2	490	558	85	145	1.23e-06	46.6
153	CAJ72228.1_similar_to_NADP_oxidoreductase_FAD-containing_subunit_kustd1483_R/b-2_3	OFTM153_36_29_rank:_D;_Pyridine_nucleotide-disulphide_oxidoreductase_[PF13738.8];_Pyridine_nucleotide-disulphide_oxidoreductase_[PF07992.16];_4Fe-4S_dicluster_domain_[PF14697.8];_Flavin-binding_monooxygenase-like_[PF00743.21];_4Fe-4S_dicluster_domain_[PF13187.8];_4Fe-4S_dicluster_domain_[PF13237.8];_4Fe-4S_dicluster_domain_[PF12838.9];_HI0933-like_protein_[PF03486.16];_Glucose_inhibited_division_…	26.577	222	113	8	82	270	148	352	8.21e-06	45.4
154	CAJ72229.1_hypothetical_bc1_protein_putative_UQ:cyt_c_oxidpoeductase_kustd1484_R/b-2_4	OFTM153_41_36_rank:_D;_Cytochrome_b(C-terminal)/b6/petD_[PF00032.19]_(db=pfam)	61.475	244	90	2	34	277	53	292	6.6e-106	306	R/b-2_4
155	CAJ72229.1_hypothetical_bc1_protein_putative_UQ:cyt_c_oxidpoeductase_kustd1484_R/b-2_4	OFTM153_73_4_rank:_D;_Cytochrome_b/b6/petB_[PF00033.21];_Cytochrome_b(N-terminal)/b6/petB_[PF13631.8];_Cytochrome_b(C-terminal)/b6/petD_[PF00032.19]_(db=pfam)	33.679	193	103	6	5	176	238	426	1.59e-19	84.7
156	CAJ72229.1_hypothetical_bc1_protein_putative_UQ:cyt_c_oxidpoeductase_kustd1484_R/b-2_4	OFTM153_56_69_rank:_C;_ubiquinol-cytochrome_c_reductase_cytochrome_b_subunit_(db=kegg)	26.667	90	63	1	41	127	228	317	6.69e-05	41.2
157	CAJ72229.1_hypothetical_bc1_protein_putative_UQ:cyt_c_oxidpoeductase_kustd1484_R/b-2_4	OFTM153_22_97_rank:_C;_ubiquinol-cytochrome_c_reductase_cytochrome_b_subunit_(db=kegg)	20.588	102	80	1	22	123	247	347	0.006	34.7
158	CAJ72229.1_hypothetical_bc1_protein_putative_UQ:cyt_c_oxidpoeductase_kustd1484_R/b-2_4	OFTM153_113_3_rank:_D;_Type_I_phosphodiesterase_/_nucleotide_pyrophosphatase_[PF01663.24]_(db=pfam)	26.168	107	62	4	124	214	102	207	0.6	28.9
159	CAJ72230.1_hypothetical_cytochrome_c_protein_kustd1485_R/b-2_5	OFTM153_41_37_rank:_D;_Cytochrome_c_[PF00034.23]_(db=pfam)	26.504	698	459	14	9	681	3	671	2.35e-76	265	R/b-2_5
160	CAJ72230.1_hypothetical_cytochrome_c_protein_kustd1485_R/b-2_5	OFTM153_41_37_rank:_D;_Cytochrome_c_[PF00034.23]_(db=pfam)	26.065	587	299	18	440	946	342	873	2.78e-53	198
161	CAJ72230.1_hypothetical_cytochrome_c_protein_kustd1485_R/b-2_5	OFTM153_41_37_rank:_D;_Cytochrome_c_[PF00034.23]_(db=pfam)	26.835	395	216	16	332	682	430	795	1.41e-19	91.7
162	CAJ72230.1_hypothetical_cytochrome_c_protein_kustd1485_R/b-2_5	OFTM153_41_37_rank:_D;_Cytochrome_c_[PF00034.23]_(db=pfam)	27.179	195	115	6	326	493	652	846	2.37e-13	71.2
163	CAJ72230.1_hypothetical_cytochrome_c_protein_kustd1485_R/b-2_5	OFTM153_41_37_rank:_D;_Cytochrome_c_[PF00034.23]_(db=pfam)	31.395	86	42	4	322	400	775	850	0.000278	42
164	CAJ72230.1_hypothetical_cytochrome_c_protein_kustd1485_R/b-2_5	OFTM153_91_94_rank:_D;_Cytochrome_C_oxidase	32.273	220	133	8	341	556	48	255	2.49e-25	105	R/b-2_5
165	CAJ72230.1_hypothetical_cytochrome_c_protein_kustd1485_R/b-2_5	OFTM153_91_94_rank:_D;_Cytochrome_C_oxidase	32.09	134	81	5	332	460	133	261	2.5e-13	69.7
166	CAJ72230.1_hypothetical_cytochrome_c_protein_kustd1485_R/b-2_5	OFTM153_91_94_rank:_D;_Cytochrome_C_oxidase	34.94	83	38	3	864	946	47	113	2.55e-08	53.9
167	CAJ72230.1_hypothetical_cytochrome_c_protein_kustd1485_R/b-2_5	OFTM153_91_94_rank:_D;_Cytochrome_C_oxidase	28.409	176	94	7	768	943	61	204	1.13e-07	52
168	CAJ72230.1_hypothetical_cytochrome_c_protein_kustd1485_R/b-2_5	OFTM153_91_94_rank:_D;_Cytochrome_C_oxidase	20.588	170	93	5	535	704	42	169	3.26e-05	44.3
169	CAJ72230.1_hypothetical_cytochrome_c_protein_kustd1485_R/b-2_5	OFTM153_91_94_rank:_D;_Cytochrome_C_oxidase	25.714	140	60	7	271	368	138	275	0.06	33.9
170	CAJ72230.1_hypothetical_cytochrome_c_protein_kustd1485_R/b-2_5	OFTM153_73_5_rank:_D;_Cytochrome_c_[PF00034.23];_Cytochrome_C_oxidase	27.597	308	165	11	222	482	38	334	7.97e-23	99	R/b-2_5
171	CAJ72230.1_hypothetical_cytochrome_c_protein_kustd1485_R/b-2_5	OFTM153_73_5_rank:_D;_Cytochrome_c_[PF00034.23];_Cytochrome_C_oxidase	23.121	173	112	7	514	681	143	299	0.001	39.7
172	CAJ72230.1_hypothetical_cytochrome_c_protein_kustd1485_R/b-2_5	OFTM153_73_5_rank:_D;_Cytochrome_c_[PF00034.23];_Cytochrome_C_oxidase	25.926	162	105	6	783	939	214	365	0.014	35.8
173	CAJ72230.1_hypothetical_cytochrome_c_protein_kustd1485_R/b-2_5	OFTM153_73_5_rank:_D;_Cytochrome_c_[PF00034.23];_Cytochrome_C_oxidase	35.714	56	31	1	332	387	286	336	0.26	32
174	CAJ72230.1_hypothetical_cytochrome_c_protein_kustd1485_R/b-2_5	OFTM153_56_69_rank:_C;_ubiquinol-cytochrome_c_reductase_cytochrome_b_subunit_(db=kegg)	33.52	179	89	5	332	493	378	543	1.11e-18	87.8
175	CAJ72230.1_hypothetical_cytochrome_c_protein_kustd1485_R/b-2_5	OFTM153_56_69_rank:_C;_ubiquinol-cytochrome_c_reductase_cytochrome_b_subunit_(db=kegg)	27.011	174	106	8	435	595	381	546	1.34e-09	58.9
176	CAJ72230.1_hypothetical_cytochrome_c_protein_kustd1485_R/b-2_5	OFTM153_56_69_rank:_C;_ubiquinol-cytochrome_c_reductase_cytochrome_b_subunit_(db=kegg)	36.364	77	45	2	331	407	482	554	9.64e-07	49.7
177	CAJ72230.1_hypothetical_cytochrome_c_protein_kustd1485_R/b-2_5	OFTM153_56_69_rank:_C;_ubiquinol-cytochrome_c_reductase_cytochrome_b_subunit_(db=kegg)	31.818	88	56	3	597	682	412	497	0.000266	41.6
178	CAJ72230.1_hypothetical_cytochrome_c_protein_kustd1485_R/b-2_5	OFTM153_56_69_rank:_C;_ubiquinol-cytochrome_c_reductase_cytochrome_b_subunit_(db=kegg)	25.926	162	88	7	768	918	400	540	0.027	35
179	CAJ72230.1_hypothetical_cytochrome_c_protein_kustd1485_R/b-2_5	OFTM153_56_71_rank:_D;_Cytochrome_c_[PF00034.23];_Cytochrome_C_oxidase	40	70	35	3	341	407	138	203	1.57e-05	44.3	R/b-2_5
180	CAJ72230.1_hypothetical_cytochrome_c_protein_kustd1485_R/b-2_5	OFTM153_56_71_rank:_D;_Cytochrome_c_[PF00034.23];_Cytochrome_C_oxidase	24.348	230	117	10	422	646	30	207	0.044	33.9
181	CAJ72230.1_hypothetical_cytochrome_c_protein_kustd1485_R/b-2_5	OFTM153_56_71_rank:_D;_Cytochrome_c_[PF00034.23];_Cytochrome_C_oxidase	22.609	115	81	4	394	505	95	204	0.11	32.3
182	CAJ72230.1_hypothetical_cytochrome_c_protein_kustd1485_R/b-2_5	OFTM153_56_71_rank:_D;_Cytochrome_c_[PF00034.23];_Cytochrome_C_oxidase	26.19	84	47	4	864	946	137	206	8.1	26.6
183	CAJ75331.1_similar_to_the_Rieske_Protein_II_of_bc1_complex_kuste4569_R/b-3_1	OFTM153_75_17_rank:_C;_cytochrome_b6-f_complex_iron-sulfur_subunit_[EC:7.1.1.6]_(db=kegg)	46.053	152	75	3	15	164	65	211	9.68e-46	147
184	CAJ75331.1_similar_to_the_Rieske_Protein_II_of_bc1_complex_kuste4569_R/b-3_1	OFTM153_73_3_rank:_D;_Rieske_[2Fe-2S]_domain_[PF00355.28]_(db=pfam)	37.762	143	85	2	23	165	8	146	1.78e-29	103	R/b-3_1
185	CAJ75331.1_similar_to_the_Rieske_Protein_II_of_bc1_complex_kuste4569_R/b-3_1	OFTM153_56_70_rank:_C;_cytochrome_b6-f_complex_iron-sulfur_subunit_[EC:7.1.1.6];_menaquinol-cytochrome_c_reductase_iron-sulfur_subunit_[EC:1.10.2.-]_(db=kegg)	28.767	146	87	4	23	153	16	159	1.6e-16	70.5
186	CAJ75331.1_similar_to_the_Rieske_Protein_II_of_bc1_complex_kuste4569_R/b-3_1	OFTM153_22_98_rank:_C;_cytochrome_b6-f_complex_iron-sulfur_subunit_[EC:7.1.1.6]_(db=kegg)	30.345	145	88	4	22	159	9	147	1.53e-15	67.4
187	CAJ75331.1_similar_to_the_Rieske_Protein_II_of_bc1_complex_kuste4569_R/b-3_1	OFTM153_22_112_rank:_C;_cytochrome_b6-f_complex_iron-sulfur_subunit_[EC:7.1.1.6]_(db=kegg)	26.708	161	111	4	6	162	4	161	7.16e-13	60.5
188	CAJ75332.1_similar_to_NADP_oxidoreductase_FAD-containing_subunit_kuste4570_R/b-3_2	OFTM153_113_53_rank:_D;_Dihydroprymidine_dehydrogenase_domain_II	49.177	486	237	5	26	509	35	512	2.57e-160	474	R/b-3_2
189	CAJ75332.1_similar_to_NADP_oxidoreductase_FAD-containing_subunit_kuste4570_R/b-3_2	OFTM153_113_53_rank:_D;_Dihydroprymidine_dehydrogenase_domain_II	35	40	25	1	501	540	607	645	6	26.9
190	CAJ75332.1_similar_to_NADP_oxidoreductase_FAD-containing_subunit_kuste4570_R/b-3_2	OFTM153_73_2_rank:_D;_Dihydroprymidine_dehydrogenase_domain_II	35.156	640	322	13	16	572	9	638	4.54e-115	353	R/b-3_2
191	CAJ75332.1_similar_to_NADP_oxidoreductase_FAD-containing_subunit_kuste4570_R/b-3_2	OFTM153_38_70_rank:_D;_Flavin_containing_amine_oxidoreductase_[PF01593.26];_NAD(P)-binding_Rossmann-like_domain_[PF13450.8];_FAD_binding_domain_[PF01494.21];_Flavin-binding_monooxygenase-like_[PF00743.21];_Thi4_family_[PF01946.19];_Pyridine_nucleotide-disulphide_oxidoreductase_[PF13738.8];_HI0933-like_protein_[PF03486.16];_Pyridine_nucleotide-disulphide_oxidoreductase_[PF07992.16];_FAD_dependent_…	55	40	18	0	114	153	14	53	6.91e-06	45.8	R/b-3_2
192	CAJ75332.1_similar_to_NADP_oxidoreductase_FAD-containing_subunit_kuste4570_R/b-3_2	OFTM153_24_15_rank:_D;_Pyridine_nucleotide-disulphide_oxidoreductase_[PF07992.16];_Pyridine_nucleotide-disulphide_oxidoreductase	24.444	225	139	8	230	445	157	359	1.33e-05	45.1
193	CAJ75332.1_similar_to_NADP_oxidoreductase_FAD-containing_subunit_kuste4570_R/b-3_2	OFTM153_24_15_rank:_D;_Pyridine_nucleotide-disulphide_oxidoreductase_[PF07992.16];_Pyridine_nucleotide-disulphide_oxidoreductase	23.478	115	67	4	113	215	173	278	4.2	27.3
194	CAJ75332.1_similar_to_NADP_oxidoreductase_FAD-containing_subunit_kuste4570_R/b-3_2	OFTM153_89_45_rank:_D;_Pyridine_nucleotide-disulphide_oxidoreductase_[PF13738.8];_Flavin-binding_monooxygenase-like_[PF00743.21];_Pyridine_nucleotide-disulphide_oxidoreductase_[PF07992.16];_L-lysine_6-monooxygenase_(NADPH-requiring)_[PF13434.8];_FAD_binding_domain_[PF01494.21]_(db=pfam)	60.606	33	13	0	114	146	2	34	0.000179	41.2
195	CAJ75333.1_similar_to_cytochrome_b6_kuste4571_R/b-3_3	OFTM153_41_35_rank:_C;_cytochrome_b6_(db=kegg)	67.194	253	83	0	4	256	5	257	4.79e-125	353
196	CAJ75333.1_similar_to_cytochrome_b6_kuste4571_R/b-3_3	OFTM153_73_4_rank:_D;_Cytochrome_b/b6/petB_[PF00033.21];_Cytochrome_b(N-terminal)/b6/petB_[PF13631.8];_Cytochrome_b(C-terminal)/b6/petD_[PF00032.19]_(db=pfam)	40.336	238	128	1	16	253	8	231	1.87e-53	176
197	CAJ75333.1_similar_to_cytochrome_b6_kuste4571_R/b-3_3	OFTM153_22_97_rank:_C;_ubiquinol-cytochrome_c_reductase_cytochrome_b_subunit_(db=kegg)	39.691	194	103	2	57	250	36	215	4.26e-41	142
198	CAJ75333.1_similar_to_cytochrome_b6_kuste4571_R/b-3_3	OFTM153_56_69_rank:_C;_ubiquinol-cytochrome_c_reductase_cytochrome_b_subunit_(db=kegg)	34.574	188	109	2	63	250	36	209	3.52e-31	118
199	CAJ75333.1_similar_to_cytochrome_b6_kuste4571_R/b-3_3	OFTM153_22_111_rank:_C;_ubiquinol-cytochrome_c_reductase_cytochrome_b_subunit;_cytochrome_b6_(db=kegg)	35.638	188	107	2	63	250	56	229	1.03e-27	106
200	CAJ75334.1_hypothetical_bc1_protein_putative_UQ:cyt_c_oxidoreductase_kuste4572_R/b-3_4	OFTM153_41_36_rank:_D;_Cytochrome_b(C-terminal)/b6/petD_[PF00032.19]_(db=pfam)	47.718	241	109	4	15	240	54	292	1.67e-69	213
201	CAJ75334.1_hypothetical_bc1_protein_putative_UQ:cyt_c_oxidoreductase_kuste4572_R/b-3_4	OFTM153_73_4_rank:_D;_Cytochrome_b/b6/petB_[PF00033.21];_Cytochrome_b(N-terminal)/b6/petB_[PF13631.8];_Cytochrome_b(C-terminal)/b6/petD_[PF00032.19]_(db=pfam)	32.934	167	99	3	2	155	260	426	2.46e-14	68.9
202	CAJ75334.1_hypothetical_bc1_protein_putative_UQ:cyt_c_oxidoreductase_kuste4572_R/b-3_4	OFTM153_56_69_rank:_C;_ubiquinol-cytochrome_c_reductase_cytochrome_b_subunit_(db=kegg)	31.746	63	40	1	48	107	255	317	0.01	33.9
203	CAJ75334.1_hypothetical_bc1_protein_putative_UQ:cyt_c_oxidoreductase_kuste4572_R/b-3_4	OFTM153_47_42_rank:_C;_two-component_system	28.846	52	37	0	175	226	357	408	1.5	27.3
204	CAJ75334.1_hypothetical_bc1_protein_putative_UQ:cyt_c_oxidoreductase_kuste4572_R/b-3_4	OFTM153_33_135_rank:_C;_pyruvate_dehydrogenase_E2_component_(dihydrolipoamide_acetyltransferase)_[EC:2.3.1.12];_2-oxoglutarate_dehydrogenase_E2_component_(dihydrolipoamide_succinyltransferase)_[EC:2.3.1.61]_(db=kegg)	33.333	36	22	1	170	205	419	452	1.8	26.9
205	CAJ75335.1_cytochrome_c_family_protein_kuste4573_R/b-3_5	OFTM153_73_13_rank:_D;_Cytochrome_c554_and_c-prime_[PF13435.8]_(db=pfam)	29.63	162	86	7	192	329	15	172	2.02e-08	51.2	R/b-3_5
206	CAJ75335.1_cytochrome_c_family_protein_kuste4573_R/b-3_5	OFTM153_73_5_rank:_D;_Cytochrome_c_[PF00034.23];_Cytochrome_C_oxidase	30.534	131	52	6	23	143	3	104	5.67e-08	51.2
207	CAJ75335.1_cytochrome_c_family_protein_kuste4573_R/b-3_5	OFTM153_41_37_rank:_D;_Cytochrome_c_[PF00034.23]_(db=pfam)	38.71	62	26	2	94	143	234	295	2.08e-05	43.5
208	CAJ75335.1_cytochrome_c_family_protein_kuste4573_R/b-3_5	OFTM153_22_107_rank:_D;_Cytochrome_c554_and_c-prime_[PF13435.8]_(db=pfam)	26.515	132	77	5	201	315	25	153	0.002	35.8	R/b-3_5
209	CAJ75335.1_cytochrome_c_family_protein_kuste4573_R/b-3_5	OFTM153_22_107_rank:_D;_Cytochrome_c554_and_c-prime_[PF13435.8]_(db=pfam)	30	60	41	1	96	155	79	137	0.075	31.2
210	CAJ75335.1_cytochrome_c_family_protein_kuste4573_R/b-3_5	OFTM153_91_142_rank:_D;_Cytochrome_c554_and_c-prime_[PF13435.8]_(db=pfam)	31.579	76	48	2	217	288	43	118	0.035	32.7
211	CAJ75336.1_similar_to_hydroxylamine_oxidoreductase_hao_kuste4574_R/b-3_6	OFTM153_4_2_rank:_D;_Seven_times_multi-haem_cytochrome_CxxCH_[PF13447.8];_Cytochrome_c3_[PF14537.8]_(db=pfam)	34.125	337	164	14	68	399	76	359	6.34e-49	171
212	CAJ75336.1_similar_to_hydroxylamine_oxidoreductase_hao_kuste4574_R/b-3_6	OFTM153_22_96_rank:_C;_hydroxylamine_dehydrogenase_[EC:1.7.2.6]_(db=kegg)	25.143	350	161	15	111	401	50	357	1.39e-19	89.4
213	CAJ75336.1_similar_to_hydroxylamine_oxidoreductase_hao_kuste4574_R/b-3_6	OFTM153_90_34_rank:_D;_Cytochrome_c554_and_c-prime_[PF13435.8]_(db=pfam)	23.364	214	124	11	114	313	236	423	0.008	36.2
214	CAJ75336.1_similar_to_hydroxylamine_oxidoreductase_hao_kuste4574_R/b-3_6	OFTM153_36_35_rank:_D;_Cytochrome_c7_and_related_cytochrome_c_[PF14522.8];_Class_III_cytochrome_C_family_[PF02085.18];_Cytochrome_c3_[PF14537.8]_(db=pfam)	26.126	111	69	3	216	322	48	149	0.064	32.3	R/b-3_6
215	CAJ75336.1_similar_to_hydroxylamine_oxidoreductase_hao_kuste4574_R/b-3_6	OFTM153_22_110_rank:_D;_Cytochrome_c3_[PF14537.8];_Class_III_cytochrome_C_family_[PF02085.18]_(db=pfam)	26.009	223	107	14	104	286	96	300	0.12	32.3
216	CAJ75336.1_similar_to_hydroxylamine_oxidoreductase_hao_kuste4574_R/b-3_6	OFTM153_22_110_rank:_D;_Cytochrome_c3_[PF14537.8];_Class_III_cytochrome_C_family_[PF02085.18]_(db=pfam)	22.28	193	93	9	156	317	61	227	2.5	28.1
217	CAJ73608.1_similar_to_formate_dehydrogenase_cytochrome_b556_FDO_subunit_kuste2856_ETM1	OFTM153_21_8_rank:_C;_formate_dehydrogenase_subunit_gamma_(db=kegg)	36.531	271	157	3	2	266	678	939	1.06e-59	201	ETM1
218	CAJ73608.1_similar_to_formate_dehydrogenase_cytochrome_b556_FDO_subunit_kuste2856_ETM1	OFTM153_21_9_rank:_C;_formate_dehydrogenase_subunit_gamma_(db=kegg)	26.923	234	146	6	3	229	22	237	2.11e-23	93.2	ETM1
219	CAJ73608.1_similar_to_formate_dehydrogenase_cytochrome_b556_FDO_subunit_kuste2856_ETM1	OFTM153_74_18_rank:_C;_undecaprenyl-diphosphatase_[EC:3.6.1.27]_(db=kegg)	47.368	19	10	0	100	118	240	258	1.4	27.3
220	CAJ73608.1_similar_to_formate_dehydrogenase_cytochrome_b556_FDO_subunit_kuste2856_ETM1	OFTM153_40_5_rank:_C;_tetrathionate_reductase_subunit_B_(db=kegg)	48	25	11	1	91	115	39	61	3.1	26.2
221	CAJ73608.1_similar_to_formate_dehydrogenase_cytochrome_b556_FDO_subunit_kuste2856_ETM1	OFTM153_42_93_rank:_D;_Protein_of_unknown_function	39.394	33	18	1	32	62	112	144	3.2	25.8
222	CAJ73607.1_hypothetical_hepta_heme_protein_kuste2855_ETM2	OFTM153_21_8_rank:_C;_formate_dehydrogenase_subunit_gamma_(db=kegg)	29.134	254	133	7	89	341	442	649	1.83e-23	99
223	CAJ73607.1_hypothetical_hepta_heme_protein_kuste2855_ETM2	OFTM153_21_8_rank:_C;_formate_dehydrogenase_subunit_gamma_(db=kegg)	26.667	240	124	9	33	254	28	233	5.47e-14	70.5
224	CAJ73607.1_hypothetical_hepta_heme_protein_kuste2855_ETM2	OFTM153_21_8_rank:_C;_formate_dehydrogenase_subunit_gamma_(db=kegg)	27.778	108	74	2	167	272	319	424	1.17e-05	44.3
225	CAJ73607.1_hypothetical_hepta_heme_protein_kuste2855_ETM2	OFTM153_21_10_rank:_D;_Cytochrome_c3_[PF14537.8];_NapC/NirT_cytochrome_c_family	29.032	248	126	10	32	263	25	238	2.29e-20	88.6	ETM2
226	CAJ73607.1_hypothetical_hepta_heme_protein_kuste2855_ETM2	OFTM153_21_10_rank:_D;_Cytochrome_c3_[PF14537.8];_NapC/NirT_cytochrome_c_family	24.92	313	177	9	40	339	150	417	7.64e-18	81.3
227	CAJ73607.1_hypothetical_hepta_heme_protein_kuste2855_ETM2	OFTM153_22_110_rank:_D;_Cytochrome_c3_[PF14537.8];_Class_III_cytochrome_C_family_[PF02085.18]_(db=pfam)	26.222	225	113	9	71	260	46	252	2.44e-11	61.6	ETM2
228	CAJ73607.1_hypothetical_hepta_heme_protein_kuste2855_ETM2	OFTM153_22_110_rank:_D;_Cytochrome_c3_[PF14537.8];_Class_III_cytochrome_C_family_[PF02085.18]_(db=pfam)	24.607	191	100	9	28	210	163	317	0.03	33.1
229	CAJ73607.1_hypothetical_hepta_heme_protein_kuste2855_ETM2	OFTM153_22_96_rank:_C;_hydroxylamine_dehydrogenase_[EC:1.7.2.6]_(db=kegg)	21.071	280	139	13	28	255	37	286	0.018	33.9
230	CAJ73607.1_hypothetical_hepta_heme_protein_kuste2855_ETM2	OFTM153_21_1_rank:_D;_Secretion_system_C-terminal_sorting_domain_[PF18962.2];_Cytochrome_c554_and_c-prime_[PF13435.8]_(db=pfam)	29.31	116	49	9	150	252	246	341	0.047	32.7
231	CAJ71477.1_similar_to_Na(+)-translocating_NADH:quinone_reductase_kustc0732_RnfA	OFTM153_22_87_rank:_E	25.234	107	68	4	70	174	105	201	8.1	24.3
232	CAJ72435.1_similar_to_sodium_dependent_NADH:ubiquinone_oxidoreductase_kustd1690_RnfB	OFTM153_11_42_rank:_D;_4Fe-4S_dicluster_domain_[PF13247.8];_Polysulphide_reductase	26.282	156	72	7	131	260	4	142	2.13e-06	45.8
233	CAJ72435.1_similar_to_sodium_dependent_NADH:ubiquinone_oxidoreductase_kustd1690_RnfB	OFTM153_109_8_rank:_C;_ferredoxin-type_protein_NapH_(db=kegg)	25.175	143	91	5	133	269	632	764	0.000782	37.7
234	CAJ72435.1_similar_to_sodium_dependent_NADH:ubiquinone_oxidoreductase_kustd1690_RnfB	OFTM153_56_88_rank:_C;_pyruvate-ferredoxin/flavodoxin_oxidoreductase_[EC:1.2.7.1_1.2.7.-]_(db=kegg)	26.744	86	45	3	169	254	697	764	0.001	37.7
235	CAJ72435.1_similar_to_sodium_dependent_NADH:ubiquinone_oxidoreductase_kustd1690_RnfB	OFTM153_56_88_rank:_C;_pyruvate-ferredoxin/flavodoxin_oxidoreductase_[EC:1.2.7.1_1.2.7.-]_(db=kegg)	50	18	9	0	163	180	747	764	0.71	28.5
236	CAJ72435.1_similar_to_sodium_dependent_NADH:ubiquinone_oxidoreductase_kustd1690_RnfB	OFTM153_56_88_rank:_C;_pyruvate-ferredoxin/flavodoxin_oxidoreductase_[EC:1.2.7.1_1.2.7.-]_(db=kegg)	56.25	16	7	0	243	258	697	712	1.8	27.3
237	CAJ72435.1_similar_to_sodium_dependent_NADH:ubiquinone_oxidoreductase_kustd1690_RnfB	OFTM153_113_49_rank:_C;_2-oxoglutarate_ferredoxin_oxidoreductase_subunit_delta_[EC:1.2.7.3]_(db=kegg)	28.916	83	49	3	159	239	17	91	0.002	34.7
238	CAJ72435.1_similar_to_sodium_dependent_NADH:ubiquinone_oxidoreductase_kustd1690_RnfB	OFTM153_113_49_rank:_C;_2-oxoglutarate_ferredoxin_oxidoreductase_subunit_delta_[EC:1.2.7.3]_(db=kegg)	30.137	73	44	2	121	186	9	81	0.21	28.9
239	CAJ72435.1_similar_to_sodium_dependent_NADH:ubiquinone_oxidoreductase_kustd1690_RnfB	OFTM153_113_49_rank:_C;_2-oxoglutarate_ferredoxin_oxidoreductase_subunit_delta_[EC:1.2.7.3]_(db=kegg)	23.729	59	37	1	209	259	22	80	0.26	28.5
240	CAJ72435.1_similar_to_sodium_dependent_NADH:ubiquinone_oxidoreductase_kustd1690_RnfB	OFTM153_113_49_rank:_C;_2-oxoglutarate_ferredoxin_oxidoreductase_subunit_delta_[EC:1.2.7.3]_(db=kegg)	30.303	33	23	0	226	258	10	42	2.9	25.4
241	CAJ72435.1_similar_to_sodium_dependent_NADH:ubiquinone_oxidoreductase_kustd1690_RnfB	OFTM153_33_129_rank:_C;_NADH-quinone_oxidoreductase_subunit_I_[EC:7.1.1.2]_(db=kegg)	27.368	95	59	3	158	252	80	164	0.003	35.4
242	CAJ72435.1_similar_to_sodium_dependent_NADH:ubiquinone_oxidoreductase_kustd1690_RnfB	OFTM153_33_129_rank:_C;_NADH-quinone_oxidoreductase_subunit_I_[EC:7.1.1.2]_(db=kegg)	31.034	58	27	1	214	258	86	143	0.29	29.3
243	QII12258.1_proton-translocating_ferredoxin:NAD(+)_oxidoreductase_complex_subunit_C_KsCSTR_28790_RnfC	OFTM153_1_52_rank:_C;_Na+-translocating_ferredoxin:NAD+_oxidoreductase_subunit_C_[EC:7.2.1.2];_Na+-translocating_ferredoxin:NAD+_oxidoreductase_subunit_C_[EC:7.2.1.2]_(db=kegg)	31.922	307	172	13	142	423	1	295	1.73e-29	116	rnfC
244	QII12258.1_proton-translocating_ferredoxin:NAD(+)_oxidoreductase_complex_subunit_C_KsCSTR_28790_RnfC	OFTM153_1_52_rank:_C;_Na+-translocating_ferredoxin:NAD+_oxidoreductase_subunit_C_[EC:7.2.1.2];_Na+-translocating_ferredoxin:NAD+_oxidoreductase_subunit_C_[EC:7.2.1.2]_(db=kegg)	40	55	32	1	38	91	367	421	3.39e-05	43.1
245	QII12258.1_proton-translocating_ferredoxin:NAD(+)_oxidoreductase_complex_subunit_C_KsCSTR_28790_RnfC	OFTM153_33_126_rank:_C;_NADH-quinone_oxidoreductase_subunit_F_[EC:7.1.1.2]_(db=kegg)	29.897	97	66	2	120	214	29	125	1.43e-06	47.4
246	QII12258.1_proton-translocating_ferredoxin:NAD(+)_oxidoreductase_complex_subunit_C_KsCSTR_28790_RnfC	OFTM153_56_88_rank:_C;_pyruvate-ferredoxin/flavodoxin_oxidoreductase_[EC:1.2.7.1_1.2.7.-]_(db=kegg)	25.974	77	40	2	366	425	690	766	0.000684	39.3
247	QII12258.1_proton-translocating_ferredoxin:NAD(+)_oxidoreductase_complex_subunit_C_KsCSTR_28790_RnfC	OFTM153_73_2_rank:_D;_Dihydroprymidine_dehydrogenase_domain_II	28.916	83	46	4	368	437	558	640	0.002	37.4
248	QII12258.1_proton-translocating_ferredoxin:NAD(+)_oxidoreductase_complex_subunit_C_KsCSTR_28790_RnfC	OFTM153_101_6_rank:_C;_sulfhydrogenase_subunit_beta_(sulfur_reductase)_[EC:1.12.98.4]_(db=kegg)	23.171	82	58	2	315	391	286	367	0.056	32.7
249	QII12257.1_Na(+)-translocating_ferredoxin:NAD(+)_oxidoreductase_complex_subunit_D_KsCSTR_28780_RnfD	OFTM153_89_78_rank:_C;_dihydropyrimidinase_[EC:3.5.2.2]_(db=kegg)	30.357	56	33	1	178	233	222	271	5	26.2
250	QII12257.1_Na(+)-translocating_ferredoxin:NAD(+)_oxidoreductase_complex_subunit_D_KsCSTR_28780_RnfD	OFTM153_56_5_rank:_C;_putative_ABC_transport_system_permease_protein;_putative_ABC_transport_system_permease_protein_(db=kegg)	22.388	67	48	2	70	132	77	143	8.1	25.4
251	QII12256.1_ion-translocating_oxidoreductase_complex_subunit_G_KsCSTR_28770_RnfG	OFTM153_24_43_rank:_C;_Fe-S_cluster_assembly_protein_SufD_(db=kegg)	40	35	14	1	143	170	225	259	1.5	27.3
252	QII12256.1_ion-translocating_oxidoreductase_complex_subunit_G_KsCSTR_28770_RnfG	OFTM153_2_6_rank:_D;_Amino_acid_permease_[PF13520.8];_Amino_acid_permease_[PF00324.23]_(db=pfam)	27.119	59	30	1	72	130	12	57	3.3	26.2
253	QII12256.1_ion-translocating_oxidoreductase_complex_subunit_G_KsCSTR_28770_RnfG	OFTM153_2_34_rank:_C;_transaldolase_[EC:2.2.1.2]_(db=kegg)	31.507	73	41	3	39	106	12	80	3.6	25.8
254	QII12256.1_ion-translocating_oxidoreductase_complex_subunit_G_KsCSTR_28770_RnfG	OFTM153_91_114_rank:_C;_penicillin_G_amidase_[EC:3.5.1.11]_(db=kegg)	25.21	119	83	3	99	216	698	811	4.3	25.8
255	QII12256.1_ion-translocating_oxidoreductase_complex_subunit_G_KsCSTR_28770_RnfG	OFTM153_42_29_rank:_D;_Redoxin_[PF08534.12];_AhpC/TSA_family_[PF00578.23];_Thioredoxin-like_[PF13905.8]_(db=pfam)	32	25	17	0	1	25	9	33	6.3	25
256	CAJ74090.1_similar_to_Na(+)-translocating_NADH-quinone_reductase_subunit_F_kuste3329_NqrF	OFTM153_67_8_rank:_D;_C-terminal_domain_of_RACo_the_ASKHA_domain_[PF14574.8];_RACo_middle_region_[PF17651.3];_RACo_linker_region_[PF17650.3];_2Fe-2S_iron-sulfur_cluster_binding_domain_[PF00111.29]_(db=pfam)	23.392	171	96	5	66	236	35	170	0.000324	40.4
257	CAJ74090.1_similar_to_Na(+)-translocating_NADH-quinone_reductase_subunit_F_kuste3329_NqrF	OFTM153_2_40_rank:_C;_dihydroorotate_dehydrogenase_electron_transfer_subunit_(db=kegg)	36.207	58	34	2	278	334	98	153	0.01	35.4
258	CAJ74090.1_similar_to_Na(+)-translocating_NADH-quinone_reductase_subunit_F_kuste3329_NqrF	OFTM153_44_64_rank:_D;_Secretion_system_C-terminal_sorting_domain_[PF18962.2]_(db=pfam)	24.348	115	82	3	403	512	854	968	0.22	31.6
259	CAJ74090.1_similar_to_Na(+)-translocating_NADH-quinone_reductase_subunit_F_kuste3329_NqrF	OFTM153_1_91_rank:_C;_hydrophobic/amphiphilic_exporter-1_(mainly_G-_bacteria)	36.842	38	21	1	344	381	679	713	0.53	30.4
260	CAJ74090.1_similar_to_Na(+)-translocating_NADH-quinone_reductase_subunit_F_kuste3329_NqrF	OFTM153_2_48_rank:_C;_elongation_factor_G_(db=kegg)	22.222	81	53	1	110	190	542	612	2.4	28.1
261	CAJ74091.1_similar_to_UDP-N-acetylenolpyruvoylglucosamine_reductase_kuste3330_Nqr1	OFTM153_50_19_rank:_C;_UDP-N-acetylmuramate_dehydrogenase_[EC:1.3.1.98]_(db=kegg)	34.686	271	167	3	29	299	2	262	4.59e-39	135
262	CAJ74091.1_similar_to_UDP-N-acetylenolpyruvoylglucosamine_reductase_kuste3330_Nqr1	OFTM153_91_238_rank:_C;_DNA-directed_RNA_polymerase_subunit_beta'_[EC:2.7.7.6]_(db=kegg)	26.437	87	56	3	33	115	683	765	0.55	29.3
263	CAJ74091.1_similar_to_UDP-N-acetylenolpyruvoylglucosamine_reductase_kuste3330_Nqr1	OFTM153_58_10_rank:_C;_two-component_system	30.769	65	34	3	1	59	147	206	1.1	28.1
264	CAJ74091.1_similar_to_UDP-N-acetylenolpyruvoylglucosamine_reductase_kuste3330_Nqr1	OFTM153_11_44_rank:_D;_Tetratricopeptide_repeat_[PF13429.8];_MalT-like_TPR_region_[PF17874.3];_TPR_repeat_[PF13414.8];_Tetratricopeptide_repeat_[PF13432.8];_Tetratricopeptide_repeat-like_domain_[PF09976.11];_ChAPs_(Chs5p-Arf1p-binding_proteins)_[PF09295.12];_Tetratricopeptide_repeat_[PF14559.8];_Tetratricopeptide_repeat_[PF13424.8];_Plant_specific_mitochondrial_import_receptor_subunit_TOM20_[PF06…	40	40	19	2	111	145	522	561	3.9	26.2
265	CAJ74091.1_similar_to_UDP-N-acetylenolpyruvoylglucosamine_reductase_kuste3330_Nqr1	OFTM153_44_14_rank:_E	33.333	63	27	3	145	192	89	151	6.4	25.4
266	CAJ74092.1_unknown_protein_kuste3331_Nqr2	OFTM153_66_10_rank:_D;_Putative_sugar-binding_domain_[PF04198.15]_(db=pfam)	38.462	26	16	0	51	76	163	188	1.8	25.8
267	CAJ74092.1_unknown_protein_kuste3331_Nqr2	OFTM153_13_58_rank:_C;_LysR_family_transcriptional_regulator	25	52	32	1	107	151	218	269	2.4	25.4
268	CAJ74093.1_conserved_hypothetical_protein_kuste3332_Nqr3	OFTM153_86_2_rank:_D;_Histidine_kinase-	45.946	37	17	2	260	295	252	286	0.37	29.6
269	CAJ74093.1_conserved_hypothetical_protein_kuste3332_Nqr3	OFTM153_11_6_rank:_D;_Secretion_system_C-terminal_sorting_domain_[PF18962.2]_(db=pfam)	24.561	114	63	5	60	155	128	236	0.38	29.6
270	CAJ74093.1_conserved_hypothetical_protein_kuste3332_Nqr3	OFTM153_24_62_rank:_D;_Transposase_[PF01527.22]_(db=pfam)	53.846	26	8	1	183	208	39	60	0.73	27.3
271	CAJ74093.1_conserved_hypothetical_protein_kuste3332_Nqr3	OFTM153_22_93_rank:_C;_nitrate_reductase_(cytochrome)	34	50	30	1	147	193	62	111	2	26.9
272	CAJ74093.1_conserved_hypothetical_protein_kuste3332_Nqr3	OFTM153_18_34_rank:_C;_repressor_LexA_[EC:3.4.21.88]_(db=kegg)	36.111	36	17	1	80	115	178	207	3.1	26.6
273	CAJ74094.1_hypothetical_protein_kuste3333_Nqr4	OFTM153_15_4_rank:_C;_OmpA-OmpF_porin	42.241	116	67	0	280	395	165	280	2.59e-26	104
274	CAJ74094.1_hypothetical_protein_kuste3333_Nqr4	OFTM153_48_37_rank:_C;_OmpA-OmpF_porin	46.154	104	55	1	290	392	386	489	1.92e-18	84
275	CAJ74094.1_hypothetical_protein_kuste3333_Nqr4	OFTM153_36_2_rank:_C;_OmpA-OmpF_porin	40.351	114	67	1	280	392	210	323	5.29e-18	81.6
276	CAJ74094.1_hypothetical_protein_kuste3333_Nqr4	OFTM153_42_79_rank:_C;_peptidoglycan-associated_lipoprotein_(db=kegg)	36.275	102	65	0	291	392	72	173	1.48e-15	71.6
277	CAJ74094.1_hypothetical_protein_kuste3333_Nqr4	OFTM153_32_50_rank:_C;_OmpA-OmpF_porin	39	100	61	0	289	388	223	322	9.29e-15	72

## Sheet: OFTM177_KSB1
order	qseqid	sseqid	pident	length	mismatch	gapopen	qstart	qend	sstart	send	evalue	bitscore	Comment
1	SOH05200.1_hydrazine_synthase_subunit_A	OFTM177_210_12_rank:_D;_Hydrazine_synthase_alpha_subunit_middle_domain_[PF18582.3];_Domain_of_unknown_function_(DUF5050)_[PF16472.7]_(db=pfam)	22.715	722	347	29	108	794	98	643	2.36e-22	99.4	hzsA
2	SOH05200.1_hydrazine_synthase_subunit_A	_N-terminal_beta-propeller_domain_[PF02897.17];_Eukaryotic_translation_initiation_factor_eIF2A_[PF08662.13]_(db=pfam)	32.5	80	52	1	76	155	486	563	0.001	39.3
3	SOH05200.1_hydrazine_synthase_subunit_A	OFTM177_136_12_rank:_D;_nan_(db=pfam)	31.183	93	56	4	75	162	191	280	0.015	35.8
4	SOH05200.1_hydrazine_synthase_subunit_A	OFTM177_133_2_rank:_C;_TolB_protein_(db=kegg)	27.273	77	54	1	72	148	482	556	0.088	33.5
5	SOH05200.1_hydrazine_synthase_subunit_A	OFTM177_133_2_rank:_C;_TolB_protein_(db=kegg)	35.294	34	20	1	114	147	426	457	6.2	27.3
6	SOH05200.1_hydrazine_synthase_subunit_A	OFTM177_228_10_rank:_D;_Photosynthesis_system_II_assembly_factor_YCF48_[PF14870.8];_Sortilin	29.73	74	40	2	55	116	773	846	0.15	32.7
7	SOH06074.1_hydrazine_synthase_subunit_B	OFTM177_163_2_rank:_D;_Lactonase	30.631	111	67	3	39	140	304	413	5.13e-07	48.5	hzsB
8	SOH06074.1_hydrazine_synthase_subunit_B	OFTM177_163_2_rank:_D;_Lactonase	23.741	278	164	13	40	301	172	417	4.79e-05	42.4
9	SOH06074.1_hydrazine_synthase_subunit_B	OFTM177_163_2_rank:_D;_Lactonase	35.088	57	28	1	93	140	132	188	0.006	35.4
10	SOH06074.1_hydrazine_synthase_subunit_B	OFTM177_163_2_rank:_D;_Lactonase	23.214	112	80	2	38	143	258	369	0.04	33.1
11	SOH06074.1_hydrazine_synthase_subunit_B	OFTM177_49_2_rank:_D;_Secretion_system_C-terminal_sorting_domain_[PF18962.2];_FlgD_Ig-like_domain_[PF13860.8]_(db=pfam)	34.043	94	52	3	58	142	165	257	1.1e-05	44.3
12	SOH06074.1_hydrazine_synthase_subunit_B	OFTM177_49_2_rank:_D;_Secretion_system_C-terminal_sorting_domain_[PF18962.2];_FlgD_Ig-like_domain_[PF13860.8]_(db=pfam)	28.369	141	83	7	49	179	67	199	0.000196	40.4
13	SOH06074.1_hydrazine_synthase_subunit_B	OFTM177_156_13_rank:_C;_transcription_initiation_factor_TFIID_subunit_5_(db=kegg)	23.81	189	125	9	43	227	128	301	0.003	37
14	SOH06074.1_hydrazine_synthase_subunit_B	OFTM177_156_13_rank:_C;_transcription_initiation_factor_TFIID_subunit_5_(db=kegg)	21.875	128	84	6	108	231	108	223	9.6	25.4
15	SOH06074.1_hydrazine_synthase_subunit_B	OFTM177_133_2_rank:_C;_TolB_protein_(db=kegg)	31.858	113	64	6	125	232	373	477	0.023	33.9
16	SOH06074.1_hydrazine_synthase_subunit_B	OFTM177_290_2_rank:_C;_eukaryotic-like_serine/threonine-protein_kinase_[EC:2.7.11.1]_(db=kegg)	27.044	159	76	8	90	230	577	713	0.034	33.5
17	SOH06074.1_hydrazine_synthase_subunit_B	OFTM177_290_2_rank:_C;_eukaryotic-like_serine/threonine-protein_kinase_[EC:2.7.11.1]_(db=kegg)	25.397	63	42	1	172	234	345	402	0.72	29.3
18	SOH06075.1_hydrazine_synthase_subunit_C	OFTM177_242_14_rank:_C;_cytochrome_c_peroxidase_[EC:1.11.1.5]_(db=kegg)	24.43	307	177	9	63	341	55	334	1.98e-12	64.3	hzsC
19	SOH06075.1_hydrazine_synthase_subunit_C	OFTM177_30_3_rank:_C;_cytochrome_c_peroxidase_[EC:1.11.1.5]_(db=kegg)	22.823	333	191	13	43	341	33	333	1.61e-10	58.5
20	SOH06075.1_hydrazine_synthase_subunit_C	OFTM177_87_22_rank:_C;_cytochrome_c_peroxidase_[EC:1.11.1.5]_(db=kegg)	23.387	372	206	14	7	341	10	339	4.28e-10	57.4
21	SOH06075.1_hydrazine_synthase_subunit_C	OFTM177_87_21_rank:_C;_cytochrome_c_peroxidase_[EC:1.11.1.5]_(db=kegg)	24.101	278	168	12	67	311	56	323	8.66e-05	41.2
22	SOH06075.1_hydrazine_synthase_subunit_C	OFTM177_139_9_rank:_D;_Cytochrome_c_[PF00034.23]_(db=pfam)	34.375	64	36	2	155	217	736	794	0.000176	40.4
23	CAJ71439.1_similar_to_hydroxylamine_oxidoreductase_hao_kustc0694_HDH1	OFTM177_204_6_rank:_C;_hydroxylamine_dehydrogenase_[EC:1.7.2.6]_(db=kegg)	28.571	329	159	12	193	460	22	335	1.84e-27	112
24	CAJ71439.1_similar_to_hydroxylamine_oxidoreductase_hao_kustc0694_HDH1	OFTM177_229_12_rank:_C;_hydroxylamine_dehydrogenase_[EC:1.7.2.6]_(db=kegg)	25.26	289	180	10	301	562	209	488	9.77e-14	71.2
25	CAJ71439.1_similar_to_hydroxylamine_oxidoreductase_hao_kustc0694_HDH1	OFTM177_86_29_rank:_E	53.846	26	10	1	182	205	41	66	0.072	33.1
26	CAJ71439.1_similar_to_hydroxylamine_oxidoreductase_hao_kustc0694_HDH1	OFTM177_27_19_rank:_D;_Cytochrome_c554_and_c-prime_[PF13435.8]_(db=pfam)	25.676	74	55	0	221	294	208	281	0.13	32.3
27	CAJ71439.1_similar_to_hydroxylamine_oxidoreductase_hao_kustc0694_HDH1	OFTM177_327_6_rank:_C;_formate_dehydrogenase_subunit_gamma_(db=kegg)	21.097	237	131	11	171	388	320	519	0.23	31.6
28	CAJ72085.1_similar_to_hydroxylamine_oxidoreductase_hao_kustd1340_HDH2	OFTM177_204_6_rank:_C;_hydroxylamine_dehydrogenase_[EC:1.7.2.6]_(db=kegg)	28.571	329	159	12	119	386	22	335	1.62e-27	112
29	CAJ72085.1_similar_to_hydroxylamine_oxidoreductase_hao_kustd1340_HDH2	OFTM177_229_12_rank:_C;_hydroxylamine_dehydrogenase_[EC:1.7.2.6]_(db=kegg)	25.952	289	178	10	227	488	209	488	3.59e-14	72
30	CAJ72085.1_similar_to_hydroxylamine_oxidoreductase_hao_kustd1340_HDH2	OFTM177_86_29_rank:_E	53.846	26	10	1	108	131	41	66	0.06	33.1
31	CAJ72085.1_similar_to_hydroxylamine_oxidoreductase_hao_kustd1340_HDH2	OFTM177_27_19_rank:_D;_Cytochrome_c554_and_c-prime_[PF13435.8]_(db=pfam)	25.676	74	55	0	147	220	208	281	0.13	32.3
32	CAJ72085.1_similar_to_hydroxylamine_oxidoreductase_hao_kustd1340_HDH2	OFTM177_327_6_rank:_C;_formate_dehydrogenase_subunit_gamma_(db=kegg)	21.097	237	131	11	97	314	320	519	0.22	31.6
33	CAJ71806.1_similar_to_hydroxylamine_oxidoreductase_hao_kustc1061_HOX	OFTM177_204_6_rank:_C;_hydroxylamine_dehydrogenase_[EC:1.7.2.6]_(db=kegg)	26.415	424	211	12	114	474	22	407	1.46e-33	129
34	CAJ71806.1_similar_to_hydroxylamine_oxidoreductase_hao_kustc1061_HOX	OFTM177_229_12_rank:_C;_hydroxylamine_dehydrogenase_[EC:1.7.2.6]_(db=kegg)	25.68	331	155	10	112	368	46	359	2.67e-18	84.7
35	CAJ71806.1_similar_to_hydroxylamine_oxidoreductase_hao_kustc1061_HOX	OFTM177_229_7_rank:_D;_Cytochrome_c3_[PF14537.8];_Class_III_cytochrome_C_family_[PF02085.18]_(db=pfam)	26.25	80	36	2	245	314	96	162	0.03	33.9
36	CAJ71806.1_similar_to_hydroxylamine_oxidoreductase_hao_kustc1061_HOX	OFTM177_229_7_rank:_D;_Cytochrome_c3_[PF14537.8];_Class_III_cytochrome_C_family_[PF02085.18]_(db=pfam)	26.214	103	53	4	219	313	145	232	0.38	30.4
37	CAJ71806.1_similar_to_hydroxylamine_oxidoreductase_hao_kustc1061_HOX	OFTM177_327_6_rank:_C;_formate_dehydrogenase_subunit_gamma_(db=kegg)	21.753	308	148	16	108	350	313	592	0.035	33.9
38	CAJ71806.1_similar_to_hydroxylamine_oxidoreductase_hao_kustc1061_HOX	OFTM177_327_6_rank:_C;_formate_dehydrogenase_subunit_gamma_(db=kegg)	31.25	80	33	4	230	305	73	134	0.11	32.3
39	CAJ71806.1_similar_to_hydroxylamine_oxidoreductase_hao_kustc1061_HOX	OFTM177_288_3_rank:_D;_Class_III_cytochrome_C_family_[PF02085.18];_Cytochrome_c3_[PF14537.8];_Doubled_CXXCH_motif_(Paired_CXXCH_1)_[PF09699.12];_NapC/NirT_cytochrome_c_family	22.951	244	120	10	153	356	118	333	0.084	32.3
40	QII12968.1_putative_copper_oxidase_and_hydroxylamine_oxidoreductase_NirK-HAO_fusion	OFTM177_204_6_rank:_C;_hydroxylamine_dehydrogenase_[EC:1.7.2.6]_(db=kegg)	27.708	480	214	16	406	845	24	410	2.32e-43	160	hao1
41	QII12968.1_putative_copper_oxidase_and_hydroxylamine_oxidoreductase_NirK-HAO_fusion	OFTM177_229_12_rank:_C;_hydroxylamine_dehydrogenase_[EC:1.7.2.6]_(db=kegg)	23.514	370	170	11	397	706	41	357	3.77e-22	98.2	hao2
42	QII12968.1_putative_copper_oxidase_and_hydroxylamine_oxidoreductase_NirK-HAO_fusion	OFTM177_229_7_rank:_D;_Cytochrome_c3_[PF14537.8];_Class_III_cytochrome_C_family_[PF02085.18]_(db=pfam)	26.613	124	78	6	500	618	109	224	0.024	35
43	QII12968.1_putative_copper_oxidase_and_hydroxylamine_oxidoreductase_NirK-HAO_fusion	OFTM177_229_7_rank:_D;_Cytochrome_c3_[PF14537.8];_Class_III_cytochrome_C_family_[PF02085.18]_(db=pfam)	22.772	202	110	11	376	568	82	246	0.27	31.6
44	QII12968.1_putative_copper_oxidase_and_hydroxylamine_oxidoreductase_NirK-HAO_fusion	OFTM177_327_8_rank:_D;_Cytochrome_c3_[PF14537.8];_Cytochrome_c554_and_c-prime_[PF13435.8]_(db=pfam)	25.806	93	54	3	534	618	115	200	0.26	31.6
45	QII12968.1_putative_copper_oxidase_and_hydroxylamine_oxidoreductase_NirK-HAO_fusion	OFTM177_288_2_rank:_D;_Cytochrome_c7_and_related_cytochrome_c_[PF14522.8]_(db=pfam)	27.5	80	53	4	541	618	22	98	0.26	31.2
46	QII14326.1_putative_hydroxylamine_oxidoreductase_HAO	OFTM177_204_6_rank:_C;_hydroxylamine_dehydrogenase_[EC:1.7.2.6]_(db=kegg)	25.745	470	220	13	108	534	24	407	8.44e-39	144
47	QII14326.1_putative_hydroxylamine_oxidoreductase_HAO	OFTM177_229_12_rank:_C;_hydroxylamine_dehydrogenase_[EC:1.7.2.6]_(db=kegg)	25.641	390	193	15	97	429	40	389	1.6e-19	88.6
48	QII14326.1_putative_hydroxylamine_oxidoreductase_HAO	OFTM177_327_8_rank:_D;_Cytochrome_c3_[PF14537.8];_Cytochrome_c554_and_c-prime_[PF13435.8]_(db=pfam)	25.701	214	86	12	154	329	70	248	0.003	37
49	QII14326.1_putative_hydroxylamine_oxidoreductase_HAO	OFTM177_327_6_rank:_C;_formate_dehydrogenase_subunit_gamma_(db=kegg)	27.041	196	79	11	156	329	373	526	0.068	33.1
50	QII14326.1_putative_hydroxylamine_oxidoreductase_HAO	OFTM177_242_2_rank:_C;_trigger_factor_(db=kegg)	24.476	143	97	4	239	372	141	281	0.44	30
51	SOH02966.1_strongly_similar_to_cd1_nitrite_reductase_NirS	OFTM177_363_1_rank:_D;_RecF/RecN/SMC_N_terminal_domain_[PF02463.21];_AAA_domain_[PF13476.8];_AAA_ATPase_domain_[PF13175.8]_(db=pfam)	44	25	14	0	155	179	58	82	0.83	29.6
52	SOH02966.1_strongly_similar_to_cd1_nitrite_reductase_NirS	OFTM177_360_11_rank:_C;_two-component_system	37.838	37	21	1	260	296	95	129	1.6	28.5
53	SOH02966.1_strongly_similar_to_cd1_nitrite_reductase_NirS	OFTM177_326_5_rank:_C;_3-phosphoshikimate_1-carboxyvinyltransferase_[EC:2.5.1.19]_(db=kegg)	22.5	160	104	6	462	616	159	303	4.9	26.9
54	SOH02966.1_strongly_similar_to_cd1_nitrite_reductase_NirS	OFTM177_177_15_rank:_C;_DNA_ligase_(NAD+)_[EC:6.5.1.2]_(db=kegg)	24.242	66	45	2	391	451	527	592	6.5	26.9
55	SOH02966.1_strongly_similar_to_cd1_nitrite_reductase_NirS	OFTM177_339_7_rank:_D;_Cytochrome_c3_[PF14537.8]_(db=pfam)	25.926	81	53	3	115	192	224	300	6.9	26.6
56	GAB64238.1_putative_copper-type_nitrite_reductase_Ca_Jettenia_caeni_NirK	OFTM177_141_5_rank:_D;_Cupin_domain_[PF07883.13];_Cupin_[PF00190.24];_EutQ-like_cupin_domain_[PF05899.14];_Mannose-6-phosphate_isomerase_[PF01050.20];_AraC-like_ligand_binding_domain_[PF02311.21];_Ethanolamine_utilisation_protein_EutQ_[PF06249.14]_(db=pfam)	52.174	23	11	0	48	70	82	104	0.38	28.1
57	GAB64238.1_putative_copper-type_nitrite_reductase_Ca_Jettenia_caeni_NirK	OFTM177_180_5_rank:_E	34.884	43	26	1	208	250	75	115	1.1	27.7
58	GAB64238.1_putative_copper-type_nitrite_reductase_Ca_Jettenia_caeni_NirK	OFTM177_27_26_rank:_C;_5-methyltetrahydropteroyltriglutamate--homocysteine_methyltransferase_[EC:2.1.1.14]_(db=kegg)	21.951	164	117	5	19	176	154	312	2.1	26.9
59	GAB64238.1_putative_copper-type_nitrite_reductase_Ca_Jettenia_caeni_NirK	OFTM177_75_1_rank:_C;_L-glutamine-phosphate_cytidylyltransferase_[EC:2.7.7.103]_(db=kegg)	38.235	34	18	1	237	270	138	168	6.6	25.4
60	GAB64238.1_putative_copper-type_nitrite_reductase_Ca_Jettenia_caeni_NirK	OFTM177_233_15_rank:_D;_Cupin_domain_[PF07883.13];_3-hydroxyanthranilic_acid_dioxygenase_[PF06052.14];_AraC-like_ligand_binding_domain_[PF02311.21]_(db=pfam)	22.388	67	43	1	142	208	26	83	7.3	24.6
61	GAB60912.1_cytochrome_c_nitrite_reductase_catalytic_subunit_Ca_Jettenia_caeni_NrfA	OFTM177_288_7_rank:_D;_Doubled_CXXCH_motif_(Paired_CXXCH_1)_[PF09699.12]_(db=pfam)	27.027	111	70	6	326	434	39	140	0.14	31.2
62	GAB60912.1_cytochrome_c_nitrite_reductase_catalytic_subunit_Ca_Jettenia_caeni_NrfA	OFTM177_242_13_rank:_D;_Cytochrome_c552_[PF02335.17];_NapC/NirT_cytochrome_c_family	39.394	33	16	1	305	337	300	328	0.17	31.6
63	GAB60912.1_cytochrome_c_nitrite_reductase_catalytic_subunit_Ca_Jettenia_caeni_NrfA	OFTM177_284_10_rank:_D;_Domain_of_unknown_function_(DUF1972)_[PF09314.13];_Glycosyltransferase_Family_4_[PF13439.8]_(db=pfam)	53.846	26	10	1	91	116	242	265	0.19	31.2
64	GAB60912.1_cytochrome_c_nitrite_reductase_catalytic_subunit_Ca_Jettenia_caeni_NrfA	OFTM177_79_13_rank:_D;_Cytochrome_c7_and_related_cytochrome_c_[PF14522.8];_Class_III_cytochrome_C_family_[PF02085.18];_Cytochrome_c3_[PF14537.8]_(db=pfam)	30.159	63	37	3	314	376	123	178	0.33	30
65	GAB60912.1_cytochrome_c_nitrite_reductase_catalytic_subunit_Ca_Jettenia_caeni_NrfA	OFTM177_192_56_rank:_C;_DNA-directed_RNA_polymerase_subunit_alpha_[EC:2.7.7.6]_(db=kegg)	24.638	69	47	1	80	148	116	179	1.4	28.1
66	CAJ72445.1_similar_to_nitrate_reductase_subunit_NarG_kustd1700_NxrA	OFTM177_87_26_rank:_C;_nitrate_reductase_/_nitrite_oxidoreductase	24.658	584	295	23	42	541	10	532	1.36e-28	121	nxrA
67	CAJ72445.1_similar_to_nitrate_reductase_subunit_NarG_kustd1700_NxrA	OFTM177_87_26_rank:_C;_nitrate_reductase_/_nitrite_oxidoreductase	29.333	75	50	2	674	748	746	817	0.017	36.2
68	CAJ72445.1_similar_to_nitrate_reductase_subunit_NarG_kustd1700_NxrA	OFTM177_87_26_rank:_C;_nitrate_reductase_/_nitrite_oxidoreductase	38.298	47	29	0	810	856	1004	1050	0.02	36.2
69	CAJ72445.1_similar_to_nitrate_reductase_subunit_NarG_kustd1700_NxrA	OFTM177_21_2_rank:_C;_thiosulfate_reductase_/_polysulfide_reductase_chain_A_[EC:1.8.5.5]_(db=kegg)	24.468	282	146	6	101	381	82	297	8.48e-15	76.3
70	CAJ72445.1_similar_to_nitrate_reductase_subunit_NarG_kustd1700_NxrA	OFTM177_5_1_rank:_D;_Molybdopterin_oxidoreductase_[PF00384.24];_Aminotransferase_class-V_[PF00266.21];_Molydopterin_dinucleotide_binding_domain_[PF01568.23];_Molybdopterin_oxidoreductase_Fe4S4_domain_[PF04879.18]_(db=pfam)	25.092	271	141	10	114	378	50	264	4.62e-09	57.8
71	CAJ72445.1_similar_to_nitrate_reductase_subunit_NarG_kustd1700_NxrA	OFTM177_5_1_rank:_D;_Molybdopterin_oxidoreductase_[PF00384.24];_Aminotransferase_class-V_[PF00266.21];_Molydopterin_dinucleotide_binding_domain_[PF01568.23];_Molybdopterin_oxidoreductase_Fe4S4_domain_[PF04879.18]_(db=pfam)	24.59	183	109	8	678	855	435	593	0.000851	40.4
72	CAJ72445.1_similar_to_nitrate_reductase_subunit_NarG_kustd1700_NxrA	OFTM177_134_6_rank:_D;_Molybdopterin_oxidoreductase_[PF00384.24];_Molydopterin_dinucleotide_binding_domain_[PF01568.23]_(db=pfam)	25.974	154	98	4	279	432	71	208	2.16e-08	55.5
73	CAJ72445.1_similar_to_nitrate_reductase_subunit_NarG_kustd1700_NxrA	OFTM177_87_19_rank:_C;_arsenite_oxidase_large_subunit_[EC:1.20.2.1_1.20.9.1]_(db=kegg)	22.467	227	126	6	164	382	128	312	1.02e-05	46.6
74	CAJ72445.1_similar_to_nitrate_reductase_subunit_NarG_kustd1700_NxrA	OFTM177_87_19_rank:_C;_arsenite_oxidase_large_subunit_[EC:1.20.2.1_1.20.9.1]_(db=kegg)	44.231	52	23	2	932	980	732	780	0.003	38.9
75	CAJ72445.1_similar_to_nitrate_reductase_subunit_NarG_kustd1700_NxrA	OFTM177_87_19_rank:_C;_arsenite_oxidase_large_subunit_[EC:1.20.2.1_1.20.9.1]_(db=kegg)	29.67	91	57	4	659	746	512	598	0.32	32
76	CAJ72448.1_strongly_similar_to_nitrate_reductase_NarH_kustd1703_NxrB	OFTM177_87_27_rank:_C;_nitrate_reductase_/_nitrite_oxidoreductase	32.52	369	151	13	23	308	4	357	9.85e-49	170	nxrB
77	CAJ72448.1_strongly_similar_to_nitrate_reductase_NarH_kustd1703_NxrB	OFTM177_145_13_rank:_C;_formate_dehydrogenase_iron-sulfur_subunit_(db=kegg)	40	75	40	3	171	242	47	119	1.61e-09	55.5
78	CAJ72448.1_strongly_similar_to_nitrate_reductase_NarH_kustd1703_NxrB	OFTM177_145_13_rank:_C;_formate_dehydrogenase_iron-sulfur_subunit_(db=kegg)	56.25	16	7	0	31	46	3	18	1.4	27.7
79	CAJ72448.1_strongly_similar_to_nitrate_reductase_NarH_kustd1703_NxrB	OFTM177_86_32_rank:_D;_4Fe-4S_dicluster_domain_[PF13247.8];_4Fe-4S_dicluster_domain_[PF13237.8];_4Fe-4S_dicluster_domain_[PF12838.9];_4Fe-4S_dicluster_domain_[PF13183.8];_4Fe-4S_dicluster_domain_[PF14697.8];_4Fe-4S_double_cluster_binding_domain_[PF13484.8]_(db=pfam)	28.659	164	87	7	170	306	63	223	1.1e-08	52.4
80	CAJ72448.1_strongly_similar_to_nitrate_reductase_NarH_kustd1703_NxrB	OFTM177_86_32_rank:_D;_4Fe-4S_dicluster_domain_[PF13247.8];_4Fe-4S_dicluster_domain_[PF13237.8];_4Fe-4S_dicluster_domain_[PF12838.9];_4Fe-4S_dicluster_domain_[PF13183.8];_4Fe-4S_dicluster_domain_[PF14697.8];_4Fe-4S_double_cluster_binding_domain_[PF13484.8]_(db=pfam)	22.165	194	117	8	25	193	3	187	1.1	28.1
81	CAJ72448.1_strongly_similar_to_nitrate_reductase_NarH_kustd1703_NxrB	OFTM177_339_8_rank:_D;_4Fe-4S_dicluster_domain_[PF13247.8];_Cyclic_nucleotide-binding_domain_[PF00027.31];_4Fe-4S_dicluster_domain_[PF12838.9];_4Fe-4S_dicluster_domain_[PF14697.8];_4Fe-4S_dicluster_domain_[PF13237.8];_4Fe-4S_dicluster_domain_[PF13187.8]_(db=pfam)	26.606	109	74	2	151	258	401	504	1.58e-07	50.4
82	CAJ72448.1_strongly_similar_to_nitrate_reductase_NarH_kustd1703_NxrB	OFTM177_87_33_rank:_D;_4Fe-4S_dicluster_domain_[PF13247.8];_Molybdopterin_oxidoreductase_[PF00384.24];_Molybdopterin_oxidoreductase_Fe4S4_domain_[PF04879.18];_Molydopterin_dinucleotide_binding_domain_[PF01568.23]_(db=pfam)	25.731	171	88	8	168	306	838	1001	8.21e-05	42
83	CAJ72448.1_strongly_similar_to_nitrate_reductase_NarH_kustd1703_NxrB	OFTM177_87_33_rank:_D;_4Fe-4S_dicluster_domain_[PF13247.8];_Molybdopterin_oxidoreductase_[PF00384.24];_Molybdopterin_oxidoreductase_Fe4S4_domain_[PF04879.18];_Molydopterin_dinucleotide_binding_domain_[PF01568.23]_(db=pfam)	29.167	24	17	0	24	47	779	802	1.6	28.1
84	CAJ72449.1_unknown_protein_kustd1704_NxrC	OFTM177_230_8_rank:_D;_PIN_domain_[PF01850.23]_(db=pfam)	32.353	34	23	0	281	314	101	134	1.2	26.9
85	CAJ72449.1_unknown_protein_kustd1704_NxrC	OFTM177_192_13_rank:_C;_2-C-methyl-D-erythritol_4-phosphate_cytidylyltransferase_[EC:2.7.7.60]_(db=kegg)	25.641	78	53	2	82	159	83	155	2.3	26.6
86	CAJ72449.1_unknown_protein_kustd1704_NxrC	OFTM177_333_10_rank:_D;_Tryptophan_halogenase_[PF04820.16];_FAD_dependent_oxidoreductase_[PF12831.9]_(db=pfam)	26.667	120	67	5	192	295	221	335	5.3	25.8
87	CAJ72449.1_unknown_protein_kustd1704_NxrC	OFTM177_369_6_rank:_C;_putative_ABC_transport_system_permease_protein;_putative_ABC_transport_system_permease_protein;_putative_ABC_transport_system_permease_protein_(db=kegg)	34.694	49	27	2	267	312	616	662	5.5	25.8
88	CAJ72449.1_unknown_protein_kustd1704_NxrC	OFTM177_153_4_rank:_D;_Prolyl_oligopeptidase_family_[PF00326.23];_Dienelactone_hydrolase_family_[PF01738.20];_Esterase_FrsA-like_[PF06500.13];_Acetyl_xylan_esterase_(AXE1)_[PF05448.14]_(db=pfam)	34.211	38	23	1	131	168	316	351	8.1	25.4
89	CAJ72452.1_conserved_hypothetical_monoheme_protein_kustd1707_NXRmemb1	OFTM177_87_48_rank:_D;_Cytochrome_C_oxidase	27.778	90	59	3	24	110	57	143	0.00022	37.4
90	CAJ72452.1_conserved_hypothetical_monoheme_protein_kustd1707_NXRmemb1	OFTM177_79_8_rank:_D;_Cytochrome_C_oxidase	26.154	65	46	1	39	103	83	145	0.003	34.3
91	CAJ72452.1_conserved_hypothetical_monoheme_protein_kustd1707_NXRmemb1	OFTM177_87_36_rank:_D;_Cytochrome_C_oxidase	29.825	57	38	1	28	82	86	142	0.099	29.6
92	CAJ72452.1_conserved_hypothetical_monoheme_protein_kustd1707_NXRmemb1	OFTM177_224_2_rank:_D;_Cytochrome_C_oxidase	25.926	81	47	3	49	129	53	120	0.12	28.9
93	CAJ72452.1_conserved_hypothetical_monoheme_protein_kustd1707_NXRmemb1	OFTM177_121_26_rank:_C;_phosphoenolpyruvate-protein_phosphotransferase_(PTS_system_enzyme_I)_[EC:2.7.3.9]_(db=kegg)	26.882	93	61	3	31	116	274	366	1.7	26.6
94	CAJ72453.1_hypothetical_tetraheme_protein_kustd1708_NXRmemb2	OFTM177_139_9_rank:_D;_Cytochrome_c_[PF00034.23]_(db=pfam)	25.216	464	244	16	67	490	354	754	1.62e-23	101
95	CAJ72453.1_hypothetical_tetraheme_protein_kustd1708_NXRmemb2	OFTM177_139_9_rank:_D;_Cytochrome_c_[PF00034.23]_(db=pfam)	22.543	346	189	11	168	490	343	632	6.13e-15	74.7
96	CAJ72453.1_hypothetical_tetraheme_protein_kustd1708_NXRmemb2	OFTM177_139_9_rank:_D;_Cytochrome_c_[PF00034.23]_(db=pfam)	22.796	465	261	20	72	492	462	872	5.4e-12	65.5
97	CAJ72453.1_hypothetical_tetraheme_protein_kustd1708_NXRmemb2	OFTM177_139_9_rank:_D;_Cytochrome_c_[PF00034.23]_(db=pfam)	22.667	225	149	7	286	500	308	517	4.93e-10	59.3
98	CAJ72453.1_hypothetical_tetraheme_protein_kustd1708_NXRmemb2	OFTM177_139_9_rank:_D;_Cytochrome_c_[PF00034.23]_(db=pfam)	22.46	187	110	6	73	238	704	876	2.61e-05	43.9
99	CAJ72453.1_hypothetical_tetraheme_protein_kustd1708_NXRmemb2	OFTM177_153_13_rank:_D;_Cytochrome_c_[PF00034.23];_Cytochrome_C_oxidase	29.508	183	115	5	321	500	41	212	2.65e-18	83.2
100	CAJ72453.1_hypothetical_tetraheme_protein_kustd1708_NXRmemb2	OFTM177_153_13_rank:_D;_Cytochrome_c_[PF00034.23];_Cytochrome_C_oxidase	23.789	227	131	6	72	297	62	247	4.61e-13	67.4
101	CAJ72453.1_hypothetical_tetraheme_protein_kustd1708_NXRmemb2	OFTM177_153_13_rank:_D;_Cytochrome_c_[PF00034.23];_Cytochrome_C_oxidase	24.315	292	148	8	167	455	47	268	8.93e-13	66.6
102	CAJ72453.1_hypothetical_tetraheme_protein_kustd1708_NXRmemb2	OFTM177_86_29_rank:_E	29.252	147	72	6	328	463	243	368	3.96e-06	46.2
103	CAJ72453.1_hypothetical_tetraheme_protein_kustd1708_NXRmemb2	OFTM177_86_29_rank:_E	26.797	153	80	6	322	463	50	181	5.19e-06	45.8
104	CAJ72453.1_hypothetical_tetraheme_protein_kustd1708_NXRmemb2	OFTM177_86_29_rank:_E	25.581	129	83	5	322	445	140	260	0.00046	39.7
105	CAJ72453.1_hypothetical_tetraheme_protein_kustd1708_NXRmemb2	OFTM177_86_29_rank:_E	32.051	78	46	4	418	490	47	122	0.078	32.3
106	CAJ72453.1_hypothetical_tetraheme_protein_kustd1708_NXRmemb2	OFTM177_86_29_rank:_E	20.536	224	137	7	159	348	137	353	5	26.6
107	CAJ72453.1_hypothetical_tetraheme_protein_kustd1708_NXRmemb2	OFTM177_85_2_rank:_E	28.333	120	60	6	399	492	25	144	0.000161	40.8
108	CAJ72453.1_hypothetical_tetraheme_protein_kustd1708_NXRmemb2	OFTM177_85_2_rank:_E	33.333	39	24	2	151	188	36	73	3	27.3
109	CAJ72453.1_hypothetical_tetraheme_protein_kustd1708_NXRmemb2	OFTM177_87_25_rank:_E	36.842	38	21	1	165	202	43	77	0.008	35.4
110	CAJ72453.1_hypothetical_tetraheme_protein_kustd1708_NXRmemb2	OFTM177_87_25_rank:_E	26.667	30	22	0	71	100	58	87	8.1	25.8
111	CAJ72454.1_hypothetical_diheme_protein_kustd1709_NXRmemb3	OFTM177_87_36_rank:_D;_Cytochrome_C_oxidase	30.693	101	57	4	52	150	96	185	2.51e-08	51.2
112	CAJ72454.1_hypothetical_diheme_protein_kustd1709_NXRmemb3	OFTM177_87_36_rank:_D;_Cytochrome_C_oxidase	27.551	98	60	4	169	266	97	183	5.74e-06	44.3
113	CAJ72454.1_hypothetical_diheme_protein_kustd1709_NXRmemb3	OFTM177_87_48_rank:_D;_Cytochrome_C_oxidase	32.353	102	61	3	168	269	67	160	1.61e-06	45.4
114	CAJ72454.1_hypothetical_diheme_protein_kustd1709_NXRmemb3	OFTM177_87_48_rank:_D;_Cytochrome_C_oxidase	27.184	103	66	4	48	148	62	157	3.14e-05	41.6
115	CAJ72454.1_hypothetical_diheme_protein_kustd1709_NXRmemb3	OFTM177_79_8_rank:_D;_Cytochrome_C_oxidase	26.596	94	60	3	56	149	84	168	6.41e-05	41.2
116	CAJ72454.1_hypothetical_diheme_protein_kustd1709_NXRmemb3	OFTM177_79_8_rank:_D;_Cytochrome_C_oxidase	23.308	133	72	7	169	296	81	188	0.013	34.3
117	CAJ72454.1_hypothetical_diheme_protein_kustd1709_NXRmemb3	OFTM177_86_29_rank:_E	30.864	81	38	3	174	237	322	401	0.008	35.8
118	CAJ72454.1_hypothetical_diheme_protein_kustd1709_NXRmemb3	OFTM177_86_29_rank:_E	50	22	11	0	175	196	233	254	0.12	32
119	CAJ72454.1_hypothetical_diheme_protein_kustd1709_NXRmemb3	OFTM177_86_35_rank:_D;_Secretion_system_C-terminal_sorting_domain_[PF18962.2];_Ethylbenzene_dehydrogenase_[PF09459.12]_(db=pfam)	36.111	36	23	0	417	452	70	105	0.031	33.5
120	CAJ72455.1_hypothetical_monoheme_protein_kustd1710_NXRmemb4	OFTM177_87_48_rank:_D;_Cytochrome_C_oxidase	24.444	90	59	1	150	239	72	152	3.35e-05	40.4
121	CAJ72455.1_hypothetical_monoheme_protein_kustd1710_NXRmemb4	OFTM177_87_36_rank:_D;_Cytochrome_C_oxidase	35.556	45	25	1	132	176	87	127	3.81e-05	40.4
122	CAJ72455.1_hypothetical_monoheme_protein_kustd1710_NXRmemb4	OFTM177_79_4_rank:_C;_cytochrome_c_oxidase_subunit_II_[EC:7.1.1.9]_(db=kegg)	23.256	86	61	3	153	237	219	300	0.4	28.9
123	CAJ72455.1_hypothetical_monoheme_protein_kustd1710_NXRmemb4	OFTM177_60_28_rank:_D;_Cytochrome_c_bacterial_[PF11783.10];_Cytochrome_c554_and_c-prime_[PF13435.8];_Cytochrome_c7_and_related_cytochrome_c_[PF14522.8]_(db=pfam)	25	84	50	4	47	124	441	517	1.7	26.9
124	CAJ72455.1_hypothetical_monoheme_protein_kustd1710_NXRmemb4	OFTM177_280_22_rank:_D;_Photosynthesis_system_II_assembly_factor_YCF48_[PF14870.8];_Sortilin	29.851	67	40	2	144	208	211	272	1.9	26.9
125	CAJ73853.1_similar_to_rieske_2Fe-2S_subunit_of_the_bc1_complex_kuste3096_R/b-1_1	OFTM177_229_10_rank:_C;_cytochrome_b6-f_complex_iron-sulfur_subunit_[EC:7.1.1.6]_(db=kegg)	38.217	157	73	5	4	156	11	147	4.21e-24	89.4
126	CAJ73853.1_similar_to_rieske_2Fe-2S_subunit_of_the_bc1_complex_kuste3096_R/b-1_1	OFTM177_229_5_rank:_C;_cytochrome_b6-f_complex_iron-sulfur_subunit_[EC:7.1.1.6]_(db=kegg)	35.714	70	45	0	87	156	77	146	7.98e-14	62.4	R/b-1_1
127	CAJ73853.1_similar_to_rieske_2Fe-2S_subunit_of_the_bc1_complex_kuste3096_R/b-1_1	OFTM177_280_31_rank:_C;_cytochrome_b6-f_complex_iron-sulfur_subunit_[EC:7.1.1.6]_(db=kegg)	32.432	74	48	2	85	157	118	190	1.17e-10	55.1
128	CAJ73853.1_similar_to_rieske_2Fe-2S_subunit_of_the_bc1_complex_kuste3096_R/b-1_1	OFTM177_280_3_rank:_D;_Rieske_[2Fe-2S]_domain_[PF00355.28]_(db=pfam)	25.862	58	39	2	97	153	84	138	0.016	31.6
129	CAJ73853.1_similar_to_rieske_2Fe-2S_subunit_of_the_bc1_complex_kuste3096_R/b-1_1	OFTM177_87_33_rank:_D;_4Fe-4S_dicluster_domain_[PF13247.8];_Molybdopterin_oxidoreductase_[PF00384.24];_Molybdopterin_oxidoreductase_Fe4S4_domain_[PF04879.18];_Molydopterin_dinucleotide_binding_domain_[PF01568.23]_(db=pfam)	27.835	97	55	3	2	83	48	144	1.2	26.6
130	CAJ73854.1_conserved_hypothetical_cytochrome_bc_fusion_protein_kuste3097_R/b-1_2	OFTM177_229_11_rank:_C;_ubiquinol-cytochrome_c_reductase_cytochrome_b_subunit_(db=kegg)	34.605	367	200	8	2	333	4	365	2.54e-58	198	R/b-1_2
131	CAJ73854.1_conserved_hypothetical_cytochrome_bc_fusion_protein_kuste3097_R/b-1_2	OFTM177_229_6_rank:_C;_ubiquinol-cytochrome_c_reductase_cytochrome_b_subunit;_cytochrome_b6_(db=kegg)	35.22	318	196	5	8	317	16	331	5.68e-50	175	R/b-1_2
132	CAJ73854.1_conserved_hypothetical_cytochrome_bc_fusion_protein_kuste3097_R/b-1_2	OFTM177_139_11_rank:_C;_cytochrome_b6_(db=kegg)	35.323	201	115	2	26	211	51	251	1.7e-35	131
133	CAJ73854.1_conserved_hypothetical_cytochrome_bc_fusion_protein_kuste3097_R/b-1_2	OFTM177_139_9_rank:_D;_Cytochrome_c_[PF00034.23]_(db=pfam)	27.35	117	61	5	404	499	439	552	1.99e-07	51.2
134	CAJ73854.1_conserved_hypothetical_cytochrome_bc_fusion_protein_kuste3097_R/b-1_2	OFTM177_139_9_rank:_D;_Cytochrome_c_[PF00034.23]_(db=pfam)	24.658	219	99	9	404	562	546	758	4.84e-05	43.5
135	CAJ73854.1_conserved_hypothetical_cytochrome_bc_fusion_protein_kuste3097_R/b-1_2	OFTM177_139_9_rank:_D;_Cytochrome_c_[PF00034.23]_(db=pfam)	23.744	219	115	11	396	563	658	875	0.033	34.3
136	CAJ73854.1_conserved_hypothetical_cytochrome_bc_fusion_protein_kuste3097_R/b-1_2	OFTM177_50_3_rank:_D;_Cytochrome_C_oxidase	32.184	87	53	3	480	563	125	208	1.16e-05	43.9	R/b-1_2
137	CAJ73854.1_conserved_hypothetical_cytochrome_bc_fusion_protein_kuste3097_R/b-1_2	OFTM177_50_3_rank:_D;_Cytochrome_C_oxidase	33.333	75	41	3	400	468	134	205	2.6e-05	42.7
138	CAJ72225.1_similar_to_Rieske_2Fe-2S_iron_sulfur_protein_cytochrome_b6-F_complex_kustd1480_R/b-2_3	OFTM177_280_31_rank:_C;_cytochrome_b6-f_complex_iron-sulfur_subunit_[EC:7.1.1.6]_(db=kegg)	51.572	159	74	3	12	168	54	211	1.14e-57	177	R/b-1_3
139	CAJ72225.1_similar_to_Rieske_2Fe-2S_iron_sulfur_protein_cytochrome_b6-F_complex_kustd1480_R/b-2_3	OFTM177_229_10_rank:_C;_cytochrome_b6-f_complex_iron-sulfur_subunit_[EC:7.1.1.6]_(db=kegg)	28.276	145	99	4	6	146	4	147	1.31e-14	64.7
140	CAJ72225.1_similar_to_Rieske_2Fe-2S_iron_sulfur_protein_cytochrome_b6-F_complex_kustd1480_R/b-2_3	OFTM177_229_5_rank:_C;_cytochrome_b6-f_complex_iron-sulfur_subunit_[EC:7.1.1.6]_(db=kegg)	30.282	142	91	4	6	141	4	143	4.44e-11	55.5
141	CAJ72225.1_similar_to_Rieske_2Fe-2S_iron_sulfur_protein_cytochrome_b6-F_complex_kustd1480_R/b-2_3	OFTM177_280_3_rank:_D;_Rieske_[2Fe-2S]_domain_[PF00355.28]_(db=pfam)	40.984	61	26	2	80	136	78	132	1.01e-07	46.2	R/b-1_3
142	CAJ72225.1_similar_to_Rieske_2Fe-2S_iron_sulfur_protein_cytochrome_b6-F_complex_kustd1480_R/b-2_3	OFTM177_27_4_rank:_E	30.612	49	33	1	103	150	47	95	0.97	26.9
143	CAJ72226.1_strongly_similar_to_cytochrome_b6_kustd1481_R/b-2_1	OFTM177_139_11_rank:_C;_cytochrome_b6_(db=kegg)	68.359	256	81	0	20	275	2	257	3.53e-128	362	R/b-2_1
144	CAJ72226.1_strongly_similar_to_cytochrome_b6_kustd1481_R/b-2_1	OFTM177_229_11_rank:_C;_ubiquinol-cytochrome_c_reductase_cytochrome_b_subunit_(db=kegg)	40.314	191	100	3	79	269	39	215	7.39e-42	145
145	CAJ72226.1_strongly_similar_to_cytochrome_b6_kustd1481_R/b-2_1	OFTM177_229_6_rank:_C;_ubiquinol-cytochrome_c_reductase_cytochrome_b_subunit;_cytochrome_b6_(db=kegg)	36.139	202	111	3	68	269	37	220	1.32e-31	117
146	CAJ72226.1_strongly_similar_to_cytochrome_b6_kustd1481_R/b-2_1	OFTM177_72_8_rank:_C;_NADH-quinone_oxidoreductase_subunit_J_[EC:7.1.1.2]_(db=kegg)	33.333	36	24	0	128	163	90	125	0.28	28.9
147	CAJ72226.1_strongly_similar_to_cytochrome_b6_kustd1481_R/b-2_1	OFTM177_268_3_rank:_E	30.303	33	23	0	197	229	43	75	2.9	25.8
148	CAJ72227.1_unknown_protein_kustd1482_R/b-2_2	OFTM177_139_10_rank:_D;_Cytochrome_b(C-terminal)/b6/petD_[PF00032.19]_(db=pfam)	36.842	38	24	0	1	38	1	38	3.47e-06	38.9
149	CAJ72227.1_unknown_protein_kustd1482_R/b-2_2	OFTM177_1_16_rank:_D;_GWxTD_domain_[PF20094.1]_(db=pfam)	53.846	13	6	0	19	31	5	17	1.2	23.1
150	CAJ72227.1_unknown_protein_kustd1482_R/b-2_2	OFTM177_143_2_rank:_D;_Transglutaminase-like_superfamily_[PF01841.21]_(db=pfam)	56.25	16	7	0	5	20	393	408	1.3	23.1
151	CAJ72227.1_unknown_protein_kustd1482_R/b-2_2	OFTM177_5_5_rank:_D;_Proton-conducting_membrane_transporter_[PF00361.22];_NADH_dehydrogenase_subunit_5_C-terminus_[PF06455.13];_NADH-Ubiquinone_oxidoreductase_(complex_I)	30.303	33	23	0	12	44	185	217	1.3	23.1
152	CAJ72227.1_unknown_protein_kustd1482_R/b-2_2	OFTM177_79_15_rank:_D;_nan_(db=pfam)	47.059	17	9	0	35	51	195	211	1.5	23.1
153	CAJ72228.1_similar_to_NADP_oxidoreductase_FAD-containing_subunit_kustd1483_R/b-2_3	OFTM177_349_1_rank:_D;_Dihydroprymidine_dehydrogenase_domain_II	29.371	286	187	5	5	277	24	307	6.26e-36	134	R/b-2_3
154	CAJ72228.1_similar_to_NADP_oxidoreductase_FAD-containing_subunit_kustd1483_R/b-2_3	OFTM177_86_3_rank:_D;_Dihydroprymidine_dehydrogenase_domain_II	35	240	135	7	18	248	97	324	1.07e-27	114	R/b-2_3
155	CAJ72228.1_similar_to_NADP_oxidoreductase_FAD-containing_subunit_kustd1483_R/b-2_3	OFTM177_86_3_rank:_D;_Dihydroprymidine_dehydrogenase_domain_II	23.474	213	137	8	342	549	277	468	0.000239	40.8
156	CAJ72228.1_similar_to_NADP_oxidoreductase_FAD-containing_subunit_kustd1483_R/b-2_3	OFTM177_255_17_rank:_D;_Pyridine_nucleotide-disulphide_oxidoreductase_[PF07992.16];_Pyridine_nucleotide-disulphide_oxidoreductase	25.094	267	159	12	170	430	114	345	2.16e-05	44.3
157	CAJ72228.1_similar_to_NADP_oxidoreductase_FAD-containing_subunit_kustd1483_R/b-2_3	OFTM177_291_5_rank:_D;_Pyridine_nucleotide-disulphide_oxidoreductase_[PF07992.16];_Pyridine_nucleotide-disulphide_oxidoreductase	23.113	212	125	11	187	390	127	308	0.000172	41.2	R/b-2_3
158	CAJ72228.1_similar_to_NADP_oxidoreductase_FAD-containing_subunit_kustd1483_R/b-2_3	OFTM177_196_5_rank:_C;_ferredoxin_(db=kegg)	36.066	61	30	1	496	556	16	67	0.000274	37.7
159	CAJ72229.1_hypothetical_bc1_protein_putative_UQ:cyt_c_oxidpoeductase_kustd1484_R/b-2_4	OFTM177_139_10_rank:_D;_Cytochrome_b(C-terminal)/b6/petD_[PF00032.19]_(db=pfam)	63.115	244	86	3	34	277	53	292	3.01e-103	300	R/b-2_4
160	CAJ72229.1_hypothetical_bc1_protein_putative_UQ:cyt_c_oxidpoeductase_kustd1484_R/b-2_4	OFTM177_229_11_rank:_C;_ubiquinol-cytochrome_c_reductase_cytochrome_b_subunit_(db=kegg)	20.388	103	81	1	21	123	246	347	0.042	32
161	CAJ72229.1_hypothetical_bc1_protein_putative_UQ:cyt_c_oxidpoeductase_kustd1484_R/b-2_4	OFTM177_185_4_rank:_D;_Serpin_(serine_protease_inhibitor)_[PF00079.22]_(db=pfam)	27.419	62	38	1	74	128	108	169	3.1	26.2
162	CAJ72229.1_hypothetical_bc1_protein_putative_UQ:cyt_c_oxidpoeductase_kustd1484_R/b-2_4	OFTM177_242_15_rank:_D;_Tetratricopeptide_repeat_[PF13429.8];_TPR_repeat_[PF13414.8];_Plant_specific_mitochondrial_import_receptor_subunit_TOM20_[PF06552.14];_Tetratricopeptide_repeat_[PF14559.8];_Tetratricopeptide_repeat_[PF13432.8];_ChAPs_(Chs5p-Arf1p-binding_proteins)_[PF09295.12];_Tetratricopeptide_repeat_[PF13371.8];_Outer_membrane_lipoprotein_[PF13525.8];_Tetratricopeptide_repeat-like_domai…	24.242	66	39	1	163	228	450	504	5.2	25.8
163	CAJ72229.1_hypothetical_bc1_protein_putative_UQ:cyt_c_oxidpoeductase_kustd1484_R/b-2_4	OFTM177_274_2_rank:_D;_Bacterial_sugar_transferase_[PF02397.18]_(db=pfam)	58.824	17	7	0	73	89	334	350	9.6	24.6
164	CAJ72230.1_hypothetical_cytochrome_c_protein_kustd1485_R/b-2_5	OFTM177_139_9_rank:_D;_Cytochrome_c_[PF00034.23]_(db=pfam)	29.351	971	553	23	9	946	3	873	1.32e-128	407	R/b-2_5
165	CAJ72230.1_hypothetical_cytochrome_c_protein_kustd1485_R/b-2_5	OFTM177_153_13_rank:_D;_Cytochrome_c_[PF00034.23];_Cytochrome_C_oxidase	30.622	209	132	7	341	545	48	247	8.5e-23	98.2	R/b-2_5
166	CAJ72230.1_hypothetical_cytochrome_c_protein_kustd1485_R/b-2_5	OFTM177_153_13_rank:_D;_Cytochrome_c_[PF00034.23];_Cytochrome_C_oxidase	32.593	135	81	4	331	460	132	261	6.7e-14	71.2
167	CAJ72230.1_hypothetical_cytochrome_c_protein_kustd1485_R/b-2_5	OFTM177_153_13_rank:_D;_Cytochrome_c_[PF00034.23];_Cytochrome_C_oxidase	22.8	250	134	10	441	681	48	247	1.67e-09	57.8
168	CAJ72230.1_hypothetical_cytochrome_c_protein_kustd1485_R/b-2_5	OFTM177_153_13_rank:_D;_Cytochrome_c_[PF00034.23];_Cytochrome_C_oxidase	30.233	86	44	2	861	946	44	113	8.08e-07	49.3
169	CAJ72230.1_hypothetical_cytochrome_c_protein_kustd1485_R/b-2_5	OFTM177_153_13_rank:_D;_Cytochrome_c_[PF00034.23];_Cytochrome_C_oxidase	26.705	176	97	5	768	943	61	204	1.21e-06	48.5
170	CAJ72230.1_hypothetical_cytochrome_c_protein_kustd1485_R/b-2_5	OFTM177_153_13_rank:_D;_Cytochrome_c_[PF00034.23];_Cytochrome_C_oxidase	20.71	169	92	6	535	703	42	168	0.002	38.5
171	CAJ72230.1_hypothetical_cytochrome_c_protein_kustd1485_R/b-2_5	OFTM177_86_29_rank:_E	23.673	245	148	12	331	563	46	263	1.17e-05	45.8
172	CAJ72230.1_hypothetical_cytochrome_c_protein_kustd1485_R/b-2_5	OFTM177_86_29_rank:_E	21.849	238	146	10	329	554	134	343	2.15e-05	45.1
173	CAJ72230.1_hypothetical_cytochrome_c_protein_kustd1485_R/b-2_5	OFTM177_86_29_rank:_E	23.75	160	97	6	331	482	233	375	0.001	38.9
174	CAJ72230.1_hypothetical_cytochrome_c_protein_kustd1485_R/b-2_5	OFTM177_86_29_rank:_E	24	150	84	6	431	571	46	174	0.007	37
175	CAJ72230.1_hypothetical_cytochrome_c_protein_kustd1485_R/b-2_5	OFTM177_86_27_rank:_E	28.358	134	83	6	324	452	117	242	0.000238	41.6
176	CAJ72230.1_hypothetical_cytochrome_c_protein_kustd1485_R/b-2_5	OFTM177_86_27_rank:_E	23.022	139	90	5	431	563	123	250	0.000367	40.8
177	CAJ72230.1_hypothetical_cytochrome_c_protein_kustd1485_R/b-2_5	OFTM177_86_27_rank:_E	21.229	179	92	7	532	700	124	263	0.46	31.2
178	CAJ72230.1_hypothetical_cytochrome_c_protein_kustd1485_R/b-2_5	OFTM177_86_27_rank:_E	25	132	84	5	331	460	220	338	3.8	28.1
179	CAJ72230.1_hypothetical_cytochrome_c_protein_kustd1485_R/b-2_5	OFTM177_50_3_rank:_D;_Cytochrome_C_oxidase	34.146	82	47	4	329	407	126	203	0.003	37.4
180	CAJ72230.1_hypothetical_cytochrome_c_protein_kustd1485_R/b-2_5	OFTM177_50_3_rank:_D;_Cytochrome_C_oxidase	22.778	180	118	7	332	505	40	204	0.66	30
181	CAJ75331.1_similar_to_the_Rieske_Protein_II_of_bc1_complex_kuste4569_R/b-3_1	OFTM177_280_31_rank:_C;_cytochrome_b6-f_complex_iron-sulfur_subunit_[EC:7.1.1.6]_(db=kegg)	44.079	152	78	3	15	164	48	194	3.62e-44	142
182	CAJ75331.1_similar_to_the_Rieske_Protein_II_of_bc1_complex_kuste4569_R/b-3_1	OFTM177_229_10_rank:_C;_cytochrome_b6-f_complex_iron-sulfur_subunit_[EC:7.1.1.6]_(db=kegg)	32.168	143	86	5	23	159	10	147	1.86e-15	67
183	CAJ75331.1_similar_to_the_Rieske_Protein_II_of_bc1_complex_kuste4569_R/b-3_1	OFTM177_229_5_rank:_C;_cytochrome_b6-f_complex_iron-sulfur_subunit_[EC:7.1.1.6]_(db=kegg)	36.364	77	48	1	74	149	61	137	1.7e-11	56.6
184	CAJ75331.1_similar_to_the_Rieske_Protein_II_of_bc1_complex_kuste4569_R/b-3_1	OFTM177_280_3_rank:_D;_Rieske_[2Fe-2S]_domain_[PF00355.28]_(db=pfam)	35.484	62	38	1	93	154	78	137	1.53e-06	43.1
185	CAJ75331.1_similar_to_the_Rieske_Protein_II_of_bc1_complex_kuste4569_R/b-3_1	OFTM177_316_10_rank:_C;_anti-sigma_B_factor_antagonist_(db=kegg)	36.111	36	21	1	8	41	36	71	0.24	28.5
186	CAJ75332.1_similar_to_NADP_oxidoreductase_FAD-containing_subunit_kuste4570_R/b-3_2	OFTM177_349_1_rank:_D;_Dihydroprymidine_dehydrogenase_domain_II	30.743	296	184	11	1	287	24	307	1.39e-34	130
187	CAJ75332.1_similar_to_NADP_oxidoreductase_FAD-containing_subunit_kuste4570_R/b-3_2	OFTM177_86_3_rank:_D;_Dihydroprymidine_dehydrogenase_domain_II	32.653	245	147	7	26	259	102	339	4.48e-27	112
188	CAJ75332.1_similar_to_NADP_oxidoreductase_FAD-containing_subunit_kuste4570_R/b-3_2	OFTM177_86_3_rank:_D;_Dihydroprymidine_dehydrogenase_domain_II	19.718	142	97	4	356	495	286	412	4.1	27.3
189	CAJ75332.1_similar_to_NADP_oxidoreductase_FAD-containing_subunit_kuste4570_R/b-3_2	OFTM177_286_7_rank:_D;_Radical_SAM_superfamily_[PF04055.23];_Pyridine_nucleotide-disulphide_oxidoreductase_[PF13738.8];_4Fe-4S_single_cluster_domain_[PF13353.8];_Flavin-binding_monooxygenase-like_[PF00743.21];_4Fe-4S_single_cluster_domain_[PF13394.8];_Pyridine_nucleotide-disulphide_oxidoreductase_[PF07992.16]_(db=pfam)	46	50	27	0	115	164	3	52	2.71e-06	47.4
190	CAJ75332.1_similar_to_NADP_oxidoreductase_FAD-containing_subunit_kuste4570_R/b-3_2	OFTM177_255_17_rank:_D;_Pyridine_nucleotide-disulphide_oxidoreductase_[PF07992.16];_Pyridine_nucleotide-disulphide_oxidoreductase	22.613	398	205	16	111	445	1	358	3.33e-06	47
191	CAJ75332.1_similar_to_NADP_oxidoreductase_FAD-containing_subunit_kuste4570_R/b-3_2	OFTM177_89_6_rank:_D;_Flavin_containing_amine_oxidoreductase_[PF01593.26];_NAD(P)-binding_Rossmann-like_domain_[PF13450.8];_Pyridine_nucleotide-disulphide_oxidoreductase_[PF13738.8]_(db=pfam)	55.882	34	15	0	120	153	15	48	2.99e-05	43.9
192	CAJ75333.1_similar_to_cytochrome_b6_kuste4571_R/b-3_3	OFTM177_139_11_rank:_C;_cytochrome_b6_(db=kegg)	66.798	253	84	0	4	256	5	257	8.64e-125	352
193	CAJ75333.1_similar_to_cytochrome_b6_kuste4571_R/b-3_3	OFTM177_229_11_rank:_C;_ubiquinol-cytochrome_c_reductase_cytochrome_b_subunit_(db=kegg)	40.206	194	102	3	57	250	36	215	1.18e-40	141
194	CAJ75333.1_similar_to_cytochrome_b6_kuste4571_R/b-3_3	OFTM177_229_6_rank:_C;_ubiquinol-cytochrome_c_reductase_cytochrome_b_subunit;_cytochrome_b6_(db=kegg)	35.079	191	110	2	60	250	44	220	7e-30	112
195	CAJ75333.1_similar_to_cytochrome_b6_kuste4571_R/b-3_3	OFTM177_237_2_rank:_D;_Cadherin-like_domain_[PF17892.3];_Bacterial_Ig_domain_[PF17963.3];_Concanavalin_A-like_lectin/glucanases_superfamily_[PF13385.8];_Lamin_Tail_Domain_[PF00932.21];_Bacterial_cadherin-like_domain_[PF17803.3];_FlgD_Ig-like_domain_[PF13860.8];_Right_handed_beta_helix_region_[PF13229.8];_Periplasmic_copper-binding_protein_(NosD)_[PF05048.15];_Surface_adhesin_CshA_repetitive_domai…	26.471	68	50	0	172	239	2278	2345	0.18	30.4
196	CAJ75333.1_similar_to_cytochrome_b6_kuste4571_R/b-3_3	OFTM177_193_36_rank:_D;_PASTA_domain_[PF03793.21]_(db=pfam)	33.333	51	30	1	145	191	17	67	1.3	27.3
197	CAJ75334.1_hypothetical_bc1_protein_putative_UQ:cyt_c_oxidoreductase_kuste4572_R/b-3_4	OFTM177_139_10_rank:_D;_Cytochrome_b(C-terminal)/b6/petD_[PF00032.19]_(db=pfam)	52.033	246	105	6	8	240	47	292	4.63e-69	211
198	CAJ75334.1_hypothetical_bc1_protein_putative_UQ:cyt_c_oxidoreductase_kuste4572_R/b-3_4	OFTM177_324_5_rank:_C;_pyruvate_dehydrogenase_E2_component_(dihydrolipoamide_acetyltransferase)_[EC:2.3.1.12]_(db=kegg)	33.333	36	22	1	170	205	407	440	1.6	26.9
199	CAJ75334.1_hypothetical_bc1_protein_putative_UQ:cyt_c_oxidoreductase_kuste4572_R/b-3_4	OFTM177_218_36_rank:_D;_Gamma-glutamyltranspeptidase_[PF01019.23]_(db=pfam)	33.333	66	37	3	29	92	52	112	5.1	25.4
200	CAJ75334.1_hypothetical_bc1_protein_putative_UQ:cyt_c_oxidoreductase_kuste4572_R/b-3_4	OFTM177_250_3_rank:_C;_glucosamine_kinase_[EC:2.7.1.8]_(db=kegg)	40	25	15	0	27	51	79	103	5.9	25
201	CAJ75334.1_hypothetical_bc1_protein_putative_UQ:cyt_c_oxidoreductase_kuste4572_R/b-3_4	OFTM177_192_63_rank:_C;_sec-independent_protein_translocase_protein_TatC_(db=kegg)	33.846	65	37	2	166	224	136	200	6.7	24.6
202	CAJ75335.1_cytochrome_c_family_protein_kuste4573_R/b-3_5	OFTM177_86_28_rank:_D;_Cytochrome_c554_and_c-prime_[PF13435.8]_(db=pfam)	31.496	127	67	5	201	311	26	148	3e-07	47.4
203	CAJ75335.1_cytochrome_c_family_protein_kuste4573_R/b-3_5	OFTM177_139_9_rank:_D;_Cytochrome_c_[PF00034.23]_(db=pfam)	29.787	94	54	2	62	143	202	295	3.53e-06	45.8
204	CAJ75335.1_cytochrome_c_family_protein_kuste4573_R/b-3_5	OFTM177_15_8_rank:_D;_Cytochrome_c554_and_c-prime_[PF13435.8]_(db=pfam)	28.704	108	58	4	192	282	20	125	4.47e-06	43.9
205	CAJ75335.1_cytochrome_c_family_protein_kuste4573_R/b-3_5	OFTM177_204_6_rank:_C;_hydroxylamine_dehydrogenase_[EC:1.7.2.6]_(db=kegg)	35.849	53	29	1	245	292	19	71	0.018	33.9
206	CAJ75335.1_cytochrome_c_family_protein_kuste4573_R/b-3_5	OFTM177_339_10_rank:_E	30.088	113	53	7	99	211	51	137	0.28	30.4
207	CAJ75336.1_similar_to_hydroxylamine_oxidoreductase_hao_kuste4574_R/b-3_6	OFTM177_204_6_rank:_C;_hydroxylamine_dehydrogenase_[EC:1.7.2.6]_(db=kegg)	26.371	474	220	15	110	540	23	410	7.66e-39	144
208	CAJ75336.1_similar_to_hydroxylamine_oxidoreductase_hao_kuste4574_R/b-3_6	OFTM177_229_12_rank:_C;_hydroxylamine_dehydrogenase_[EC:1.7.2.6]_(db=kegg)	26.136	352	155	17	111	401	50	357	1.53e-19	89
209	CAJ75336.1_similar_to_hydroxylamine_oxidoreductase_hao_kuste4574_R/b-3_6	OFTM177_327_6_rank:_C;_formate_dehydrogenase_subunit_gamma_(db=kegg)	24.581	179	79	9	104	262	93	235	0.011	35.8
210	CAJ75336.1_similar_to_hydroxylamine_oxidoreductase_hao_kuste4574_R/b-3_6	OFTM177_327_6_rank:_C;_formate_dehydrogenase_subunit_gamma_(db=kegg)	23.563	174	81	8	160	316	374	512	0.057	33.5
211	CAJ75336.1_similar_to_hydroxylamine_oxidoreductase_hao_kuste4574_R/b-3_6	OFTM177_163_3_rank:_D;_Cytochrome_c554_and_c-prime_[PF13435.8]_(db=pfam)	25.51	196	100	11	107	270	45	226	0.057	33.1
212	CAJ75336.1_similar_to_hydroxylamine_oxidoreductase_hao_kuste4574_R/b-3_6	OFTM177_86_34_rank:_D;_Cytochrome_c7_and_related_cytochrome_c_[PF14522.8];_Cytochrome_c3_[PF14537.8];_Class_III_cytochrome_C_family_[PF02085.18]_(db=pfam)	24.088	137	64	7	154	262	41	165	0.078	32
213	CAJ73608.1_similar_to_formate_dehydrogenase_cytochrome_b556_FDO_subunit_kuste2856_ETM1	OFTM177_327_6_rank:_C;_formate_dehydrogenase_subunit_gamma_(db=kegg)	40.336	238	127	3	2	233	681	909	2.48e-58	197	ETM1
214	CAJ73608.1_similar_to_formate_dehydrogenase_cytochrome_b556_FDO_subunit_kuste2856_ETM1	OFTM177_327_6_rank:_C;_formate_dehydrogenase_subunit_gamma_(db=kegg)	23.729	118	81	5	108	222	671	782	0.035	32.7
215	CAJ73608.1_similar_to_formate_dehydrogenase_cytochrome_b556_FDO_subunit_kuste2856_ETM1	OFTM177_327_7_rank:_C;_formate_dehydrogenase_subunit_gamma_(db=kegg)	31.602	231	139	7	3	229	14	229	1.57e-28	106	ETM1
216	CAJ73608.1_similar_to_formate_dehydrogenase_cytochrome_b556_FDO_subunit_kuste2856_ETM1	OFTM177_327_7_rank:_C;_formate_dehydrogenase_subunit_gamma_(db=kegg)	25.893	112	70	2	114	212	9	120	1.7	26.9
217	CAJ73608.1_similar_to_formate_dehydrogenase_cytochrome_b556_FDO_subunit_kuste2856_ETM1	OFTM177_246_37_rank:_D;_PEGA_domain_[PF08308.13]_(db=pfam)	24.37	119	84	2	117	234	78	191	0.61	28.5
218	CAJ73608.1_similar_to_formate_dehydrogenase_cytochrome_b556_FDO_subunit_kuste2856_ETM1	OFTM177_220_5_rank:_E	29.268	41	29	0	118	158	118	158	4.4	25.8
219	CAJ73608.1_similar_to_formate_dehydrogenase_cytochrome_b556_FDO_subunit_kuste2856_ETM1	OFTM177_218_23_rank:_C;_uncharacterized_protein_(db=kegg)	25	72	52	1	10	79	299	370	4.8	25.8
220	CAJ73607.1_hypothetical_hepta_heme_protein_kuste2855_ETM2	OFTM177_327_6_rank:_C;_formate_dehydrogenase_subunit_gamma_(db=kegg)	31.395	258	134	7	89	346	446	660	2.87e-25	104
221	CAJ73607.1_hypothetical_hepta_heme_protein_kuste2855_ETM2	OFTM177_327_6_rank:_C;_formate_dehydrogenase_subunit_gamma_(db=kegg)	26.592	267	141	11	7	254	7	237	7.59e-17	79
222	CAJ73607.1_hypothetical_hepta_heme_protein_kuste2855_ETM2	OFTM177_327_6_rank:_C;_formate_dehydrogenase_subunit_gamma_(db=kegg)	29.63	108	72	2	167	272	323	428	7.89e-08	51.2
223	CAJ73607.1_hypothetical_hepta_heme_protein_kuste2855_ETM2	OFTM177_327_8_rank:_D;_Cytochrome_c3_[PF14537.8];_Cytochrome_c554_and_c-prime_[PF13435.8]_(db=pfam)	28.511	235	132	8	40	259	151	364	2.34e-17	79.7	ETM2
224	CAJ73607.1_hypothetical_hepta_heme_protein_kuste2855_ETM2	OFTM177_327_8_rank:_D;_Cytochrome_c3_[PF14537.8];_Cytochrome_c554_and_c-prime_[PF13435.8]_(db=pfam)	23.656	279	157	11	1	263	1	239	3.34e-16	76.3
225	CAJ73607.1_hypothetical_hepta_heme_protein_kuste2855_ETM2	OFTM177_229_7_rank:_D;_Cytochrome_c3_[PF14537.8];_Class_III_cytochrome_C_family_[PF02085.18]_(db=pfam)	31.967	122	66	3	149	255	65	184	6.98e-10	57	ETM2
226	CAJ73607.1_hypothetical_hepta_heme_protein_kuste2855_ETM2	OFTM177_229_7_rank:_D;_Cytochrome_c3_[PF14537.8];_Class_III_cytochrome_C_family_[PF02085.18]_(db=pfam)	23.776	286	120	14	40	266	35	281	1.25e-06	47
227	CAJ73607.1_hypothetical_hepta_heme_protein_kuste2855_ETM2	OFTM177_229_7_rank:_D;_Cytochrome_c3_[PF14537.8];_Class_III_cytochrome_C_family_[PF02085.18]_(db=pfam)	22.283	184	104	6	89	259	148	305	0.002	37
228	CAJ73607.1_hypothetical_hepta_heme_protein_kuste2855_ETM2	OFTM177_229_7_rank:_D;_Cytochrome_c3_[PF14537.8];_Class_III_cytochrome_C_family_[PF02085.18]_(db=pfam)	26.316	133	71	7	28	155	164	274	0.021	33.5
229	CAJ73607.1_hypothetical_hepta_heme_protein_kuste2855_ETM2	OFTM177_229_12_rank:_C;_hydroxylamine_dehydrogenase_[EC:1.7.2.6]_(db=kegg)	21.032	252	117	12	28	252	37	233	0.000341	39.3
230	CAJ73607.1_hypothetical_hepta_heme_protein_kuste2855_ETM2	OFTM177_94_20_rank:_C;_tellurite_methyltransferase_[EC:2.1.1.265]_(db=kegg)	44.444	27	15	0	3	29	119	145	0.49	28.9
231	CAJ71477.1_similar_to_Na(+)-translocating_NADH:quinone_reductase_kustc0732_RnfA	OFTM177_318_19_rank:_C;_Na+-transporting_NADH:ubiquinone_oxidoreductase_subunit_E_[EC:7.2.1.1]_(db=kegg)	40	210	117	3	1	210	1	201	2.05e-46	149	RnfA
232	CAJ71477.1_similar_to_Na(+)-translocating_NADH:quinone_reductase_kustc0732_RnfA	OFTM177_318_20_rank:_C;_Na+-transporting_NADH:ubiquinone_oxidoreductase_subunit_D_[EC:7.2.1.1]_(db=kegg)	26.22	164	96	3	13	176	12	150	8.99e-11	56.2
233	CAJ71477.1_similar_to_Na(+)-translocating_NADH:quinone_reductase_kustc0732_RnfA	OFTM177_240_3_rank:_D;_Type_IX_secretion_system_protein_PorV_[PF19572.1];_Uncharacterised_protein_family_(UPF0164)_[PF03687.15];_Outer_membrane_protein_transport_protein_(OMPP1/FadL/TodX)_[PF03349.18]_(db=pfam)	26.667	120	68	3	3	111	157	267	0.52	28.1
234	CAJ71477.1_similar_to_Na(+)-translocating_NADH:quinone_reductase_kustc0732_RnfA	OFTM177_228_1_rank:_C;_putative_ABC_transport_system_permease_protein;_putative_ABC_transport_system_permease_protein_(db=kegg)	28.333	60	43	0	65	124	166	225	3.9	25.4
235	CAJ71477.1_similar_to_Na(+)-translocating_NADH:quinone_reductase_kustc0732_RnfA	OFTM177_71_11_rank:_D;_Phosphoglucomutase/phosphomannomutase	29.091	55	37	1	112	166	188	240	6.5	24.6
236	CAJ72435.1_similar_to_sodium_dependent_NADH:ubiquinone_oxidoreductase_kustd1690_RnfB	OFTM177_177_1_rank:_C;_pyruvate-ferredoxin/flavodoxin_oxidoreductase_[EC:1.2.7.1_1.2.7.-]_(db=kegg)	30.263	76	42	2	161	225	689	764	3.81e-05	42
237	CAJ72435.1_similar_to_sodium_dependent_NADH:ubiquinone_oxidoreductase_kustd1690_RnfB	OFTM177_177_1_rank:_C;_pyruvate-ferredoxin/flavodoxin_oxidoreductase_[EC:1.2.7.1_1.2.7.-]_(db=kegg)	31.429	70	21	3	212	254	695	764	0.000509	38.5
238	CAJ72435.1_similar_to_sodium_dependent_NADH:ubiquinone_oxidoreductase_kustd1690_RnfB	OFTM177_177_1_rank:_C;_pyruvate-ferredoxin/flavodoxin_oxidoreductase_[EC:1.2.7.1_1.2.7.-]_(db=kegg)	50	20	10	0	239	258	693	712	1.3	27.7
239	CAJ72435.1_similar_to_sodium_dependent_NADH:ubiquinone_oxidoreductase_kustd1690_RnfB	OFTM177_86_1_rank:_C;_NADH-quinone_oxidoreductase_subunit_E_[EC:7.1.1.2];_NADH-quinone_oxidoreductase_subunit_F_[EC:7.1.1.2];_NADH-quinone_oxidoreductase_subunit_F_[EC:7.1.1.2]_(db=kegg)	34.328	67	29	1	165	231	734	785	0.00014	40
240	CAJ72435.1_similar_to_sodium_dependent_NADH:ubiquinone_oxidoreductase_kustd1690_RnfB	OFTM177_86_1_rank:_C;_NADH-quinone_oxidoreductase_subunit_E_[EC:7.1.1.2];_NADH-quinone_oxidoreductase_subunit_F_[EC:7.1.1.2];_NADH-quinone_oxidoreductase_subunit_F_[EC:7.1.1.2]_(db=kegg)	34	50	32	1	211	259	735	784	0.007	34.7
241	CAJ72435.1_similar_to_sodium_dependent_NADH:ubiquinone_oxidoreductase_kustd1690_RnfB	OFTM177_295_8_rank:_C;_2-oxoglutarate_ferredoxin_oxidoreductase_subunit_delta_[EC:1.2.7.3]_(db=kegg)	36.066	61	32	1	201	254	31	91	0.001	34.7
242	CAJ72435.1_similar_to_sodium_dependent_NADH:ubiquinone_oxidoreductase_kustd1690_RnfB	OFTM177_295_8_rank:_C;_2-oxoglutarate_ferredoxin_oxidoreductase_subunit_delta_[EC:1.2.7.3]_(db=kegg)	35.417	48	25	1	139	180	44	91	2.6	25.4
243	CAJ72435.1_similar_to_sodium_dependent_NADH:ubiquinone_oxidoreductase_kustd1690_RnfB	OFTM177_289_2_rank:_D;_Reductive_dehalogenase_subunit_[PF13486.8];_4Fe-4S_dicluster_domain_[PF12838.9];_4Fe-4S_double_cluster_binding_domain_[PF13484.8];_4Fe-4S_dicluster_domain_[PF13237.8];_4Fe-4S_dicluster_domain_[PF14697.8];_4Fe-4S_dicluster_domain_[PF13187.8];_4Fe-4S_dicluster_domain_[PF13247.8]_(db=pfam)	25	112	59	4	171	263	315	420	0.002	36.6
244	CAJ72435.1_similar_to_sodium_dependent_NADH:ubiquinone_oxidoreductase_kustd1690_RnfB	OFTM177_289_2_rank:_D;_Reductive_dehalogenase_subunit_[PF13486.8];_4Fe-4S_dicluster_domain_[PF12838.9];_4Fe-4S_double_cluster_binding_domain_[PF13484.8];_4Fe-4S_dicluster_domain_[PF13237.8];_4Fe-4S_dicluster_domain_[PF14697.8];_4Fe-4S_dicluster_domain_[PF13187.8];_4Fe-4S_dicluster_domain_[PF13247.8]_(db=pfam)	32	75	32	4	169	235	352	415	0.11	30.8
245	CAJ72435.1_similar_to_sodium_dependent_NADH:ubiquinone_oxidoreductase_kustd1690_RnfB	OFTM177_79_12_rank:_D;_4Fe-4S_dicluster_domain_[PF13247.8];_Molybdopterin_oxidoreductase_[PF00384.24]_(db=pfam)	24.242	99	62	4	169	254	765	863	0.004	35.8
246	CAJ72435.1_similar_to_sodium_dependent_NADH:ubiquinone_oxidoreductase_kustd1690_RnfB	OFTM177_79_12_rank:_D;_4Fe-4S_dicluster_domain_[PF13247.8];_Molybdopterin_oxidoreductase_[PF00384.24]_(db=pfam)	30.769	39	27	0	145	183	828	866	0.53	28.9
247	QII12258.1_proton-translocating_ferredoxin:NAD(+)_oxidoreductase_complex_subunit_C_KsCSTR_28790_RnfC	OFTM177_209_5_rank:_C;_Na+-translocating_ferredoxin:NAD+_oxidoreductase_subunit_C_[EC:7.2.1.2];_Na+-translocating_ferredoxin:NAD+_oxidoreductase_subunit_C_[EC:7.2.1.2]_(db=kegg)	31.847	314	177	12	135	423	6	307	5.42e-25	103
248	QII12258.1_proton-translocating_ferredoxin:NAD(+)_oxidoreductase_complex_subunit_C_KsCSTR_28790_RnfC	OFTM177_209_5_rank:_C;_Na+-translocating_ferredoxin:NAD+_oxidoreductase_subunit_C_[EC:7.2.1.2];_Na+-translocating_ferredoxin:NAD+_oxidoreductase_subunit_C_[EC:7.2.1.2]_(db=kegg)	45.283	53	28	1	40	91	381	433	2.78e-05	43.1
249	QII12258.1_proton-translocating_ferredoxin:NAD(+)_oxidoreductase_complex_subunit_C_KsCSTR_28790_RnfC	OFTM177_86_1_rank:_C;_NADH-quinone_oxidoreductase_subunit_E_[EC:7.1.1.2];_NADH-quinone_oxidoreductase_subunit_F_[EC:7.1.1.2];_NADH-quinone_oxidoreductase_subunit_F_[EC:7.1.1.2]_(db=kegg)	22.751	378	229	13	121	436	334	710	3.07e-08	53.1
250	QII12258.1_proton-translocating_ferredoxin:NAD(+)_oxidoreductase_complex_subunit_C_KsCSTR_28790_RnfC	OFTM177_318_23_rank:_C;_Na+-transporting_NADH:ubiquinone_oxidoreductase_subunit_A_[EC:7.2.1.1]_(db=kegg)	20.957	439	262	15	37	425	26	429	3.83e-05	42.7
251	QII12258.1_proton-translocating_ferredoxin:NAD(+)_oxidoreductase_complex_subunit_C_KsCSTR_28790_RnfC	OFTM177_177_1_rank:_C;_pyruvate-ferredoxin/flavodoxin_oxidoreductase_[EC:1.2.7.1_1.2.7.-]_(db=kegg)	24.706	85	47	2	366	433	690	774	0.00053	39.7
252	QII12258.1_proton-translocating_ferredoxin:NAD(+)_oxidoreductase_complex_subunit_C_KsCSTR_28790_RnfC	OFTM177_87_10_rank:_C;_sulfhydrogenase_subunit_beta_(sulfur_reductase)_[EC:1.12.98.4]_(db=kegg)	40.741	27	16	0	365	391	333	359	0.036	33.1
253	QII12257.1_Na(+)-translocating_ferredoxin:NAD(+)_oxidoreductase_complex_subunit_D_KsCSTR_28780_RnfD	OFTM177_318_22_rank:_C;_Na+-transporting_NADH:ubiquinone_oxidoreductase_subunit_B_[EC:7.2.1.1]_(db=kegg)	33.452	281	155	6	57	330	129	384	4.71e-39	140	RnfD
254	QII12257.1_Na(+)-translocating_ferredoxin:NAD(+)_oxidoreductase_complex_subunit_D_KsCSTR_28780_RnfD	OFTM177_264_10_rank:_D;_Carboxymuconolactone_decarboxylase_family_[PF02627.22]_(db=pfam)	30.769	78	34	4	117	177	84	158	1.6	27.3
255	QII12257.1_Na(+)-translocating_ferredoxin:NAD(+)_oxidoreductase_complex_subunit_D_KsCSTR_28780_RnfD	OFTM177_61_6_rank:_C;_trk/ktr_system_potassium_uptake_protein_(db=kegg)	43.137	51	22	3	289	334	11	59	3.5	26.6
256	QII12257.1_Na(+)-translocating_ferredoxin:NAD(+)_oxidoreductase_complex_subunit_D_KsCSTR_28780_RnfD	OFTM177_88_1_rank:_C;_threonyl-tRNA_synthetase_[EC:6.1.1.3]_(db=kegg)	29.63	54	31	2	24	74	18	67	5	25.8
257	CAJ71476.1_strongly_similar_to_Na(+)-translocating_NADH:quinone_reductase_kustc0731_RnfE	OFTM177_318_20_rank:_C;_Na+-transporting_NADH:ubiquinone_oxidoreductase_subunit_D_[EC:7.2.1.1]_(db=kegg)	39.796	196	110	3	13	201	12	206	1.28e-40	135	RnfE
258	CAJ71476.1_strongly_similar_to_Na(+)-translocating_NADH:quinone_reductase_kustc0731_RnfE	OFTM177_318_19_rank:_C;_Na+-transporting_NADH:ubiquinone_oxidoreductase_subunit_E_[EC:7.2.1.1]_(db=kegg)	30	160	95	3	9	152	9	167	1.03e-13	64.3
259	CAJ71476.1_strongly_similar_to_Na(+)-translocating_NADH:quinone_reductase_kustc0731_RnfE	OFTM177_315_8_rank:_D;_Aminotransferase_class_I_and_II_[PF00155.23];_Beta-eliminating_lyase_[PF01212.23]_(db=pfam)	33.962	53	25	2	118	160	201	253	0.93	27.3
260	QII12256.1_ion-translocating_oxidoreductase_complex_subunit_G_KsCSTR_28770_RnfG	OFTM177_49_3_rank:_E	26.471	102	53	5	153	237	171	267	1.3	26.9
261	QII12256.1_ion-translocating_oxidoreductase_complex_subunit_G_KsCSTR_28770_RnfG	OFTM177_333_19_rank:_C;_cysteine_desulfurase_[EC:2.8.1.7]_(db=kegg)	42.857	28	16	0	4	31	98	125	1.9	26.6
262	QII12256.1_ion-translocating_oxidoreductase_complex_subunit_G_KsCSTR_28770_RnfG	OFTM177_192_51_rank:_C;_methionyl_aminopeptidase_[EC:3.4.11.18]_(db=kegg)	25.882	85	52	3	165	239	59	142	6.8	24.6
263	QII12256.1_ion-translocating_oxidoreductase_complex_subunit_G_KsCSTR_28770_RnfG	OFTM177_284_1_rank:_D;_Oxidoreductase_family	33.333	48	28	1	103	150	12	55	7.7	25
264	CAJ74090.1_similar_to_Na(+)-translocating_NADH-quinone_reductase_subunit_F_kuste3329_NqrF	OFTM177_318_18_rank:_C;_Na+-transporting_NADH:ubiquinone_oxidoreductase_subunit_F_[EC:7.2.1.1]_(db=kegg)	25.792	442	253	13	34	464	34	411	5.66e-24	101	NqrF
265	CAJ74090.1_similar_to_Na(+)-translocating_NADH-quinone_reductase_subunit_F_kuste3329_NqrF	OFTM177_295_38_rank:_C;_dihydroorotate_dehydrogenase_electron_transfer_subunit_(db=kegg)	33.846	65	41	2	281	344	95	158	0.002	37.4
266	CAJ74090.1_similar_to_Na(+)-translocating_NADH-quinone_reductase_subunit_F_kuste3329_NqrF	OFTM177_41_6_rank:_D;_C-terminal_domain_of_RACo_the_ASKHA_domain_[PF14574.8];_RACo_middle_region_[PF17651.3];_RACo_linker_region_[PF17650.3];_2Fe-2S_iron-sulfur_cluster_binding_domain_[PF00111.29]_(db=pfam)	25.828	151	85	6	66	216	35	158	0.077	32.7
267	CAJ74090.1_similar_to_Na(+)-translocating_NADH-quinone_reductase_subunit_F_kuste3329_NqrF	OFTM177_290_6_rank:_D;_Abnormal_spindle-like_microcephaly-assoc'd	23.729	59	43	1	153	211	87	143	2.1	28.5
268	CAJ74090.1_similar_to_Na(+)-translocating_NADH-quinone_reductase_subunit_F_kuste3329_NqrF	OFTM177_192_30_rank:_C;_small_subunit_ribosomal_protein_S10_(db=kegg)	37.838	37	21	1	71	107	29	63	2.3	26.6
269	CAJ74091.1_similar_to_UDP-N-acetylenolpyruvoylglucosamine_reductase_kuste3330_Nqr1	OFTM177_93_22_rank:_C;_GTP-binding_protein_(db=kegg)	56	25	11	0	226	250	264	288	0.17	30.4
270	CAJ74091.1_similar_to_UDP-N-acetylenolpyruvoylglucosamine_reductase_kuste3330_Nqr1	OFTM177_9_11_rank:_C;_flagellar_hook-length_control_protein_FliK;_flagellar_hook-length_control_protein_FliK_(db=kegg)	27.778	54	34	1	59	112	41	89	0.39	29.6
271	CAJ74091.1_similar_to_UDP-N-acetylenolpyruvoylglucosamine_reductase_kuste3330_Nqr1	OFTM177_210_21_rank:_D;_FlgD_Ig-like_domain_[PF13860.8];_Secretion_system_C-terminal_sorting_domain_[PF18962.2]_(db=pfam)	33.333	45	29	1	100	143	193	237	0.52	28.9
272	CAJ74091.1_similar_to_UDP-N-acetylenolpyruvoylglucosamine_reductase_kuste3330_Nqr1	OFTM177_275_2_rank:_D;_Methyltransferase_domain_[PF13489.8];_Methyltransferase_domain_[PF08241.14];_Methyltransferase_domain_[PF13847.8];_Methyltransferase_domain_[PF08242.14];_Methyltransferase_domain_[PF13649.8];_ubiE/COQ5_methyltransferase_family_[PF01209.20];_Tellurite_resistance_protein_TehB_[PF03848.16];_Mycolic_acid_cyclopropane_synthetase_[PF02353.22]_(db=pfam)	26.562	64	47	0	112	175	101	164	0.54	28.5
273	CAJ74091.1_similar_to_UDP-N-acetylenolpyruvoylglucosamine_reductase_kuste3330_Nqr1	OFTM177_280_6_rank:_C;_small_conductance_mechanosensitive_channel_(db=kegg)	26.316	95	52	2	133	225	147	225	0.97	27.7
274	CAJ74092.1_unknown_protein_kuste3331_Nqr2	OFTM177_61_7_rank:_D;_Bacterial_extracellular_solute-binding_proteins	31.081	74	38	3	63	134	254	316	1.5	26.2
275	CAJ74092.1_unknown_protein_kuste3331_Nqr2	OFTM177_177_45_rank:_C;_glucose-6-phosphate_1-dehydrogenase_[EC:1.1.1.49_1.1.1.363]_(db=kegg)	27.869	61	43	1	24	84	122	181	4.6	24.6
276	CAJ74092.1_unknown_protein_kuste3331_Nqr2	OFTM177_295_47_rank:_D;_Response_regulator_receiver_domain_[PF00072.26];_Histidine_kinase-	25.397	126	84	4	17	132	164	289	7.9	23.9
277	CAJ74093.1_conserved_hypothetical_protein_kuste3332_Nqr3	OFTM177_115_26_rank:_E	38.235	34	21	0	91	124	8	41	0.85	28.1
278	CAJ74093.1_conserved_hypothetical_protein_kuste3332_Nqr3	OFTM177_321_11_rank:_D;_Histidine_kinase-	38.095	42	22	2	252	291	242	281	1.3	27.7
279	CAJ74093.1_conserved_hypothetical_protein_kuste3332_Nqr3	OFTM177_183_7_rank:_E	23.636	55	42	0	98	152	279	333	2.5	26.9
280	CAJ74093.1_conserved_hypothetical_protein_kuste3332_Nqr3	OFTM177_257_3_rank:_D;_Monomeric_isocitrate_dehydrogenase_[PF03971.16]_(db=pfam)	20.238	84	58	1	142	225	289	363	4	26.6
281	CAJ74094.1_hypothetical_protein_kuste3333_Nqr4	OFTM177_119_5_rank:_C;_OmpA-OmpF_porin	42.609	115	66	0	280	394	163	277	3.5e-22	92.4	Nqr4
282	CAJ74094.1_hypothetical_protein_kuste3333_Nqr4	OFTM177_177_3_rank:_C;_OmpA-OmpF_porin	42.157	102	59	0	290	391	103	204	5.2e-21	88.2
283	CAJ74094.1_hypothetical_protein_kuste3333_Nqr4	OFTM177_31_5_rank:_C;_OmpA-OmpF_porin	46.154	104	55	1	290	392	377	480	1.33e-17	81.3
284	CAJ74094.1_hypothetical_protein_kuste3333_Nqr4	OFTM177_177_49_rank:_C;_peptidoglycan-associated_lipoprotein_(db=kegg)	35.294	102	66	0	291	392	76	177	1.91e-17	77
285	CAJ74094.1_hypothetical_protein_kuste3333_Nqr4	OFTM177_153_30_rank:_C;_OmpA-OmpF_porin	40.594	101	60	0	291	391	777	877	1.69e-16	78.6
286	CAJ74094.1_hypothetical_protein_kuste3333_Nqr4	OFTM177_153_30_rank:_C;_OmpA-OmpF_porin	29.762	84	53	1	314	391	558	641	7.99e-06	45.1

## Sheet: OFTM356_KSB1
order	qseqid	sseqid	pident	length	mismatch	gapopen	qstart	qend	sstart	send	evalue	bitscore	Comment
1	SOH05200.1_hydrazine_synthase_subunit_A	OFTM356_66_35_rank:_D;_Hydrazine_synthase_alpha_subunit_middle_domain_[PF18582.3];_Domain_of_unknown_function_(DUF5050)_[PF16472.7]_(db=pfam)	21.871	727	346	26	108	794	93	637	1.01e-18	88.2	hzsA
2	SOH05200.1_hydrazine_synthase_subunit_A	OFTM356_46_2_rank:_D;_Dipeptidyl_peptidase_IV_(DPP_IV)_N-terminal_region_[PF00930.23];_WD40-like_Beta_Propeller_Repeat_[PF07676.14]_(db=pfam)	24.454	229	134	10	55	276	30	226	0.002	38.5
3	SOH05200.1_hydrazine_synthase_subunit_A	OFTM356_40_39_rank:_C;_TolB_protein_(db=kegg)	26.667	105	63	2	63	155	31	133	0.007	37
4	SOH05200.1_hydrazine_synthase_subunit_A	OFTM356_40_39_rank:_C;_TolB_protein_(db=kegg)	27.273	99	59	2	77	163	89	186	0.01	36.2
5	SOH05200.1_hydrazine_synthase_subunit_A	OFTM356_35_129_rank:_D;_Amidohydrolase_family_[PF01979.22];_Dipeptidyl_peptidase_IV_(DPP_IV)_N-terminal_region_[PF00930.23];_Amidohydrolase_family_[PF07969.13];_Eukaryotic_translation_initiation_factor_eIF2A_[PF08662.13]_(db=pfam)	26.042	96	57	3	66	147	106	201	0.024	35.8
6	SOH05200.1_hydrazine_synthase_subunit_A	OFTM356_32_10_rank:_C;_TolB_protein_(db=kegg)	23.711	97	57	2	83	162	422	518	0.024	35.8
7	SOH06074.1_hydrazine_synthase_subunit_B	OFTM356_49_193_rank:_D;_Lactonase	23.824	340	191	15	40	371	619	898	5.46e-09	55.5	hzsBC fusion
8	SOH06074.1_hydrazine_synthase_subunit_B	OFTM356_49_193_rank:_D;_Lactonase	29.851	67	44	1	34	97	653	719	0.095	32.3
9	SOH06074.1_hydrazine_synthase_subunit_B	OFTM356_49_193_rank:_D;_Lactonase	28.986	69	48	1	42	109	833	901	7.3	26.2
10	SOH06074.1_hydrazine_synthase_subunit_B	OFTM356_54_40_rank:_D;_Lactonase	39.062	64	34	1	40	98	351	414	3.59e-08	52.4	hzsB2
11	SOH06074.1_hydrazine_synthase_subunit_B	OFTM356_54_40_rank:_D;_Lactonase	30	110	67	3	39	139	305	413	3.56e-07	49.3
12	SOH06074.1_hydrazine_synthase_subunit_B	OFTM356_54_40_rank:_D;_Lactonase	28.777	139	88	5	72	205	251	383	6.79e-05	42
13	SOH06074.1_hydrazine_synthase_subunit_B	OFTM356_54_40_rank:_D;_Lactonase	23.507	268	176	9	40	300	172	417	0.001	37.7
14	SOH06074.1_hydrazine_synthase_subunit_B	OFTM356_54_40_rank:_D;_Lactonase	27.103	107	72	2	38	138	259	365	0.008	35.4
15	SOH06074.1_hydrazine_synthase_subunit_B	OFTM356_54_40_rank:_D;_Lactonase	30	60	33	1	93	143	132	191	0.023	34.3
16	SOH06074.1_hydrazine_synthase_subunit_B	OFTM356_54_40_rank:_D;_Lactonase	29.032	31	22	0	278	308	348	378	7	26.2
17	SOH06074.1_hydrazine_synthase_subunit_B	OFTM356_16_175_rank:_D;_Cytochrome_D1_heme_domain_[PF02239.18];_FlgD_Ig-like_domain_[PF13860.8];_Secretion_system_C-terminal_sorting_domain_[PF18962.2]_(db=pfam)	30.827	133	77	6	78	199	96	224	6.62e-06	45.4
18	SOH06074.1_hydrazine_synthase_subunit_B	OFTM356_16_175_rank:_D;_Cytochrome_D1_heme_domain_[PF02239.18];_FlgD_Ig-like_domain_[PF13860.8];_Secretion_system_C-terminal_sorting_domain_[PF18962.2]_(db=pfam)	29.167	96	59	3	53	142	119	211	0.000198	40.8
19	SOH06074.1_hydrazine_synthase_subunit_B	OFTM356_54_115_rank:_E	28.916	83	58	1	40	122	284	365	0.002	37.4
20	SOH06074.1_hydrazine_synthase_subunit_B	OFTM356_35_129_rank:_D;_Amidohydrolase_family_[PF01979.22];_Dipeptidyl_peptidase_IV_(DPP_IV)_N-terminal_region_[PF00930.23];_Amidohydrolase_family_[PF07969.13];_Eukaryotic_translation_initiation_factor_eIF2A_[PF08662.13]_(db=pfam)	27.907	129	76	6	127	248	77	195	0.019	34.7
21	SOH06074.1_hydrazine_synthase_subunit_B	OFTM356_35_129_rank:_D;_Amidohydrolase_family_[PF01979.22];_Dipeptidyl_peptidase_IV_(DPP_IV)_N-terminal_region_[PF00930.23];_Amidohydrolase_family_[PF07969.13];_Eukaryotic_translation_initiation_factor_eIF2A_[PF08662.13]_(db=pfam)	23.846	260	128	15	45	272	119	340	3	27.7
22	SOH06075.1_hydrazine_synthase_subunit_C	OFTM356_49_193_rank:_D;_Lactonase	34.409	279	129	12	75	338	938	1177	2.67e-27	110	hzsBC fusion
23	SOH06075.1_hydrazine_synthase_subunit_C	OFTM356_7_103_rank:_C;_cytochrome_c_peroxidase_[EC:1.11.1.5]_(db=kegg)	26.045	311	166	11	63	341	51	329	6.12e-14	69.3	hzsC2
24	SOH06075.1_hydrazine_synthase_subunit_C	OFTM356_55_5_rank:_C;_cytochrome_c_peroxidase_[EC:1.11.1.5]_(db=kegg)	27.541	305	173	16	70	341	51	340	1.45e-11	62.4	hzsC3
25	SOH06075.1_hydrazine_synthase_subunit_C	OFTM356_69_4_rank:_C;_cytochrome_c_peroxidase_[EC:1.11.1.5]_(db=kegg)	22.376	362	215	9	16	341	1	332	2.34e-10	58.5	hzsC4
26	SOH06075.1_hydrazine_synthase_subunit_C	OFTM356_25_2_rank:_C;_cytochrome_c_peroxidase_[EC:1.11.1.5]_(db=kegg)	26.733	303	160	14	70	341	61	332	4.34e-09	54.7	hzsC5
27	CAJ71439.1_similar_to_hydroxylamine_oxidoreductase_hao_kustc0694_HDH1	OFTM356_10_75_rank:_C;_hydroxylamine_dehydrogenase_[EC:1.7.2.6]_(db=kegg)	28.485	330	158	11	193	460	20	333	2.54e-27	112
28	CAJ71439.1_similar_to_hydroxylamine_oxidoreductase_hao_kustc0694_HDH1	OFTM356_54_27_rank:_C;_hydroxylamine_dehydrogenase_[EC:1.7.2.6]_(db=kegg)	22.747	466	248	21	194	566	49	495	1.82e-12	67.4
29	CAJ71439.1_similar_to_hydroxylamine_oxidoreductase_hao_kustc0694_HDH1	OFTM356_7_11_rank:_D;_Cadherin-like_[PF16184.7];_Doubled_CXXCH_motif_(Paired_CXXCH_1)_[PF09699.12];_Cytochrome_c3_[PF14537.8];_Bacterial_Ig_domain_[PF17963.3]_(db=pfam)	23.577	123	65	6	225	325	49	164	0.21	32.3
30	CAJ71439.1_similar_to_hydroxylamine_oxidoreductase_hao_kustc0694_HDH1	OFTM356_63_141_rank:_C;_xyloglucan-specific_exo-beta-1	25.743	101	70	2	481	581	292	387	0.25	32
31	CAJ71439.1_similar_to_hydroxylamine_oxidoreductase_hao_kustc0694_HDH1	OFTM356_21_16_rank:_C;_formate_dehydrogenase_iron-sulfur_subunit_(db=kegg)	23.729	59	44	1	116	174	210	267	0.5	30.4
32	CAJ72085.1_similar_to_hydroxylamine_oxidoreductase_hao_kustd1340_HDH2	OFTM356_10_75_rank:_C;_hydroxylamine_dehydrogenase_[EC:1.7.2.6]_(db=kegg)	28.485	330	158	11	119	386	20	333	1.94e-27	112
33	CAJ72085.1_similar_to_hydroxylamine_oxidoreductase_hao_kustd1340_HDH2	OFTM356_54_27_rank:_C;_hydroxylamine_dehydrogenase_[EC:1.7.2.6]_(db=kegg)	23.176	466	246	21	120	492	49	495	9.78e-13	68.2
34	CAJ72085.1_similar_to_hydroxylamine_oxidoreductase_hao_kustd1340_HDH2	OFTM356_7_11_rank:_D;_Cadherin-like_[PF16184.7];_Doubled_CXXCH_motif_(Paired_CXXCH_1)_[PF09699.12];_Cytochrome_c3_[PF14537.8];_Bacterial_Ig_domain_[PF17963.3]_(db=pfam)	23.577	123	65	6	151	251	49	164	0.27	31.6
35	CAJ72085.1_similar_to_hydroxylamine_oxidoreductase_hao_kustd1340_HDH2	OFTM356_21_16_rank:_C;_formate_dehydrogenase_iron-sulfur_subunit_(db=kegg)	23.729	59	44	1	42	100	210	267	0.41	30.8
36	CAJ72085.1_similar_to_hydroxylamine_oxidoreductase_hao_kustd1340_HDH2	OFTM356_63_141_rank:_C;_xyloglucan-specific_exo-beta-1	25.743	101	70	2	407	507	292	387	0.7	30.4
37	CAJ71806.1_similar_to_hydroxylamine_oxidoreductase_hao_kustc1061_HOX	OFTM356_10_75_rank:_C;_hydroxylamine_dehydrogenase_[EC:1.7.2.6]_(db=kegg)	28.706	425	202	13	114	475	20	406	1.82e-38	143
38	CAJ71806.1_similar_to_hydroxylamine_oxidoreductase_hao_kustc1061_HOX	OFTM356_54_27_rank:_C;_hydroxylamine_dehydrogenase_[EC:1.7.2.6]_(db=kegg)	24.107	336	164	9	112	373	46	364	2.7e-18	85.1
39	CAJ71806.1_similar_to_hydroxylamine_oxidoreductase_hao_kustc1061_HOX	OFTM356_10_81_rank:_C;_formate_dehydrogenase_subunit_gamma_(db=kegg)	23.571	280	140	16	115	350	341	590	0.000778	39.7
40	CAJ71806.1_similar_to_hydroxylamine_oxidoreductase_hao_kustc1061_HOX	OFTM356_10_81_rank:_C;_formate_dehydrogenase_subunit_gamma_(db=kegg)	31.25	80	33	4	230	305	71	132	0.053	33.9
41	CAJ71806.1_similar_to_hydroxylamine_oxidoreductase_hao_kustc1061_HOX	OFTM356_10_81_rank:_C;_formate_dehydrogenase_subunit_gamma_(db=kegg)	26.316	95	42	4	229	315	196	270	2.6	28.1
42	CAJ71806.1_similar_to_hydroxylamine_oxidoreductase_hao_kustc1061_HOX	OFTM356_18_17_rank:_D;_Cytochrome_c3_[PF14537.8];_Class_III_cytochrome_C_family_[PF02085.18];_NapC/NirT_cytochrome_c_family	21.717	198	107	7	146	313	53	232	0.2	31.6
43	CAJ71806.1_similar_to_hydroxylamine_oxidoreductase_hao_kustc1061_HOX	OFTM356_60_138_rank:_D;_Cytochrome_c3_[PF14537.8];_Class_III_cytochrome_C_family_[PF02085.18]_(db=pfam)	24.468	188	101	8	162	322	43	216	0.29	31.2
44	QII12968.1_putative_copper_oxidase_and_hydroxylamine_oxidoreductase_NirK-HAO_fusion	OFTM356_10_75_rank:_C;_hydroxylamine_dehydrogenase_[EC:1.7.2.6]_(db=kegg)	27.463	477	215	16	406	843	22	406	2.09e-39	149	hao1
45	QII12968.1_putative_copper_oxidase_and_hydroxylamine_oxidoreductase_NirK-HAO_fusion	OFTM356_54_27_rank:_C;_hydroxylamine_dehydrogenase_[EC:1.7.2.6]_(db=kegg)	24.725	364	173	11	397	706	41	357	1.61e-21	96.7	hao2
46	QII12968.1_putative_copper_oxidase_and_hydroxylamine_oxidoreductase_NirK-HAO_fusion	OFTM356_18_17_rank:_D;_Cytochrome_c3_[PF14537.8];_Class_III_cytochrome_C_family_[PF02085.18];_NapC/NirT_cytochrome_c_family	24.227	194	114	7	446	618	43	224	1.78e-05	45.4
47	QII12968.1_putative_copper_oxidase_and_hydroxylamine_oxidoreductase_NirK-HAO_fusion	OFTM356_10_81_rank:_C;_formate_dehydrogenase_subunit_gamma_(db=kegg)	22.43	321	181	16	405	696	318	599	0.004	38.5
48	QII12968.1_putative_copper_oxidase_and_hydroxylamine_oxidoreductase_NirK-HAO_fusion	OFTM356_10_81_rank:_C;_formate_dehydrogenase_subunit_gamma_(db=kegg)	30.769	52	26	1	385	426	379	430	6	27.7
49	QII12968.1_putative_copper_oxidase_and_hydroxylamine_oxidoreductase_NirK-HAO_fusion	OFTM356_9_265_rank:_D;_Cytochrome_c7_and_related_cytochrome_c_[PF14522.8];_Class_III_cytochrome_C_family_[PF02085.18];_Cytochrome_c3_[PF14537.8];_Cytochrome_c552_[PF02335.17]_(db=pfam)	27.027	111	59	5	457	547	60	168	0.2	32
50	QII14326.1_putative_hydroxylamine_oxidoreductase_HAO	OFTM356_10_75_rank:_C;_hydroxylamine_dehydrogenase_[EC:1.7.2.6]_(db=kegg)	25.902	471	220	15	108	535	22	406	1.32e-36	138
51	QII14326.1_putative_hydroxylamine_oxidoreductase_HAO	OFTM356_54_27_rank:_C;_hydroxylamine_dehydrogenase_[EC:1.7.2.6]_(db=kegg)	24.202	376	185	13	108	424	50	384	5.63e-18	84.3
52	QII14326.1_putative_hydroxylamine_oxidoreductase_HAO	OFTM356_10_68_rank:_D;_Cytochrome_c7_and_related_cytochrome_c_[PF14522.8];_Cytochrome_c3_[PF14537.8];_Class_III_cytochrome_C_family_[PF02085.18]_(db=pfam)	23.077	130	71	5	154	264	45	164	0.007	36.2
53	QII14326.1_putative_hydroxylamine_oxidoreductase_HAO	OFTM356_7_11_rank:_D;_Cadherin-like_[PF16184.7];_Doubled_CXXCH_motif_(Paired_CXXCH_1)_[PF09699.12];_Cytochrome_c3_[PF14537.8];_Bacterial_Ig_domain_[PF17963.3]_(db=pfam)	21.608	398	201	20	107	409	159	540	0.48	30.8
54	QII14326.1_putative_hydroxylamine_oxidoreductase_HAO	OFTM356_38_269_rank:_C;_glycine/sarcosine_N-methyltransferase_[EC:2.1.1.156]_(db=kegg)	22.449	49	38	0	110	158	62	110	0.72	29.6
55	SOH02966.1_strongly_similar_to_cd1_nitrite_reductase_NirS	OFTM356_29_9_rank:_D;_Iron-sulfur_cluster_assembly_protein_[PF01883.21]_(db=pfam)	33.333	45	30	0	360	404	5	49	0.051	32
56	SOH02966.1_strongly_similar_to_cd1_nitrite_reductase_NirS	OFTM356_38_223_rank:_D;_Type_II/IV_secretion_system_protein_[PF00437.22]_(db=pfam)	24	150	98	4	169	311	83	223	0.095	33.1
57	SOH02966.1_strongly_similar_to_cd1_nitrite_reductase_NirS	OFTM356_35_319_rank:_C;_biopolymer_transport_protein_ExbB_(db=kegg)	34.921	63	33	3	91	152	74	129	0.14	32
58	SOH02966.1_strongly_similar_to_cd1_nitrite_reductase_NirS	OFTM356_12_91_rank:_D;_Lactonase	34.146	41	22	1	424	464	295	330	2.9	28.1
59	SOH02966.1_strongly_similar_to_cd1_nitrite_reductase_NirS	OFTM356_33_37_rank:_D;_TIR_domain_[PF13676.8];_TIR_domain_[PF01582.22];_Pentapeptide_repeats_(8_copies)_[PF00805.24]_(db=pfam)	24.812	133	79	3	62	187	22	140	3.1	28.1
60	SOH02966.1_strongly_similar_to_cd1_nitrite_reductase_NirS	OFTM356_33_37_rank:_D;_TIR_domain_[PF13676.8];_TIR_domain_[PF01582.22];_Pentapeptide_repeats_(8_copies)_[PF00805.24]_(db=pfam)	35.484	62	36	2	28	89	22	79	9.8	26.6
61	GAB64238.1_putative_copper-type_nitrite_reductase_Ca_Jettenia_caeni_NirK	OFTM356_34_19_rank:_C;_nitrous-oxide_reductase_[EC:1.7.2.4]_(db=kegg)	35.484	62	37	2	99	159	553	612	6.41e-05	42
62	GAB64238.1_putative_copper-type_nitrite_reductase_Ca_Jettenia_caeni_NirK	OFTM356_15_64_rank:_D;_Concanavalin_A-like_lectin/glucanases_superfamily_[PF13385.8];_FlgD_Ig-like_domain_[PF13860.8];_Secretion_system_C-terminal_sorting_domain_[PF18962.2]_(db=pfam)	32.203	59	34	2	102	159	541	594	2.2	27.7
63	GAB64238.1_putative_copper-type_nitrite_reductase_Ca_Jettenia_caeni_NirK	OFTM356_12_78_rank:_C;_5-methyltetrahydropteroyltriglutamate--homocysteine_methyltransferase_[EC:2.1.1.14]_(db=kegg)	22.43	107	79	2	74	176	206	312	2.7	27.3
64	GAB64238.1_putative_copper-type_nitrite_reductase_Ca_Jettenia_caeni_NirK	OFTM356_6_58_rank:_D;_Tetratricopeptide_repeat_[PF13429.8];_Plant_specific_mitochondrial_import_receptor_subunit_TOM20_[PF06552.14];_ChAPs_(Chs5p-Arf1p-binding_proteins)_[PF09295.12];_Tetratricopeptide_repeat_[PF13432.8];_Tetratricopeptide_repeat_[PF14559.8]_(db=pfam)	37.778	45	22	2	210	248	253	297	2.9	27.3
65	GAB64238.1_putative_copper-type_nitrite_reductase_Ca_Jettenia_caeni_NirK	OFTM356_49_216_rank:_C;_tRNA_(guanine37-N1)-methyltransferase_[EC:2.1.1.228]_(db=kegg)	34.483	58	31	3	209	264	90	142	3.5	26.6
66	GAB60912.1_cytochrome_c_nitrite_reductase_catalytic_subunit_Ca_Jettenia_caeni_NrfA	OFTM356_38_2_rank:_D;_Cytochrome_c554_and_c-prime_[PF13435.8];_NapC/NirT_cytochrome_c_family	25	96	59	3	255	337	126	221	0.041	33.9
67	GAB60912.1_cytochrome_c_nitrite_reductase_catalytic_subunit_Ca_Jettenia_caeni_NrfA	OFTM356_54_39_rank:_D;_Cytochrome_c554_and_c-prime_[PF13435.8]_(db=pfam)	20.946	148	91	5	192	337	92	215	0.052	33.5
68	GAB60912.1_cytochrome_c_nitrite_reductase_catalytic_subunit_Ca_Jettenia_caeni_NrfA	OFTM356_5_22_rank:_D;_FlgD_Ig-like_domain_[PF13860.8];_Cytochrome_c554_and_c-prime_[PF13435.8];_Secretion_system_C-terminal_sorting_domain_[PF18962.2]_(db=pfam)	37.037	54	30	3	294	347	212	261	0.065	33.1
69	GAB60912.1_cytochrome_c_nitrite_reductase_catalytic_subunit_Ca_Jettenia_caeni_NrfA	OFTM356_12_8_rank:_E	23.469	98	70	1	295	392	1015	1107	0.071	33.1
70	GAB60912.1_cytochrome_c_nitrite_reductase_catalytic_subunit_Ca_Jettenia_caeni_NrfA	OFTM356_9_265_rank:_D;_Cytochrome_c7_and_related_cytochrome_c_[PF14522.8];_Class_III_cytochrome_C_family_[PF02085.18];_Cytochrome_c3_[PF14537.8];_Cytochrome_c552_[PF02335.17]_(db=pfam)	22.024	168	96	7	203	366	32	168	0.16	31.2
71	CAJ72445.1_similar_to_nitrate_reductase_subunit_NarG_kustd1700_NxrA	OFTM356_28_184_rank:_C;_nitrate_reductase_/_nitrite_oxidoreductase	23.236	581	296	22	47	541	16	532	3.81e-25	110	nxrA
72	CAJ72445.1_similar_to_nitrate_reductase_subunit_NarG_kustd1700_NxrA	OFTM356_28_184_rank:_C;_nitrate_reductase_/_nitrite_oxidoreductase	28.571	84	56	3	674	757	746	825	0.018	36.6
73	CAJ72445.1_similar_to_nitrate_reductase_subunit_NarG_kustd1700_NxrA	OFTM356_28_184_rank:_C;_nitrate_reductase_/_nitrite_oxidoreductase	38.298	47	29	0	810	856	1004	1050	0.031	35.8
74	CAJ72445.1_similar_to_nitrate_reductase_subunit_NarG_kustd1700_NxrA	OFTM356_43_19_rank:_C;_thiosulfate_reductase_/_polysulfide_reductase_chain_A_[EC:1.8.5.5]_(db=kegg)	25.887	282	142	7	101	381	82	297	2.59e-16	81.6
75	CAJ72445.1_similar_to_nitrate_reductase_subunit_NarG_kustd1700_NxrA	OFTM356_16_150_rank:_C;_cysteine_desulfurase_[EC:2.8.1.7]_(db=kegg)	21.935	310	179	9	114	420	50	299	1.38e-08	56.6
76	CAJ72445.1_similar_to_nitrate_reductase_subunit_NarG_kustd1700_NxrA	OFTM356_16_150_rank:_C;_cysteine_desulfurase_[EC:2.8.1.7]_(db=kegg)	27.679	112	59	5	678	788	435	525	0.012	37.4
77	CAJ72445.1_similar_to_nitrate_reductase_subunit_NarG_kustd1700_NxrA	OFTM356_57_79_rank:_D;_Molybdopterin_oxidoreductase_[PF00384.24];_Molydopterin_dinucleotide_binding_domain_[PF01568.23];_Molybdopterin_oxidoreductase_Fe4S4_domain_[PF04879.18]_(db=pfam)	27.619	105	75	1	279	383	210	313	4.5e-07	51.6
78	CAJ72445.1_similar_to_nitrate_reductase_subunit_NarG_kustd1700_NxrA	OFTM356_37_11_rank:_D;_Molybdopterin_oxidoreductase_[PF00384.24];_Molydopterin_dinucleotide_binding_domain_[PF01568.23];_Molybdopterin_oxidoreductase_Fe4S4_domain_[PF04879.18]_(db=pfam)	18.571	280	161	8	102	381	35	247	0.002	39.3
79	CAJ72448.1_strongly_similar_to_nitrate_reductase_NarH_kustd1703_NxrB	OFTM356_28_183_rank:_C;_nitrate_reductase_/_nitrite_oxidoreductase	31.88	367	156	10	23	308	4	357	3.46e-51	177	nxrB
80	CAJ72448.1_strongly_similar_to_nitrate_reductase_NarH_kustd1703_NxrB	OFTM356_18_13_rank:_C;_tetrathionate_reductase_subunit_B_(db=kegg)	25.347	288	121	10	24	305	58	257	1.76e-19	85.1
81	CAJ72448.1_strongly_similar_to_nitrate_reductase_NarH_kustd1703_NxrB	OFTM356_57_80_rank:_C;_tetrathionate_reductase_subunit_B_(db=kegg)	31.333	150	90	5	157	306	41	177	3.2e-16	77.8
82	CAJ72448.1_strongly_similar_to_nitrate_reductase_NarH_kustd1703_NxrB	OFTM356_57_80_rank:_C;_tetrathionate_reductase_subunit_B_(db=kegg)	36	50	29	1	25	74	2	48	0.093	32.3
83	CAJ72448.1_strongly_similar_to_nitrate_reductase_NarH_kustd1703_NxrB	OFTM356_43_18_rank:_D;_4Fe-4S_dicluster_domain_[PF13247.8];_4Fe-4S_dicluster_domain_[PF14697.8];_4Fe-4S_dicluster_domain_[PF13237.8];_4Fe-4S_dicluster_domain_[PF12838.9];_4Fe-4S_dicluster_domain_[PF13187.8]_(db=pfam)	31.579	152	85	8	156	306	44	177	2.41e-11	59.7
84	CAJ72448.1_strongly_similar_to_nitrate_reductase_NarH_kustd1703_NxrB	OFTM356_43_18_rank:_D;_4Fe-4S_dicluster_domain_[PF13247.8];_4Fe-4S_dicluster_domain_[PF14697.8];_4Fe-4S_dicluster_domain_[PF13237.8];_4Fe-4S_dicluster_domain_[PF12838.9];_4Fe-4S_dicluster_domain_[PF13187.8]_(db=pfam)	26.786	56	25	2	25	80	3	42	7.6	25.8
85	CAJ72448.1_strongly_similar_to_nitrate_reductase_NarH_kustd1703_NxrB	OFTM356_62_32_rank:_D;_4Fe-4S_dicluster_domain_[PF13247.8];_4Fe-4S_dicluster_domain_[PF12838.9];_4Fe-4S_dicluster_domain_[PF13237.8];_4Fe-4S_dicluster_domain_[PF13187.8];_4Fe-4S_dicluster_domain_[PF13183.8];_4Fe-4S_dicluster_domain_[PF14697.8]_(db=pfam)	31.098	164	83	8	170	306	63	223	3.02e-10	57.4
86	CAJ72449.1_unknown_protein_kustd1704_NxrC	OFTM356_62_35_rank:_D;_Ethylbenzene_dehydrogenase_[PF09459.12];_Secretion_system_C-terminal_sorting_domain_[PF18962.2]_(db=pfam)	25.472	106	61	2	190	295	203	290	0.1	32
87	CAJ72449.1_unknown_protein_kustd1704_NxrC	OFTM356_35_90_rank:_D;_AcrB/AcrD/AcrF_family_[PF00873.21]_(db=pfam)	32.075	53	36	0	141	193	667	719	0.71	29.3
88	CAJ72449.1_unknown_protein_kustd1704_NxrC	OFTM356_35_294_rank:_C;_methionyl-tRNA_synthetase_[EC:6.1.1.10]_(db=kegg)	43.75	32	18	0	3	34	37	68	0.8	28.9
89	CAJ72449.1_unknown_protein_kustd1704_NxrC	OFTM356_16_115_rank:_D;_Bacterial_Ig_domain_[PF17963.3];_Cadherin-like_domain_[PF17892.3];_Surface_adhesin_CshA_repetitive_domain_[PF19076.2];_Bacterial_cadherin-like_domain_[PF17803.3];_FlgD_Ig-like_domain_[PF13860.8];_Secretion_system_C-terminal_sorting_domain_[PF18962.2]_(db=pfam)	36.111	36	23	0	117	152	1705	1740	1.3	28.5
90	CAJ72449.1_unknown_protein_kustd1704_NxrC	OFTM356_9_89_rank:_E	30	40	28	0	251	290	26	65	1.7	26.2
91	CAJ72452.1_conserved_hypothetical_monoheme_protein_kustd1707_NXRmemb1	OFTM356_49_238_rank:_D;_Cytochrome_C_oxidase	29.67	91	53	3	44	131	68	150	0.000173	37.7
92	CAJ72452.1_conserved_hypothetical_monoheme_protein_kustd1707_NXRmemb1	OFTM356_38_314_rank:_D;_Cytochrome_C_oxidase	24.615	65	47	1	39	103	108	170	0.031	31.6
93	CAJ72452.1_conserved_hypothetical_monoheme_protein_kustd1707_NXRmemb1	OFTM356_55_14_rank:_E	25	56	40	1	40	93	282	337	0.14	30
94	CAJ72452.1_conserved_hypothetical_monoheme_protein_kustd1707_NXRmemb1	OFTM356_28_173_rank:_D;_Cytochrome_C_oxidase	31.25	48	26	1	41	81	101	148	0.5	28.1
95	CAJ72452.1_conserved_hypothetical_monoheme_protein_kustd1707_NXRmemb1	OFTM356_13_11_rank:_C;_phthiocerol/phenolphthiocerol_synthesis_type-I_polyketide_synthase_E_[EC:2.3.1.292]_(db=kegg)	30.769	39	27	0	111	149	1468	1506	0.93	27.7
96	CAJ72453.1_hypothetical_tetraheme_protein_kustd1708_NXRmemb2	OFTM356_17_91_rank:_D;_Cytochrome_c_[PF00034.23];_Cytochrome_C_oxidase	24.13	460	254	13	67	490	354	754	5.21e-25	106
97	CAJ72453.1_hypothetical_tetraheme_protein_kustd1708_NXRmemb2	OFTM356_17_91_rank:_D;_Cytochrome_c_[PF00034.23];_Cytochrome_C_oxidase	25.143	350	175	13	168	490	343	632	1.86e-17	83.2
98	CAJ72453.1_hypothetical_tetraheme_protein_kustd1708_NXRmemb2	OFTM356_17_91_rank:_D;_Cytochrome_c_[PF00034.23];_Cytochrome_C_oxidase	22.912	467	254	19	72	491	462	869	1.58e-15	77
99	CAJ72453.1_hypothetical_tetraheme_protein_kustd1708_NXRmemb2	OFTM356_17_91_rank:_D;_Cytochrome_c_[PF00034.23];_Cytochrome_C_oxidase	20.814	221	148	7	291	500	313	517	3.09e-07	50.4
100	CAJ72453.1_hypothetical_tetraheme_protein_kustd1708_NXRmemb2	OFTM356_38_83_rank:_D;_Cytochrome_C_oxidase	31.792	173	106	5	321	490	41	204	1.43e-19	87.4
101	CAJ72453.1_hypothetical_tetraheme_protein_kustd1708_NXRmemb2	OFTM356_38_83_rank:_D;_Cytochrome_C_oxidase	23.63	292	150	8	167	455	47	268	4.04e-13	67.8
102	CAJ72453.1_hypothetical_tetraheme_protein_kustd1708_NXRmemb2	OFTM356_38_83_rank:_D;_Cytochrome_C_oxidase	23.043	230	137	4	72	301	62	251	2.32e-11	62.4
103	CAJ72453.1_hypothetical_tetraheme_protein_kustd1708_NXRmemb2	OFTM356_9_187_rank:_C;_ubiquinol-cytochrome_c_reductase_cytochrome_b_subunit_(db=kegg)	30.337	178	114	4	321	490	374	549	1.44e-19	89.4
104	CAJ72453.1_hypothetical_tetraheme_protein_kustd1708_NXRmemb2	OFTM356_9_187_rank:_C;_ubiquinol-cytochrome_c_reductase_cytochrome_b_subunit_(db=kegg)	21.186	236	110	7	158	383	372	541	0.000627	39.7
105	CAJ72453.1_hypothetical_tetraheme_protein_kustd1708_NXRmemb2	OFTM356_9_187_rank:_C;_ubiquinol-cytochrome_c_reductase_cytochrome_b_subunit_(db=kegg)	23.563	174	106	4	69	232	393	549	0.003	37.4
106	CAJ72453.1_hypothetical_tetraheme_protein_kustd1708_NXRmemb2	OFTM356_9_187_rank:_C;_ubiquinol-cytochrome_c_reductase_cytochrome_b_subunit_(db=kegg)	28.049	82	51	2	418	492	373	453	0.036	33.9
107	CAJ72453.1_hypothetical_tetraheme_protein_kustd1708_NXRmemb2	OFTM356_62_27_rank:_E	21.972	355	182	15	159	457	36	351	8.69e-06	45.4	NXRmemb2
108	CAJ72453.1_hypothetical_tetraheme_protein_kustd1708_NXRmemb2	OFTM356_62_27_rank:_E	27.333	150	87	6	320	463	37	170	1.18e-05	45.1
109	CAJ72453.1_hypothetical_tetraheme_protein_kustd1708_NXRmemb2	OFTM356_62_27_rank:_E	44	25	14	0	417	441	35	59	2.3	28.1
110	CAJ72453.1_hypothetical_tetraheme_protein_kustd1708_NXRmemb2	OFTM356_62_29_rank:_E	25.352	142	84	6	328	463	48	173	2.01e-05	44.3	NXRmemb2
111	CAJ72453.1_hypothetical_tetraheme_protein_kustd1708_NXRmemb2	OFTM356_62_29_rank:_E	24.221	289	142	14	159	445	39	252	0.000806	39.3
112	CAJ72453.1_hypothetical_tetraheme_protein_kustd1708_NXRmemb2	OFTM356_62_29_rank:_E	25	120	75	5	322	438	229	336	0.007	36.2
113	CAJ72453.1_hypothetical_tetraheme_protein_kustd1708_NXRmemb2	OFTM356_62_29_rank:_E	32.468	77	47	3	418	490	39	114	0.04	33.9
114	CAJ72453.1_hypothetical_tetraheme_protein_kustd1708_NXRmemb2	OFTM356_62_29_rank:_E	47.619	21	11	0	328	348	325	345	0.39	30.8
115	CAJ72454.1_hypothetical_diheme_protein_kustd1709_NXRmemb3	OFTM356_28_173_rank:_D;_Cytochrome_C_oxidase	30	100	59	3	52	150	96	185	4.05e-09	53.9	NXRmemb3
116	CAJ72454.1_hypothetical_diheme_protein_kustd1709_NXRmemb3	OFTM356_28_173_rank:_D;_Cytochrome_C_oxidase	27.083	144	72	8	127	268	73	185	2.89e-06	45.4
117	CAJ72454.1_hypothetical_diheme_protein_kustd1709_NXRmemb3	OFTM356_38_314_rank:_D;_Cytochrome_C_oxidase	25.926	108	65	5	169	274	106	200	9.43e-05	41.6	NXRmemb3
118	CAJ72454.1_hypothetical_diheme_protein_kustd1709_NXRmemb3	OFTM356_38_314_rank:_D;_Cytochrome_C_oxidase	25.253	99	65	3	50	148	103	192	0.00013	40.8
119	CAJ72454.1_hypothetical_diheme_protein_kustd1709_NXRmemb3	OFTM356_49_238_rank:_D;_Cytochrome_C_oxidase	28.889	90	56	3	60	148	68	150	0.000248	39.3
120	CAJ72454.1_hypothetical_diheme_protein_kustd1709_NXRmemb3	OFTM356_49_238_rank:_D;_Cytochrome_C_oxidase	27.451	102	66	3	168	269	60	153	0.015	34.3
121	CAJ72454.1_hypothetical_diheme_protein_kustd1709_NXRmemb3	OFTM356_17_91_rank:_D;_Cytochrome_c_[PF00034.23];_Cytochrome_C_oxidase	56	25	11	0	171	195	653	677	0.039	34.3
122	CAJ72454.1_hypothetical_diheme_protein_kustd1709_NXRmemb3	OFTM356_17_91_rank:_D;_Cytochrome_c_[PF00034.23];_Cytochrome_C_oxidase	28.395	81	52	4	124	203	490	565	0.12	32.7
123	CAJ72454.1_hypothetical_diheme_protein_kustd1709_NXRmemb3	OFTM356_35_229_rank:_D;_Di-haem_oxidoreductase	27.907	86	44	4	108	189	224	295	0.13	32.3
124	CAJ72454.1_hypothetical_diheme_protein_kustd1709_NXRmemb3	OFTM356_35_229_rank:_D;_Di-haem_oxidoreductase	55.556	18	8	0	179	196	71	88	0.21	31.6
125	CAJ72455.1_hypothetical_monoheme_protein_kustd1710_NXRmemb4	OFTM356_49_238_rank:_D;_Cytochrome_C_oxidase	30.137	73	49	1	151	223	66	136	3.81e-05	40.4	NXRmemb4
126	CAJ72455.1_hypothetical_monoheme_protein_kustd1710_NXRmemb4	OFTM356_28_173_rank:_D;_Cytochrome_C_oxidase	43.182	44	19	2	132	174	87	125	0.000889	37
127	CAJ72455.1_hypothetical_monoheme_protein_kustd1710_NXRmemb4	OFTM356_38_314_rank:_D;_Cytochrome_C_oxidase	37.037	27	17	0	147	173	107	133	0.043	32
128	CAJ72455.1_hypothetical_monoheme_protein_kustd1710_NXRmemb4	OFTM356_55_14_rank:_E	45.455	22	12	0	150	171	283	304	0.072	31.6
129	CAJ72455.1_hypothetical_monoheme_protein_kustd1710_NXRmemb4	OFTM356_35_84_rank:_C;_pyruvate_formate_lyase_activating_enzyme_[EC:1.97.1.4]_(db=kegg)	28.736	87	41	3	83	148	197	283	1.9	26.9
130	CAJ73853.1_similar_to_rieske_2Fe-2S_subunit_of_the_bc1_complex_kuste3096_R/b-1_1	OFTM356_9_186_rank:_C;_cytochrome_b6-f_complex_iron-sulfur_subunit_[EC:7.1.1.6];_menaquinol-cytochrome_c_reductase_iron-sulfur_subunit_[EC:1.10.2.-]_(db=kegg)	29.221	154	102	3	5	156	14	162	2.15e-22	85.5	R/b-1_1
131	CAJ73853.1_similar_to_rieske_2Fe-2S_subunit_of_the_bc1_complex_kuste3096_R/b-1_1	OFTM356_54_29_rank:_C;_cytochrome_b6-f_complex_iron-sulfur_subunit_[EC:7.1.1.6]_(db=kegg)	37.984	129	62	4	42	159	29	150	1.09e-20	80.9	R/b-1_1
132	CAJ73853.1_similar_to_rieske_2Fe-2S_subunit_of_the_bc1_complex_kuste3096_R/b-1_1	OFTM356_18_15_rank:_C;_cytochrome_b6-f_complex_iron-sulfur_subunit_[EC:7.1.1.6]_(db=kegg)	28.667	150	87	4	10	156	17	149	1.42e-17	72.8	R/b-1_1
133	CAJ73853.1_similar_to_rieske_2Fe-2S_subunit_of_the_bc1_complex_kuste3096_R/b-1_1	OFTM356_35_252_rank:_C;_cytochrome_b6-f_complex_iron-sulfur_subunit_[EC:7.1.1.6]_(db=kegg)	33.784	74	47	2	85	157	124	196	1.93e-09	52
134	CAJ73853.1_similar_to_rieske_2Fe-2S_subunit_of_the_bc1_complex_kuste3096_R/b-1_1	OFTM356_55_12_rank:_C;_cytochrome_b6-f_complex_iron-sulfur_subunit_[EC:7.1.1.6]_(db=kegg)	26.207	145	85	4	2	146	9	131	2.96e-09	50.8
135	CAJ73854.1_conserved_hypothetical_cytochrome_bc_fusion_protein_kuste3097_R/b-1_2	OFTM356_9_187_rank:_C;_ubiquinol-cytochrome_c_reductase_cytochrome_b_subunit_(db=kegg)	34.446	569	329	16	11	558	4	549	5.16e-93	295	R/b-1_2
136	CAJ73854.1_conserved_hypothetical_cytochrome_bc_fusion_protein_kuste3097_R/b-1_2	OFTM356_18_16_rank:_C;_ubiquinol-cytochrome_c_reductase_cytochrome_b_subunit;_cytochrome_b6_(db=kegg)	35.976	328	192	7	2	317	12	333	9.53e-60	202	R/b-1_2
137	CAJ73854.1_conserved_hypothetical_cytochrome_bc_fusion_protein_kuste3097_R/b-1_2	OFTM356_54_28_rank:_C;_ubiquinol-cytochrome_c_reductase_cytochrome_b_subunit;_cytochrome_b6;_cytochrome_b6_(db=kegg)	33.699	365	199	9	7	333	9	368	6.7e-50	176	R/b-1_2
138	CAJ73854.1_conserved_hypothetical_cytochrome_bc_fusion_protein_kuste3097_R/b-1_2	OFTM356_17_89_rank:_C;_cytochrome_b6_(db=kegg)	36.816	201	112	2	26	211	51	251	1.04e-35	132
139	CAJ73854.1_conserved_hypothetical_cytochrome_bc_fusion_protein_kuste3097_R/b-1_2	OFTM356_34_21_rank:_D;_Cytochrome_b/b6/petB_[PF00033.21];_Cytochrome_b(N-terminal)/b6/petB_[PF13631.8];_Cytochrome_b(C-terminal)/b6/petD_[PF00032.19]_(db=pfam)	34.419	215	124	2	3	211	32	235	1.98e-32	129
140	CAJ73854.1_conserved_hypothetical_cytochrome_bc_fusion_protein_kuste3097_R/b-1_2	OFTM356_34_21_rank:_D;_Cytochrome_b/b6/petB_[PF00033.21];_Cytochrome_b(N-terminal)/b6/petB_[PF13631.8];_Cytochrome_b(C-terminal)/b6/petD_[PF00032.19]_(db=pfam)	37.288	59	32	2	259	316	316	370	0.01	36.2
141	CAJ72225.1_similar_to_Rieske_2Fe-2S_iron_sulfur_protein_cytochrome_b6-F_complex_kustd1480_R/b-2_3	OFTM356_35_252_rank:_C;_cytochrome_b6-f_complex_iron-sulfur_subunit_[EC:7.1.1.6]_(db=kegg)	51.266	158	76	1	12	168	60	217	2.68e-56	174	R/b-1_3
142	CAJ72225.1_similar_to_Rieske_2Fe-2S_iron_sulfur_protein_cytochrome_b6-F_complex_kustd1480_R/b-2_3	OFTM356_34_22_rank:_D;_Rieske_[2Fe-2S]_domain_[PF00355.28]_(db=pfam)	33.775	151	82	3	13	147	4	152	4.24e-27	97.8
143	CAJ72225.1_similar_to_Rieske_2Fe-2S_iron_sulfur_protein_cytochrome_b6-F_complex_kustd1480_R/b-2_3	OFTM356_55_12_rank:_C;_cytochrome_b6-f_complex_iron-sulfur_subunit_[EC:7.1.1.6]_(db=kegg)	31.41	156	93	6	1	151	1	147	2.56e-18	74.7
144	CAJ72225.1_similar_to_Rieske_2Fe-2S_iron_sulfur_protein_cytochrome_b6-F_complex_kustd1480_R/b-2_3	OFTM356_18_15_rank:_C;_cytochrome_b6-f_complex_iron-sulfur_subunit_[EC:7.1.1.6]_(db=kegg)	31.579	152	86	5	2	141	1	146	1.28e-13	62.4
145	CAJ72225.1_similar_to_Rieske_2Fe-2S_iron_sulfur_protein_cytochrome_b6-F_complex_kustd1480_R/b-2_3	OFTM356_54_29_rank:_C;_cytochrome_b6-f_complex_iron-sulfur_subunit_[EC:7.1.1.6]_(db=kegg)	36.111	72	46	0	75	146	76	147	2.63e-13	61.6
146	CAJ72226.1_strongly_similar_to_cytochrome_b6_kustd1481_R/b-2_1	OFTM356_17_89_rank:_C;_cytochrome_b6_(db=kegg)	69.531	256	78	0	20	275	2	257	3.23e-127	359	R/b-2_1
147	CAJ72226.1_strongly_similar_to_cytochrome_b6_kustd1481_R/b-2_1	OFTM356_55_13_rank:_D;_Cytochrome_b/b6/petB_[PF00033.21];_Cytochrome_b(N-terminal)/b6/petB_[PF13631.8];_Cytochrome_b(C-terminal)/b6/petD_[PF00032.19]_(db=pfam)	51.24	242	108	2	37	274	30	265	8.24e-66	211	R/b-2_1
148	CAJ72226.1_strongly_similar_to_cytochrome_b6_kustd1481_R/b-2_1	OFTM356_34_21_rank:_D;_Cytochrome_b/b6/petB_[PF00033.21];_Cytochrome_b(N-terminal)/b6/petB_[PF13631.8];_Cytochrome_b(C-terminal)/b6/petD_[PF00032.19]_(db=pfam)	47.21	233	103	2	46	272	20	238	1.18e-62	202	R/b-2_1
149	CAJ72226.1_strongly_similar_to_cytochrome_b6_kustd1481_R/b-2_1	OFTM356_54_28_rank:_C;_ubiquinol-cytochrome_c_reductase_cytochrome_b_subunit;_cytochrome_b6;_cytochrome_b6_(db=kegg)	41.053	190	96	3	58	247	20	193	7.5e-41	142
150	CAJ72226.1_strongly_similar_to_cytochrome_b6_kustd1481_R/b-2_1	OFTM356_18_16_rank:_C;_ubiquinol-cytochrome_c_reductase_cytochrome_b_subunit;_cytochrome_b6_(db=kegg)	36.058	208	117	3	69	274	34	227	1.14e-37	134
151	CAJ72227.1_unknown_protein_kustd1482_R/b-2_2	OFTM356_17_90_rank:_D;_Cytochrome_b(C-terminal)/b6/petD_[PF00032.19]_(db=pfam)	42.105	38	22	0	1	38	1	38	1.13e-06	40.4
152	CAJ72227.1_unknown_protein_kustd1482_R/b-2_2	OFTM356_38_289_rank:_C;_biopolymer_transport_protein_ExbD_(db=kegg)	32.5	40	27	0	10	49	12	51	0.018	28.5
153	CAJ72227.1_unknown_protein_kustd1482_R/b-2_2	OFTM356_11_51_rank:_C;_uncharacterized_protein_(db=kegg)	30.952	42	24	1	15	51	430	471	0.93	23.9
154	CAJ72227.1_unknown_protein_kustd1482_R/b-2_2	OFTM356_46_42_rank:_D;_AcrB/AcrD/AcrF_family_[PF00873.21];_MMPL_family_[PF03176.17]_(db=pfam)	32	25	15	1	9	33	18	40	2	23.1
155	CAJ72227.1_unknown_protein_kustd1482_R/b-2_2	OFTM356_60_90_rank:_D;_SMP-30/Gluconolactonase/LRE-like_region_[PF08450.14];_NHL_repeat_[PF01436.23];_6-bladed_beta-propeller_[PF17170.6]_(db=pfam)	32	25	17	0	8	32	357	381	2.7	22.7
156	CAJ72228.1_similar_to_NADP_oxidoreductase_FAD-containing_subunit_kustd1483_R/b-2_3	OFTM356_35_97_rank:_D;_Dihydroprymidine_dehydrogenase_domain_II	38.591	596	295	15	19	551	41	628	1.74e-119	370
157	CAJ72228.1_similar_to_NADP_oxidoreductase_FAD-containing_subunit_kustd1483_R/b-2_3	OFTM356_35_97_rank:_D;_Dihydroprymidine_dehydrogenase_domain_II	31.081	74	35	2	489	562	616	673	0.004	37.4
158	CAJ72228.1_similar_to_NADP_oxidoreductase_FAD-containing_subunit_kustd1483_R/b-2_3	OFTM356_35_97_rank:_D;_Dihydroprymidine_dehydrogenase_domain_II	30.769	52	33	1	455	506	619	667	9.1	26.6
159	CAJ72228.1_similar_to_NADP_oxidoreductase_FAD-containing_subunit_kustd1483_R/b-2_3	OFTM356_34_23_rank:_D;_Dihydroprymidine_dehydrogenase_domain_II	35.294	646	323	15	2	565	3	635	7.94e-115	352	R/b-2_3
160	CAJ72228.1_similar_to_NADP_oxidoreductase_FAD-containing_subunit_kustd1483_R/b-2_3	OFTM356_55_11_rank:_D;_Dihydroprymidine_dehydrogenase_domain_II	38.149	616	322	13	6	565	8	620	8.17e-107	331	R/b-2_3
161	CAJ72228.1_similar_to_NADP_oxidoreductase_FAD-containing_subunit_kustd1483_R/b-2_3	OFTM356_17_37_rank:_D;_Dihydroprymidine_dehydrogenase_domain_II	38.421	190	104	7	19	201	102	285	1.04e-27	114	R/b-2_3
162	CAJ72228.1_similar_to_NADP_oxidoreductase_FAD-containing_subunit_kustd1483_R/b-2_3	OFTM356_17_37_rank:_D;_Dihydroprymidine_dehydrogenase_domain_II	23.288	219	136	10	342	549	278	475	0.012	35.8
163	CAJ72228.1_similar_to_NADP_oxidoreductase_FAD-containing_subunit_kustd1483_R/b-2_3	OFTM356_29_45_rank:_D;_Pyridine_nucleotide-disulphide_oxidoreductase_[PF07992.16];_Pyridine_nucleotide-disulphide_oxidoreductase	25.243	206	123	7	192	392	137	316	6.24e-08	52.8
164	CAJ72229.1_hypothetical_bc1_protein_putative_UQ:cyt_c_oxidpoeductase_kustd1484_R/b-2_4	OFTM356_17_90_rank:_D;_Cytochrome_b(C-terminal)/b6/petD_[PF00032.19]_(db=pfam)	62.195	246	89	2	32	277	51	292	6.92e-102	296	R/b-2_4
165	CAJ72229.1_hypothetical_bc1_protein_putative_UQ:cyt_c_oxidpoeductase_kustd1484_R/b-2_4	OFTM356_55_13_rank:_D;_Cytochrome_b/b6/petB_[PF00033.21];_Cytochrome_b(N-terminal)/b6/petB_[PF13631.8];_Cytochrome_b(C-terminal)/b6/petD_[PF00032.19]_(db=pfam)	31.792	173	108	4	1	171	281	445	7.04e-20	86.7
166	CAJ72229.1_hypothetical_bc1_protein_putative_UQ:cyt_c_oxidpoeductase_kustd1484_R/b-2_4	OFTM356_34_21_rank:_D;_Cytochrome_b/b6/petB_[PF00033.21];_Cytochrome_b(N-terminal)/b6/petB_[PF13631.8];_Cytochrome_b(C-terminal)/b6/petD_[PF00032.19]_(db=pfam)	35.862	145	89	3	6	147	253	396	1.21e-17	79.7
167	CAJ72229.1_hypothetical_bc1_protein_putative_UQ:cyt_c_oxidpoeductase_kustd1484_R/b-2_4	OFTM356_34_21_rank:_D;_Cytochrome_b/b6/petB_[PF00033.21];_Cytochrome_b(N-terminal)/b6/petB_[PF13631.8];_Cytochrome_b(C-terminal)/b6/petD_[PF00032.19]_(db=pfam)	40.816	49	28	1	133	181	449	496	8.38e-06	44.3
168	CAJ72229.1_hypothetical_bc1_protein_putative_UQ:cyt_c_oxidpoeductase_kustd1484_R/b-2_4	OFTM356_9_187_rank:_C;_ubiquinol-cytochrome_c_reductase_cytochrome_b_subunit_(db=kegg)	29.07	86	57	2	44	126	226	310	1.16e-05	43.9
169	CAJ72229.1_hypothetical_bc1_protein_putative_UQ:cyt_c_oxidpoeductase_kustd1484_R/b-2_4	OFTM356_54_28_rank:_C;_ubiquinol-cytochrome_c_reductase_cytochrome_b_subunit;_cytochrome_b6;_cytochrome_b6_(db=kegg)	23.301	103	77	2	21	123	250	350	0.000732	38.1
170	CAJ72230.1_hypothetical_cytochrome_c_protein_kustd1485_R/b-2_5	OFTM356_17_91_rank:_D;_Cytochrome_c_[PF00034.23];_Cytochrome_C_oxidase	29.749	958	550	24	16	946	10	871	2.21e-126	401	R/b-2_5
171	CAJ72230.1_hypothetical_cytochrome_c_protein_kustd1485_R/b-2_5	OFTM356_34_20_rank:_D;_Cytochrome_C_oxidase	28.333	300	156	10	213	462	56	346	9.68e-27	111	R/b-2_5
172	CAJ72230.1_hypothetical_cytochrome_c_protein_kustd1485_R/b-2_5	OFTM356_34_20_rank:_D;_Cytochrome_C_oxidase	23.669	169	90	8	532	685	183	327	0.063	34.3
173	CAJ72230.1_hypothetical_cytochrome_c_protein_kustd1485_R/b-2_5	OFTM356_38_83_rank:_D;_Cytochrome_C_oxidase	30.734	218	136	7	341	553	48	255	8.64e-23	98.2	R/b-2_5
174	CAJ72230.1_hypothetical_cytochrome_c_protein_kustd1485_R/b-2_5	OFTM356_38_83_rank:_D;_Cytochrome_C_oxidase	34.247	146	84	5	322	460	121	261	1.63e-16	79.7
175	CAJ72230.1_hypothetical_cytochrome_c_protein_kustd1485_R/b-2_5	OFTM356_38_83_rank:_D;_Cytochrome_C_oxidase	34.409	93	43	4	851	943	130	204	4.17e-06	47.4
176	CAJ72230.1_hypothetical_cytochrome_c_protein_kustd1485_R/b-2_5	OFTM356_38_83_rank:_D;_Cytochrome_C_oxidase	36.207	58	32	1	861	918	44	96	1.54e-05	45.4
177	CAJ72230.1_hypothetical_cytochrome_c_protein_kustd1485_R/b-2_5	OFTM356_38_83_rank:_D;_Cytochrome_C_oxidase	20.874	206	117	6	499	704	10	169	0.000453	40.8
178	CAJ72230.1_hypothetical_cytochrome_c_protein_kustd1485_R/b-2_5	OFTM356_38_83_rank:_D;_Cytochrome_C_oxidase	22.302	139	64	6	271	367	138	274	3.1	28.5
179	CAJ72230.1_hypothetical_cytochrome_c_protein_kustd1485_R/b-2_5	OFTM356_55_14_rank:_E	27.5	280	158	9	220	469	57	321	8.83e-23	99.8	R/b-2_5
180	CAJ72230.1_hypothetical_cytochrome_c_protein_kustd1485_R/b-2_5	OFTM356_55_14_rank:_E	23.602	161	84	9	532	681	166	298	0.65	30.8
181	CAJ72230.1_hypothetical_cytochrome_c_protein_kustd1485_R/b-2_5	OFTM356_9_187_rank:_C;_ubiquinol-cytochrome_c_reductase_cytochrome_b_subunit_(db=kegg)	29.319	191	103	6	332	504	373	549	3.76e-14	73.9
182	CAJ72230.1_hypothetical_cytochrome_c_protein_kustd1485_R/b-2_5	OFTM356_9_187_rank:_C;_ubiquinol-cytochrome_c_reductase_cytochrome_b_subunit_(db=kegg)	28	225	100	10	432	642	373	549	6.54e-10	60.1
183	CAJ72230.1_hypothetical_cytochrome_c_protein_kustd1485_R/b-2_5	OFTM356_9_187_rank:_C;_ubiquinol-cytochrome_c_reductase_cytochrome_b_subunit_(db=kegg)	32.955	88	55	3	597	682	407	492	4.11e-06	47.8
184	CAJ72230.1_hypothetical_cytochrome_c_protein_kustd1485_R/b-2_5	OFTM356_9_187_rank:_C;_ubiquinol-cytochrome_c_reductase_cytochrome_b_subunit_(db=kegg)	30.488	82	53	1	326	407	472	549	0.000115	43.1
185	CAJ72230.1_hypothetical_cytochrome_c_protein_kustd1485_R/b-2_5	OFTM356_9_187_rank:_C;_ubiquinol-cytochrome_c_reductase_cytochrome_b_subunit_(db=kegg)	23.75	160	92	7	769	918	396	535	0.000331	41.6
186	CAJ75331.1_similar_to_the_Rieske_Protein_II_of_bc1_complex_kuste4569_R/b-3_1	OFTM356_35_252_rank:_C;_cytochrome_b6-f_complex_iron-sulfur_subunit_[EC:7.1.1.6]_(db=kegg)	47.02	151	73	3	16	164	55	200	1.15e-44	144
187	CAJ75331.1_similar_to_the_Rieske_Protein_II_of_bc1_complex_kuste4569_R/b-3_1	OFTM356_34_22_rank:_D;_Rieske_[2Fe-2S]_domain_[PF00355.28]_(db=pfam)	40.588	170	73	5	24	173	4	165	2.99e-33	114	R/b-3_1
188	CAJ75331.1_similar_to_the_Rieske_Protein_II_of_bc1_complex_kuste4569_R/b-3_1	OFTM356_55_12_rank:_C;_cytochrome_b6-f_complex_iron-sulfur_subunit_[EC:7.1.1.6]_(db=kegg)	36.184	152	91	3	23	173	10	156	1.87e-23	88.2	R/b-3_1
189	CAJ75331.1_similar_to_the_Rieske_Protein_II_of_bc1_complex_kuste4569_R/b-3_1	OFTM356_54_29_rank:_C;_cytochrome_b6-f_complex_iron-sulfur_subunit_[EC:7.1.1.6]_(db=kegg)	32.215	149	80	3	22	159	9	147	1.12e-17	73.2
190	CAJ75331.1_similar_to_the_Rieske_Protein_II_of_bc1_complex_kuste4569_R/b-3_1	OFTM356_9_186_rank:_C;_cytochrome_b6-f_complex_iron-sulfur_subunit_[EC:7.1.1.6];_menaquinol-cytochrome_c_reductase_iron-sulfur_subunit_[EC:1.10.2.-]_(db=kegg)	42.623	61	35	0	93	153	97	157	3.22e-14	64.3
191	CAJ75332.1_similar_to_NADP_oxidoreductase_FAD-containing_subunit_kuste4570_R/b-3_2	OFTM356_35_97_rank:_D;_Dihydroprymidine_dehydrogenase_domain_II	46.525	518	237	7	26	509	41	552	8e-150	449	R/b-3_2
192	CAJ75332.1_similar_to_NADP_oxidoreductase_FAD-containing_subunit_kuste4570_R/b-3_2	OFTM356_34_23_rank:_D;_Dihydroprymidine_dehydrogenase_domain_II	33.438	637	330	16	16	571	10	633	2.62e-100	315
193	CAJ75332.1_similar_to_NADP_oxidoreductase_FAD-containing_subunit_kuste4570_R/b-3_2	OFTM356_55_11_rank:_D;_Dihydroprymidine_dehydrogenase_domain_II	33.931	613	335	17	16	567	11	614	3.25e-88	283
194	CAJ75332.1_similar_to_NADP_oxidoreductase_FAD-containing_subunit_kuste4570_R/b-3_2	OFTM356_17_37_rank:_D;_Dihydroprymidine_dehydrogenase_domain_II	33.871	186	121	2	26	211	102	285	2.58e-26	110
195	CAJ75332.1_similar_to_NADP_oxidoreductase_FAD-containing_subunit_kuste4570_R/b-3_2	OFTM356_17_37_rank:_D;_Dihydroprymidine_dehydrogenase_domain_II	26.016	123	69	4	384	495	308	419	0.003	37.7
196	CAJ75332.1_similar_to_NADP_oxidoreductase_FAD-containing_subunit_kuste4570_R/b-3_2	OFTM356_29_45_rank:_D;_Pyridine_nucleotide-disulphide_oxidoreductase_[PF07992.16];_Pyridine_nucleotide-disulphide_oxidoreductase	25.909	220	131	10	235	445	162	358	4.1e-06	47
197	CAJ75333.1_similar_to_cytochrome_b6_kuste4571_R/b-3_3	OFTM356_17_89_rank:_C;_cytochrome_b6_(db=kegg)	66.008	253	86	0	4	256	5	257	2.6e-122	346
198	CAJ75333.1_similar_to_cytochrome_b6_kuste4571_R/b-3_3	OFTM356_55_13_rank:_D;_Cytochrome_b/b6/petB_[PF00033.21];_Cytochrome_b(N-terminal)/b6/petB_[PF13631.8];_Cytochrome_b(C-terminal)/b6/petD_[PF00032.19]_(db=pfam)	47.287	258	124	3	2	255	16	265	2.86e-62	201
199	CAJ75333.1_similar_to_cytochrome_b6_kuste4571_R/b-3_3	OFTM356_34_21_rank:_D;_Cytochrome_b/b6/petB_[PF00033.21];_Cytochrome_b(N-terminal)/b6/petB_[PF13631.8];_Cytochrome_b(C-terminal)/b6/petD_[PF00032.19]_(db=pfam)	45.064	233	108	2	27	253	20	238	6.52e-56	184
200	CAJ75333.1_similar_to_cytochrome_b6_kuste4571_R/b-3_3	OFTM356_54_28_rank:_C;_ubiquinol-cytochrome_c_reductase_cytochrome_b_subunit;_cytochrome_b6;_cytochrome_b6_(db=kegg)	48.12	133	69	0	57	189	36	168	8.82e-39	136
201	CAJ75333.1_similar_to_cytochrome_b6_kuste4571_R/b-3_3	OFTM356_18_16_rank:_C;_ubiquinol-cytochrome_c_reductase_cytochrome_b_subunit;_cytochrome_b6_(db=kegg)	36.269	193	109	2	63	255	49	227	3.17e-36	129
202	CAJ75334.1_hypothetical_bc1_protein_putative_UQ:cyt_c_oxidoreductase_kuste4572_R/b-3_4	OFTM356_17_90_rank:_D;_Cytochrome_b(C-terminal)/b6/petD_[PF00032.19]_(db=pfam)	46.85	254	117	5	3	240	41	292	6.89e-66	203
203	CAJ75334.1_hypothetical_bc1_protein_putative_UQ:cyt_c_oxidoreductase_kuste4572_R/b-3_4	OFTM356_55_13_rank:_D;_Cytochrome_b/b6/petB_[PF00033.21];_Cytochrome_b(N-terminal)/b6/petB_[PF13631.8];_Cytochrome_b(C-terminal)/b6/petD_[PF00032.19]_(db=pfam)	42.857	112	62	2	15	126	312	421	4.83e-21	89
204	CAJ75334.1_hypothetical_bc1_protein_putative_UQ:cyt_c_oxidoreductase_kuste4572_R/b-3_4	OFTM356_55_13_rank:_D;_Cytochrome_b/b6/petB_[PF00033.21];_Cytochrome_b(N-terminal)/b6/petB_[PF13631.8];_Cytochrome_b(C-terminal)/b6/petD_[PF00032.19]_(db=pfam)	38.235	34	21	0	117	150	482	515	0.3	29.6
205	CAJ75334.1_hypothetical_bc1_protein_putative_UQ:cyt_c_oxidoreductase_kuste4572_R/b-3_4	OFTM356_34_21_rank:_D;_Cytochrome_b/b6/petB_[PF00033.21];_Cytochrome_b(N-terminal)/b6/petB_[PF13631.8];_Cytochrome_b(C-terminal)/b6/petD_[PF00032.19]_(db=pfam)	39	100	58	2	43	140	311	409	1.93e-14	69.7
206	CAJ75334.1_hypothetical_bc1_protein_putative_UQ:cyt_c_oxidoreductase_kuste4572_R/b-3_4	OFTM356_34_21_rank:_D;_Cytochrome_b/b6/petB_[PF00033.21];_Cytochrome_b(N-terminal)/b6/petB_[PF13631.8];_Cytochrome_b(C-terminal)/b6/petD_[PF00032.19]_(db=pfam)	46.939	49	25	1	113	160	449	497	9.86e-08	49.7
207	CAJ75334.1_hypothetical_bc1_protein_putative_UQ:cyt_c_oxidoreductase_kuste4572_R/b-3_4	OFTM356_9_187_rank:_C;_ubiquinol-cytochrome_c_reductase_cytochrome_b_subunit_(db=kegg)	24.719	89	64	1	21	106	222	310	0.005	35
208	CAJ75334.1_hypothetical_bc1_protein_putative_UQ:cyt_c_oxidoreductase_kuste4572_R/b-3_4	OFTM356_63_185_rank:_C;_outer_membrane_protein_assembly_factor_BamB_(db=kegg)	40	40	22	2	67	106	251	288	0.27	29.6
209	CAJ75335.1_cytochrome_c_family_protein_kuste4573_R/b-3_5	OFTM356_34_20_rank:_D;_Cytochrome_C_oxidase	33.557	149	61	8	6	143	11	132	1.76e-11	62.4
210	CAJ75335.1_cytochrome_c_family_protein_kuste4573_R/b-3_5	OFTM356_55_14_rank:_E	28.188	149	72	6	5	142	2	126	4.55e-10	58.2
211	CAJ75335.1_cytochrome_c_family_protein_kuste4573_R/b-3_5	OFTM356_62_28_rank:_D;_Cytochrome_c554_and_c-prime_[PF13435.8]_(db=pfam)	30.216	139	72	7	201	318	33	167	6.77e-08	50.1	R/b-3_5
212	CAJ75335.1_cytochrome_c_family_protein_kuste4573_R/b-3_5	OFTM356_17_91_rank:_D;_Cytochrome_c_[PF00034.23];_Cytochrome_C_oxidase	30.612	98	48	4	62	143	202	295	1.32e-06	47.8
213	CAJ75335.1_cytochrome_c_family_protein_kuste4573_R/b-3_5	OFTM356_10_73_rank:_D;_Cytochrome_c554_and_c-prime_[PF13435.8]_(db=pfam)	32.203	118	57	5	201	305	28	135	6.37e-06	43.9
214	CAJ75335.1_cytochrome_c_family_protein_kuste4573_R/b-3_5	OFTM356_10_73_rank:_D;_Cytochrome_c554_and_c-prime_[PF13435.8]_(db=pfam)	31.429	35	24	0	97	131	83	117	0.87	28.5	R/b-3_5
215	CAJ75336.1_similar_to_hydroxylamine_oxidoreductase_hao_kuste4574_R/b-3_6	OFTM356_10_75_rank:_C;_hydroxylamine_dehydrogenase_[EC:1.7.2.6]_(db=kegg)	25	472	225	15	110	538	21	406	5.25e-32	125
216	CAJ75336.1_similar_to_hydroxylamine_oxidoreductase_hao_kuste4574_R/b-3_6	OFTM356_54_27_rank:_C;_hydroxylamine_dehydrogenase_[EC:1.7.2.6]_(db=kegg)	26.857	350	155	15	111	401	50	357	3.18e-20	91.7
217	CAJ75336.1_similar_to_hydroxylamine_oxidoreductase_hao_kuste4574_R/b-3_6	OFTM356_10_81_rank:_C;_formate_dehydrogenase_subunit_gamma_(db=kegg)	21.662	337	182	13	104	391	91	394	0.008	36.6
218	CAJ75336.1_similar_to_hydroxylamine_oxidoreductase_hao_kuste4574_R/b-3_6	OFTM356_10_81_rank:_C;_formate_dehydrogenase_subunit_gamma_(db=kegg)	35.417	48	20	2	155	192	553	599	4.2	27.7
219	CAJ75336.1_similar_to_hydroxylamine_oxidoreductase_hao_kuste4574_R/b-3_6	OFTM356_18_17_rank:_D;_Cytochrome_c3_[PF14537.8];_Class_III_cytochrome_C_family_[PF02085.18];_NapC/NirT_cytochrome_c_family	24.324	185	103	9	131	279	109	292	0.093	32.7
220	CAJ75336.1_similar_to_hydroxylamine_oxidoreductase_hao_kuste4574_R/b-3_6	OFTM356_18_17_rank:_D;_Cytochrome_c3_[PF14537.8];_Class_III_cytochrome_C_family_[PF02085.18];_NapC/NirT_cytochrome_c_family	22.605	261	143	13	76	317	8	228	0.54	30.4
221	CAJ75336.1_similar_to_hydroxylamine_oxidoreductase_hao_kuste4574_R/b-3_6	OFTM356_7_11_rank:_D;_Cadherin-like_[PF16184.7];_Doubled_CXXCH_motif_(Paired_CXXCH_1)_[PF09699.12];_Cytochrome_c3_[PF14537.8];_Bacterial_Ig_domain_[PF17963.3]_(db=pfam)	22.449	196	101	11	111	267	73	256	1.4	29.3
222	CAJ73608.1_similar_to_formate_dehydrogenase_cytochrome_b556_FDO_subunit_kuste2856_ETM1	OFTM356_10_81_rank:_C;_formate_dehydrogenase_subunit_gamma_(db=kegg)	36.996	273	151	4	2	265	681	941	5.07e-60	202	ETM1
223	CAJ73608.1_similar_to_formate_dehydrogenase_cytochrome_b556_FDO_subunit_kuste2856_ETM1	OFTM356_10_82_rank:_C;_formate_dehydrogenase_subunit_gamma_(db=kegg)	28.194	227	150	4	4	229	23	237	1.49e-20	85.5	ETM1
224	CAJ73608.1_similar_to_formate_dehydrogenase_cytochrome_b556_FDO_subunit_kuste2856_ETM1	OFTM356_59_79_rank:_C;_thiosulfate_reductase_cytochrome_b_subunit_(db=kegg)	29.885	87	42	3	2	80	705	780	0.007	35.4
225	CAJ73608.1_similar_to_formate_dehydrogenase_cytochrome_b556_FDO_subunit_kuste2856_ETM1	OFTM356_59_79_rank:_C;_thiosulfate_reductase_cytochrome_b_subunit_(db=kegg)	22.876	153	98	4	118	269	705	838	0.69	28.9
226	CAJ73608.1_similar_to_formate_dehydrogenase_cytochrome_b556_FDO_subunit_kuste2856_ETM1	OFTM356_60_292_rank:_C;_NitT/TauT_family_transport_system_substrate-binding_protein_(db=kegg)	32.877	73	46	2	159	230	299	369	0.67	28.9
227	CAJ73608.1_similar_to_formate_dehydrogenase_cytochrome_b556_FDO_subunit_kuste2856_ETM1	OFTM356_55_13_rank:_D;_Cytochrome_b/b6/petB_[PF00033.21];_Cytochrome_b(N-terminal)/b6/petB_[PF13631.8];_Cytochrome_b(C-terminal)/b6/petD_[PF00032.19]_(db=pfam)	38.235	34	21	0	48	81	123	156	2.2	27.3
228	CAJ73607.1_hypothetical_hepta_heme_protein_kuste2855_ETM2	OFTM356_10_81_rank:_C;_formate_dehydrogenase_subunit_gamma_(db=kegg)	30.233	258	136	7	89	346	444	657	9.45e-25	103
229	CAJ73607.1_hypothetical_hepta_heme_protein_kuste2855_ETM2	OFTM356_10_81_rank:_C;_formate_dehydrogenase_subunit_gamma_(db=kegg)	27.778	252	126	11	27	254	16	235	4.41e-15	73.9
230	CAJ73607.1_hypothetical_hepta_heme_protein_kuste2855_ETM2	OFTM356_10_81_rank:_C;_formate_dehydrogenase_subunit_gamma_(db=kegg)	22.449	294	135	10	40	268	228	493	2.39e-10	59.3
231	CAJ73607.1_hypothetical_hepta_heme_protein_kuste2855_ETM2	OFTM356_10_83_rank:_D;_Cytochrome_c3_[PF14537.8];_Cytochrome_c554_and_c-prime_[PF13435.8];_Cytochrome_c7_and_related_cytochrome_c_[PF14522.8];_Seven_times_multi-haem_cytochrome_CxxCH_[PF13447.8];_NapC/NirT_cytochrome_c_family	27.083	240	122	9	40	263	39	241	2.41e-18	83.2	ETM2
232	CAJ73607.1_hypothetical_hepta_heme_protein_kuste2855_ETM2	OFTM356_10_83_rank:_D;_Cytochrome_c3_[PF14537.8];_Cytochrome_c554_and_c-prime_[PF13435.8];_Cytochrome_c7_and_related_cytochrome_c_[PF14522.8];_Seven_times_multi-haem_cytochrome_CxxCH_[PF13447.8];_NapC/NirT_cytochrome_c_family	26.689	296	152	12	40	315	153	403	4.62e-17	79.3
233	CAJ73607.1_hypothetical_hepta_heme_protein_kuste2855_ETM2	OFTM356_18_17_rank:_D;_Cytochrome_c3_[PF14537.8];_Class_III_cytochrome_C_family_[PF02085.18];_NapC/NirT_cytochrome_c_family	31.169	154	84	6	119	255	36	184	5.09e-09	54.7	ETM2
234	CAJ73607.1_hypothetical_hepta_heme_protein_kuste2855_ETM2	OFTM356_18_17_rank:_D;_Cytochrome_c3_[PF14537.8];_Class_III_cytochrome_C_family_[PF02085.18];_NapC/NirT_cytochrome_c_family	25.792	221	111	10	76	261	52	254	1.36e-08	53.5
235	CAJ73607.1_hypothetical_hepta_heme_protein_kuste2855_ETM2	OFTM356_18_17_rank:_D;_Cytochrome_c3_[PF14537.8];_Class_III_cytochrome_C_family_[PF02085.18];_NapC/NirT_cytochrome_c_family	20.741	270	154	10	89	342	176	401	0.002	37.4
236	CAJ73607.1_hypothetical_hepta_heme_protein_kuste2855_ETM2	OFTM356_18_17_rank:_D;_Cytochrome_c3_[PF14537.8];_Class_III_cytochrome_C_family_[PF02085.18];_NapC/NirT_cytochrome_c_family	24.49	196	94	11	28	210	164	318	0.84	28.9
237	CAJ73607.1_hypothetical_hepta_heme_protein_kuste2855_ETM2	OFTM356_9_77_rank:_D;_Secretion_system_C-terminal_sorting_domain_[PF18962.2];_Cytochrome_c554_and_c-prime_[PF13435.8]_(db=pfam)	26.724	116	64	5	150	258	244	345	0.041	33.1
238	CAJ73607.1_hypothetical_hepta_heme_protein_kuste2855_ETM2	OFTM356_54_27_rank:_C;_hydroxylamine_dehydrogenase_[EC:1.7.2.6]_(db=kegg)	19.277	249	125	12	28	252	37	233	0.29	30.4
239	CAJ71477.1_similar_to_Na(+)-translocating_NADH:quinone_reductase_kustc0732_RnfA	OFTM356_66_20_rank:_C;_Na+-transporting_NADH:ubiquinone_oxidoreductase_subunit_E_[EC:7.2.1.1]_(db=kegg)	41.429	210	114	3	1	210	1	201	1.12e-46	150	rnfA
240	CAJ71477.1_similar_to_Na(+)-translocating_NADH:quinone_reductase_kustc0732_RnfA	OFTM356_66_19_rank:_C;_Na+-transporting_NADH:ubiquinone_oxidoreductase_subunit_D_[EC:7.2.1.1]_(db=kegg)	26.829	164	95	4	13	176	12	150	6.11e-10	54.3
241	CAJ71477.1_similar_to_Na(+)-translocating_NADH:quinone_reductase_kustc0732_RnfA	OFTM356_39_5_rank:_C;_type_I_restriction_enzyme_M_protein_[EC:2.1.1.72]_(db=kegg)	47.619	21	11	0	141	161	418	438	3.4	26.2
242	CAJ71477.1_similar_to_Na(+)-translocating_NADH:quinone_reductase_kustc0732_RnfA	OFTM356_9_200_rank:_C;_PLP_dependent_protein_(db=kegg)	26.923	52	35	2	23	74	30	78	5.5	25
243	CAJ71477.1_similar_to_Na(+)-translocating_NADH:quinone_reductase_kustc0732_RnfA	OFTM356_25_22_rank:_C;_aspartate_racemase_[EC:5.1.1.13]_(db=kegg)	43.478	23	13	0	121	143	202	224	5.6	25
244	CAJ72435.1_similar_to_sodium_dependent_NADH:ubiquinone_oxidoreductase_kustd1690_RnfB	OFTM356_57_80_rank:_C;_tetrathionate_reductase_subunit_B_(db=kegg)	28.205	156	69	8	131	260	4	142	2.37e-05	42.7
245	CAJ72435.1_similar_to_sodium_dependent_NADH:ubiquinone_oxidoreductase_kustd1690_RnfB	OFTM356_10_32_rank:_C;_NADH-quinone_oxidoreductase_subunit_F_[EC:7.1.1.2]_(db=kegg)	31.868	91	53	4	172	254	502	591	5.52e-05	41.6
246	CAJ72435.1_similar_to_sodium_dependent_NADH:ubiquinone_oxidoreductase_kustd1690_RnfB	OFTM356_10_32_rank:_C;_NADH-quinone_oxidoreductase_subunit_F_[EC:7.1.1.2]_(db=kegg)	52.632	19	9	0	169	187	580	598	2.6	26.9
247	CAJ72435.1_similar_to_sodium_dependent_NADH:ubiquinone_oxidoreductase_kustd1690_RnfB	OFTM356_12_21_rank:_C;_pyruvate-ferredoxin/flavodoxin_oxidoreductase_[EC:1.2.7.1_1.2.7.-]_(db=kegg)	30.851	94	47	3	161	254	691	766	0.000121	40.8
248	CAJ72435.1_similar_to_sodium_dependent_NADH:ubiquinone_oxidoreductase_kustd1690_RnfB	OFTM356_12_21_rank:_C;_pyruvate-ferredoxin/flavodoxin_oxidoreductase_[EC:1.2.7.1_1.2.7.-]_(db=kegg)	50	20	10	0	239	258	695	714	1.1	28.5
249	CAJ72435.1_similar_to_sodium_dependent_NADH:ubiquinone_oxidoreductase_kustd1690_RnfB	OFTM356_35_84_rank:_C;_pyruvate_formate_lyase_activating_enzyme_[EC:1.97.1.4]_(db=kegg)	35.294	51	33	0	205	255	46	96	0.001	37.4
250	CAJ72435.1_similar_to_sodium_dependent_NADH:ubiquinone_oxidoreductase_kustd1690_RnfB	OFTM356_35_84_rank:_C;_pyruvate_formate_lyase_activating_enzyme_[EC:1.97.1.4]_(db=kegg)	28.358	67	47	1	139	205	55	120	0.08	31.6
251	CAJ72435.1_similar_to_sodium_dependent_NADH:ubiquinone_oxidoreductase_kustd1690_RnfB	OFTM356_35_84_rank:_C;_pyruvate_formate_lyase_activating_enzyme_[EC:1.97.1.4]_(db=kegg)	25	72	38	2	168	239	54	109	5.9	25.8
252	CAJ72435.1_similar_to_sodium_dependent_NADH:ubiquinone_oxidoreductase_kustd1690_RnfB	OFTM356_17_36_rank:_C;_NADH-quinone_oxidoreductase_subunit_F_[EC:7.1.1.2];_NADH-quinone_oxidoreductase_subunit_F_[EC:7.1.1.2]_(db=kegg)	37.5	48	29	1	212	258	737	784	0.002	37
253	CAJ72435.1_similar_to_sodium_dependent_NADH:ubiquinone_oxidoreductase_kustd1690_RnfB	OFTM356_17_36_rank:_C;_NADH-quinone_oxidoreductase_subunit_F_[EC:7.1.1.2];_NADH-quinone_oxidoreductase_subunit_F_[EC:7.1.1.2]_(db=kegg)	32.836	67	30	2	165	231	735	786	0.004	35.8
254	CAJ72435.1_similar_to_sodium_dependent_NADH:ubiquinone_oxidoreductase_kustd1690_RnfB	OFTM356_17_36_rank:_C;_NADH-quinone_oxidoreductase_subunit_F_[EC:7.1.1.2];_NADH-quinone_oxidoreductase_subunit_F_[EC:7.1.1.2]_(db=kegg)	25	48	36	0	139	186	739	786	1.9	27.3
255	QII12258.1_proton-translocating_ferredoxin:NAD(+)_oxidoreductase_complex_subunit_C_KsCSTR_28790_RnfC	OFTM356_63_35_rank:_C;_Na+-translocating_ferredoxin:NAD+_oxidoreductase_subunit_C_[EC:7.2.1.2];_Na+-translocating_ferredoxin:NAD+_oxidoreductase_subunit_C_[EC:7.2.1.2]_(db=kegg)	28.523	298	178	12	150	423	21	307	1.63e-26	108	rnfC
256	QII12258.1_proton-translocating_ferredoxin:NAD(+)_oxidoreductase_complex_subunit_C_KsCSTR_28790_RnfC	OFTM356_63_35_rank:_C;_Na+-translocating_ferredoxin:NAD+_oxidoreductase_subunit_C_[EC:7.2.1.2];_Na+-translocating_ferredoxin:NAD+_oxidoreductase_subunit_C_[EC:7.2.1.2]_(db=kegg)	42.857	56	31	1	36	90	377	432	2.67e-07	50.1
257	QII12258.1_proton-translocating_ferredoxin:NAD(+)_oxidoreductase_complex_subunit_C_KsCSTR_28790_RnfC	OFTM356_10_32_rank:_C;_NADH-quinone_oxidoreductase_subunit_F_[EC:7.1.1.2]_(db=kegg)	22.91	323	191	11	101	365	115	437	4.88e-08	52.8
258	QII12258.1_proton-translocating_ferredoxin:NAD(+)_oxidoreductase_complex_subunit_C_KsCSTR_28790_RnfC	OFTM356_10_32_rank:_C;_NADH-quinone_oxidoreductase_subunit_F_[EC:7.1.1.2]_(db=kegg)	30.882	68	36	3	360	425	535	593	0.042	33.5
259	QII12258.1_proton-translocating_ferredoxin:NAD(+)_oxidoreductase_complex_subunit_C_KsCSTR_28790_RnfC	OFTM356_39_31_rank:_C;_NADH-quinone_oxidoreductase_subunit_F_[EC:7.1.1.2]_(db=kegg)	29.167	96	66	1	121	214	30	125	3.21e-06	46.6
260	QII12258.1_proton-translocating_ferredoxin:NAD(+)_oxidoreductase_complex_subunit_C_KsCSTR_28790_RnfC	OFTM356_17_36_rank:_C;_NADH-quinone_oxidoreductase_subunit_F_[EC:7.1.1.2];_NADH-quinone_oxidoreductase_subunit_F_[EC:7.1.1.2]_(db=kegg)	20.906	287	176	11	128	364	342	627	4.95e-05	43.1
261	QII12258.1_proton-translocating_ferredoxin:NAD(+)_oxidoreductase_complex_subunit_C_KsCSTR_28790_RnfC	OFTM356_66_16_rank:_C;_Na+-transporting_NADH:ubiquinone_oxidoreductase_subunit_A_[EC:7.2.1.1]_(db=kegg)	21.27	315	205	9	37	341	26	307	0.000413	40
262	QII12257.1_Na(+)-translocating_ferredoxin:NAD(+)_oxidoreductase_complex_subunit_D_KsCSTR_28780_RnfD	OFTM356_66_17_rank:_C;_Na+-transporting_NADH:ubiquinone_oxidoreductase_subunit_B_[EC:7.2.1.1]_(db=kegg)	26.632	383	200	10	1	330	30	384	2.16e-32	122	rnfD
263	QII12257.1_Na(+)-translocating_ferredoxin:NAD(+)_oxidoreductase_complex_subunit_D_KsCSTR_28780_RnfD	OFTM356_53_10_rank:_C;_uncharacterized_protein;_phosphoserine_phosphatase_RsbU/P_[EC:3.1.3.3]_(db=kegg)	22.936	109	67	2	186	294	601	692	2	27.7
264	QII12257.1_Na(+)-translocating_ferredoxin:NAD(+)_oxidoreductase_complex_subunit_D_KsCSTR_28780_RnfD	OFTM356_35_317_rank:_D;_Natural_resistance-associated_macrophage_protein_[PF01566.20]_(db=pfam)	27.273	77	55	1	174	250	64	139	5.8	26.2
265	QII12257.1_Na(+)-translocating_ferredoxin:NAD(+)_oxidoreductase_complex_subunit_D_KsCSTR_28780_RnfD	OFTM356_26_24_rank:_C;_outer_membrane_protein_assembly_factor_BamB_(db=kegg)	26.667	45	30	1	45	89	326	367	7.5	26.2
266	CAJ71476.1_strongly_similar_to_Na(+)-translocating_NADH:quinone_reductase_kustc0731_RnfE	OFTM356_66_19_rank:_C;_Na+-transporting_NADH:ubiquinone_oxidoreductase_subunit_D_[EC:7.2.1.1]_(db=kegg)	41.837	196	106	3	13	201	12	206	2.69e-43	142	rnfE
267	CAJ71476.1_strongly_similar_to_Na(+)-translocating_NADH:quinone_reductase_kustc0731_RnfE	OFTM356_66_20_rank:_C;_Na+-transporting_NADH:ubiquinone_oxidoreductase_subunit_E_[EC:7.2.1.1]_(db=kegg)	30.357	168	100	3	1	152	1	167	7.51e-15	67.8	rnfE
268	CAJ71476.1_strongly_similar_to_Na(+)-translocating_NADH:quinone_reductase_kustc0731_RnfE	OFTM356_57_106_rank:_D;_Histidine_kinase-	26.316	76	54	1	18	91	82	157	1.3	27.7
269	CAJ71476.1_strongly_similar_to_Na(+)-translocating_NADH:quinone_reductase_kustc0731_RnfE	OFTM356_46_25_rank:_C;_O-antigen_ligase_[EC:2.4.1.-];_putative_inorganic_carbon_(hco3(-))_transporter_(db=kegg)	41.379	29	14	1	4	29	134	162	4.6	25.8
270	CAJ71476.1_strongly_similar_to_Na(+)-translocating_NADH:quinone_reductase_kustc0731_RnfE	OFTM356_62_62_rank:_E	26.829	82	52	2	50	129	120	195	7.8	24.6
271	QII12256.1_ion-translocating_oxidoreductase_complex_subunit_G_KsCSTR_28770_RnfG	OFTM356_66_18_rank:_C;_Na+-transporting_NADH:ubiquinone_oxidoreductase_subunit_C_[EC:7.2.1.1]_(db=kegg)	36.111	36	23	0	89	124	146	181	3.4	26.2
272	QII12256.1_ion-translocating_oxidoreductase_complex_subunit_G_KsCSTR_28770_RnfG	OFTM356_66_69_rank:_C;_pyridoxamine_5'-phosphate_oxidase_[EC:1.4.3.5]_(db=kegg)	47.368	19	10	0	51	69	169	187	7.5	25
273	CAJ74090.1_similar_to_Na(+)-translocating_NADH-quinone_reductase_subunit_F_kuste3329_NqrF	OFTM356_66_21_rank:_C;_Na+-transporting_NADH:ubiquinone_oxidoreductase_subunit_F_[EC:7.2.1.1]_(db=kegg)	25.647	464	274	10	10	464	10	411	7.67e-29	116	nqrF
274	CAJ74090.1_similar_to_Na(+)-translocating_NADH-quinone_reductase_subunit_F_kuste3329_NqrF	OFTM356_57_68_rank:_C;_anaerobic_sulfite_reductase_subunit_B;_sulfhydrogenase_subunit_gamma_(sulfur_reductase)_[EC:1.12.98.4]_(db=kegg)	30	80	51	3	277	353	91	168	0.11	32.3
275	CAJ74090.1_similar_to_Na(+)-translocating_NADH-quinone_reductase_subunit_F_kuste3329_NqrF	OFTM356_16_49_rank:_C;_small_subunit_ribosomal_protein_S10_(db=kegg)	43.243	37	19	1	71	107	29	63	0.79	28.1
276	CAJ74090.1_similar_to_Na(+)-translocating_NADH-quinone_reductase_subunit_F_kuste3329_NqrF	OFTM356_16_198_rank:_D;_Iron-sulfur_cluster_binding_domain_of_dihydroorotate_dehydrogenase_B_[PF10418.11];_Oxidoreductase_NAD-binding_domain_[PF00175.23]_(db=pfam)	27.273	66	45	2	278	342	14	77	0.83	29.3
277	CAJ74090.1_similar_to_Na(+)-translocating_NADH-quinone_reductase_subunit_F_kuste3329_NqrF	OFTM356_37_32_rank:_C;_magnesium_chelatase_subunit_I_[EC:6.6.1.1]_(db=kegg)	26.733	101	54	4	358	458	86	166	1.8	28.9
278	CAJ74091.1_similar_to_UDP-N-acetylenolpyruvoylglucosamine_reductase_kuste3330_Nqr1	OFTM356_28_13_rank:_C;_UDP-N-acetylmuramate_dehydrogenase_[EC:1.3.1.98]_(db=kegg)	34.932	292	180	2	8	299	45	326	7.81e-50	166	nqr1
279	CAJ74091.1_similar_to_UDP-N-acetylenolpyruvoylglucosamine_reductase_kuste3330_Nqr1	OFTM356_13_9_rank:_C;_phthiocerol/phenolphthiocerol_synthesis_type-I_polyketide_synthase_E_[EC:2.3.1.292]_(db=kegg)	23.585	106	72	3	137	239	1943	2042	0.59	29.3
280	CAJ74091.1_similar_to_UDP-N-acetylenolpyruvoylglucosamine_reductase_kuste3330_Nqr1	OFTM356_60_145_rank:_D;_Inner_membrane_component_of_T3SS	24.59	122	78	5	102	214	18	134	1.4	27.7
281	CAJ74091.1_similar_to_UDP-N-acetylenolpyruvoylglucosamine_reductase_kuste3330_Nqr1	OFTM356_25_17_rank:_C;_inner_membrane_protein_(db=kegg)	40	30	18	0	5	34	28	57	1.7	26.9
282	CAJ74091.1_similar_to_UDP-N-acetylenolpyruvoylglucosamine_reductase_kuste3330_Nqr1	OFTM356_16_45_rank:_C;_DNA-directed_RNA_polymerase_subunit_beta'_[EC:2.7.7.6]_(db=kegg)	26.667	90	52	4	33	115	682	764	3.2	26.9
283	CAJ74092.1_unknown_protein_kuste3331_Nqr2	OFTM356_5_13_rank:_C;_LuxR_family_transcriptional_regulator	22.222	117	55	6	5	111	353	443	0.36	28.5
284	CAJ74092.1_unknown_protein_kuste3331_Nqr2	OFTM356_28_45_rank:_D;_Sigma-54_interaction_domain_[PF00158.28];_Sigma-54_interaction_domain_[PF14532.8];_AAA_domain_(dynein-related_subfamily)_[PF07728.16];_Bacterial_regulatory_protein	25	32	24	0	42	73	111	142	3.3	25.4
285	CAJ74092.1_unknown_protein_kuste3331_Nqr2	OFTM356_11_51_rank:_C;_uncharacterized_protein_(db=kegg)	25	64	43	1	75	138	601	659	3.8	25.4
286	CAJ74092.1_unknown_protein_kuste3331_Nqr2	OFTM356_63_58_rank:_E	33.333	30	18	1	43	70	199	228	5.2	24.6
287	CAJ74092.1_unknown_protein_kuste3331_Nqr2	OFTM356_40_1_rank:_D;_Platelet-activating_factor_acetylhydrolase	36.842	38	24	0	60	97	271	308	8	24.3
288	CAJ74093.1_conserved_hypothetical_protein_kuste3332_Nqr3	OFTM356_21_153_rank:_D;_2-thiouracil_desulfurase_[PF04463.14]_(db=pfam)	33.333	126	70	5	21	137	2	122	2.77e-10	56.2	nqr3
289	CAJ74093.1_conserved_hypothetical_protein_kuste3332_Nqr3	OFTM356_35_63_rank:_C;_repressor_LexA_[EC:3.4.21.88]_(db=kegg)	41.667	36	15	1	80	115	178	207	5.6	25.8
290	CAJ74093.1_conserved_hypothetical_protein_kuste3332_Nqr3	OFTM356_26_17_rank:_C;_tRNA_(cmo5U34)-methyltransferase_[EC:2.1.1.-]_(db=kegg)	40.909	22	13	0	136	157	47	68	6.9	25.8
291	CAJ74094.1_hypothetical_protein_kuste3333_Nqr4	OFTM356_25_75_rank:_C;_OmpA-OmpF_porin	43.902	123	65	3	274	392	364	486	6.6e-20	89	nqr4
292	CAJ74094.1_hypothetical_protein_kuste3333_Nqr4	OFTM356_40_26_rank:_C;_OmpA-OmpF_porin	35.849	106	68	0	287	392	391	496	4.43e-18	83.2	nqr4
293	CAJ74094.1_hypothetical_protein_kuste3333_Nqr4	OFTM356_35_323_rank:_C;_OmpA-OmpF_porin	34.906	106	69	0	287	392	70	175	1.26e-17	77.8	nqr4
294	CAJ74094.1_hypothetical_protein_kuste3333_Nqr4	OFTM356_36_7_rank:_C;_OmpA-OmpF_porin	41.228	114	66	1	280	392	209	322	1.73e-17	80.1	nqr4
295	CAJ74094.1_hypothetical_protein_kuste3333_Nqr4	OFTM356_40_29_rank:_D;_OmpA_family_[PF00691.22]_(db=pfam)	36.145	83	53	0	308	390	439	521	3.61e-10	58.9	nqr4

## Sheet: OFTM393_Planctomycetota_J058
order	qseqid	sseqid	pident	length	mismatch	gapopen	qstart	qend	sstart	send	evalue	bitscore	Comment
1	SOH05200.1_hydrazine_synthase_subunit_A	OFTM393_77_84_rank:_D;_Hydrazine_synthase_alpha_subunit_middle_domain_[PF18582.3]_(db=pfam)	26.593	361	175	16	485	795	589	909	1.17e-11	66.6	hzsA
2	SOH05200.1_hydrazine_synthase_subunit_A	OFTM393_257_15_rank:_D;_Glucose_/_Sorbosone_dehydrogenase_[PF07995.13];_Starch_binding_domain_[PF00686.21]_(db=pfam)	31.25	96	47	3	671	759	627	710	1.7	30.4
3	SOH05200.1_hydrazine_synthase_subunit_A	OFTM393_78_7_rank:_D;_Protein_of_unknown_function_(DUF3419)_[PF11899.10]_(db=pfam)	27.692	130	77	7	108	236	121	234	2.2	29.6
4	SOH05200.1_hydrazine_synthase_subunit_A	OFTM393_19_7_rank:_D;_Protein_of_unknown_function_(DUF1592)_[PF07631.13];_Protein_of_unknown_function_(DUF1588)_[PF07627.13];_Protein_of_unknown_function_(DUF1587)_[PF07626.13];_Protein_of_unknown_function_(DUF1595)_[PF07637.13];_Protein_of_unknown_function_(DUF1585)_[PF07624.13];_Ca-dependent_carbohydrate-binding_module_xylan-binding_[PF16841.7]_(db=pfam)	33.333	48	26	2	677	721	49	93	3.7	29.3
5	SOH05200.1_hydrazine_synthase_subunit_A	OFTM393_238_3_rank:_D;_DNA_ligase_OB-like_domain_[PF14743.8];_ATP_dependent_DNA_ligase_domain_[PF01068.23];_WGR_domain_[PF05406.17]_(db=pfam)	28.155	103	55	5	475	576	266	350	4.2	28.9
6	SOH06074.1_hydrazine_synthase_subunit_B	OFTM393_265_8_rank:_D;_Cytochrome_D1_heme_domain_[PF02239.18];_Lactonase	28.641	206	132	7	51	250	28	224	2.64e-12	65.5	hzsB
13	SOH06074.1_hydrazine_synthase_subunit_B	OFTM393_157_66_rank:_C;_eukaryotic-like_serine/threonine-protein_kinase_[EC:2.7.11.1]_(db=kegg)	25.105	239	152	8	38	273	716	930	1.66e-06	48.5
14	SOH06074.1_hydrazine_synthase_subunit_B	OFTM393_255_14_rank:_D;_Eukaryotic_translation_initiation_factor_eIF2A_[PF08662.13];_WD_domain	24.901	253	133	10	40	245	114	356	2.23e-06	47.8
15	SOH06074.1_hydrazine_synthase_subunit_B	OFTM393_6_19_rank:_C;_eukaryotic-like_serine/threonine-protein_kinase_[EC:2.7.11.1]_(db=kegg)	25.116	215	118	9	40	231	550	744	2.95e-06	47.8
16	SOH06074.1_hydrazine_synthase_subunit_B	OFTM393_6_19_rank:_C;_eukaryotic-like_serine/threonine-protein_kinase_[EC:2.7.11.1]_(db=kegg)	24.837	153	78	5	127	269	510	635	0.032	34.7
17	SOH06074.1_hydrazine_synthase_subunit_B	OFTM393_6_19_rank:_C;_eukaryotic-like_serine/threonine-protein_kinase_[EC:2.7.11.1]_(db=kegg)	33.333	48	31	1	187	234	1332	1378	0.96	30
18	SOH06074.1_hydrazine_synthase_subunit_B	OFTM393_7_3_rank:_C;_eukaryotic-like_serine/threonine-protein_kinase_[EC:2.7.11.1]_(db=kegg)	25.769	260	137	13	47	293	832	1048	3.81e-06	47.4
19	SOH06075.1_hydrazine_synthase_subunit_C	OFTM393_70_20_rank:_D;_Bacterial_Ig-like_domain_[PF13205.8];_Lactonase	30.175	285	137	13	75	341	965	1205	3.39e-17	81.3	hzsC1
20	SOH06075.1_hydrazine_synthase_subunit_C	OFTM393_104_21_rank:_C;_cytochrome_c_peroxidase_[EC:1.11.1.5];_cytochrome_c_peroxidase_[EC:1.11.1.5]_(db=kegg)	26.299	308	167	10	63	341	663	939	5.37e-15	74.3	hzsC2
21	SOH06075.1_hydrazine_synthase_subunit_C	OFTM393_172_74_rank:_C;_cytochrome_c_peroxidase_[EC:1.11.1.5]_(db=kegg)	26.05	119	60	5	195	312	254	345	0.007	36.2
22	SOH06075.1_hydrazine_synthase_subunit_C	OFTM393_28_12_rank:_C;_arsenite/tail-anchored_protein-transporting_ATPase_[EC:7.3.2.7_7.3.-.-]_(db=kegg)	47.619	21	11	0	193	213	173	193	4.4	27.3
23	SOH06075.1_hydrazine_synthase_subunit_C	OFTM393_48_46_rank:_C;_zinc_protease_[EC:3.4.24.-];_zinc_protease_[EC:3.4.24.-]_(db=kegg)	40	35	21	0	9	43	1048	1082	6.8	26.9
26	CAJ71439.1_similar_to_hydroxylamine_oxidoreductase_hao_kustc0694_HDH1	OFTM393_106_37_rank:_E	35.294	51	31	1	280	328	28	78	0.79	31.2
27	CAJ71439.1_similar_to_hydroxylamine_oxidoreductase_hao_kustc0694_HDH1	OFTM393_6_18_rank:_E	33.333	69	38	4	363	426	254	319	2	29.6
29	CAJ71439.1_similar_to_hydroxylamine_oxidoreductase_hao_kustc0694_HDH1	OFTM393_167_42_rank:_D;_Cytochrome_D1_heme_domain_[PF02239.18]_(db=pfam)	23.622	127	73	5	213	321	52	172	2.4	29.3
33	CAJ72085.1_similar_to_hydroxylamine_oxidoreductase_hao_kustd1340_HDH2	OFTM393_6_18_rank:_E	33.333	69	38	4	289	352	254	319	1.3	30
35	CAJ72085.1_similar_to_hydroxylamine_oxidoreductase_hao_kustd1340_HDH2	OFTM393_167_42_rank:_D;_Cytochrome_D1_heme_domain_[PF02239.18]_(db=pfam)	23.622	127	73	5	139	247	52	172	2.8	28.9
38	CAJ71806.1_similar_to_hydroxylamine_oxidoreductase_hao_kustc1061_HOX	OFTM393_160_21_rank:_D;_Cytochrome_c3_[PF14537.8];_Class_III_cytochrome_C_family_[PF02085.18];_Cytochrome_c7_and_related_cytochrome_c_[PF14522.8]_(db=pfam)	23.656	186	105	8	160	331	534	696	0.21	32.7
39	CAJ71806.1_similar_to_hydroxylamine_oxidoreductase_hao_kustc1061_HOX	OFTM393_160_21_rank:_D;_Cytochrome_c3_[PF14537.8];_Class_III_cytochrome_C_family_[PF02085.18];_Cytochrome_c7_and_related_cytochrome_c_[PF14522.8]_(db=pfam)	21.765	170	87	7	95	261	562	688	4.2	28.5
40	CAJ71806.1_similar_to_hydroxylamine_oxidoreductase_hao_kustc1061_HOX	OFTM393_193_9_rank:_D;_Cytochrome_c7_and_related_cytochrome_c_[PF14522.8];_Class_III_cytochrome_C_family_[PF02085.18]_(db=pfam)	25.573	262	109	15	115	310	132	373	0.94	30.4
42	CAJ71806.1_similar_to_hydroxylamine_oxidoreductase_hao_kustc1061_HOX	OFTM393_167_91_rank:_E	37.931	29	18	0	221	249	124	152	2.1	29.3
43	QII12968.1_putative_copper_oxidase_and_hydroxylamine_oxidoreductase_NirK-HAO_fusion	OFTM393_98_50_rank:_C;_hydroxylamine_dehydrogenase_[EC:1.7.2.6]_(db=kegg)	25.587	383	194	15	397	707	43	406	5.98e-22	99	hao
44	QII12968.1_putative_copper_oxidase_and_hydroxylamine_oxidoreductase_NirK-HAO_fusion	OFTM393_50_70_rank:_C;_manganese_oxidase_[EC:1.16.3.3]_(db=kegg)	27.941	272	146	13	52	298	150	396	7.18e-17	82.4
45	QII12968.1_putative_copper_oxidase_and_hydroxylamine_oxidoreductase_NirK-HAO_fusion	OFTM393_101_32_rank:_E	50	26	13	0	524	549	182	207	0.029	35.4
46	QII12968.1_putative_copper_oxidase_and_hydroxylamine_oxidoreductase_NirK-HAO_fusion	OFTM393_50_54_rank:_D;_Class_III_cytochrome_C_family_[PF02085.18];_Cytochrome_c3_[PF14537.8]_(db=pfam)	24.516	155	73	8	459	570	63	216	0.065	34.3
47	QII12968.1_putative_copper_oxidase_and_hydroxylamine_oxidoreductase_NirK-HAO_fusion	OFTM393_193_8_rank:_D;_Cytochrome_c3_[PF14537.8];_Cytochrome_c7_and_related_cytochrome_c_[PF14522.8];_Class_III_cytochrome_C_family_[PF02085.18]_(db=pfam)	23.077	169	99	5	460	605	62	222	0.57	31.6
49	QII14326.1_putative_hydroxylamine_oxidoreductase_HAO	OFTM393_189_28_rank:_D;_Cytochrome_c554_and_c-prime_[PF13435.8]_(db=pfam)	30.337	89	52	4	81	165	194	276	0.052	34.7
50	QII14326.1_putative_hydroxylamine_oxidoreductase_HAO	OFTM393_218_14_rank:_C;_eukaryotic-like_serine/threonine-protein_kinase_[EC:2.7.11.1]_(db=kegg)	23.864	88	56	2	260	347	571	647	0.62	31.2
51	QII14326.1_putative_hydroxylamine_oxidoreductase_HAO	OFTM393_125_28_rank:_D;_Protein_kinase_domain_[PF00069.27];_Protein_tyrosine_and_serine/threonine_kinase_[PF07714.19];_Kinase-like_[PF14531.8];_Lipopolysaccharide_kinase_(Kdo/WaaP)_family_[PF06293.16];_Fungal_protein_kinase_[PF17667.3]_(db=pfam)	35.294	51	31	2	398	448	488	536	0.7	30.8
53	SOH02966.1_strongly_similar_to_cd1_nitrite_reductase_NirS	OFTM393_108_22_rank:_C;_eukaryotic-like_serine/threonine-protein_kinase_[EC:2.7.11.1]_(db=kegg)	30.159	63	44	0	236	298	771	833	3.2	29.3
54	SOH02966.1_strongly_similar_to_cd1_nitrite_reductase_NirS	OFTM393_150_5_rank:_C;_PPM_family_protein_phosphatase_[EC:3.1.3.16]_(db=kegg)	29.333	75	37	2	507	565	186	260	3.7	28.5
55	SOH02966.1_strongly_similar_to_cd1_nitrite_reductase_NirS	OFTM393_184_44_rank:_C;_eukaryotic-like_serine/threonine-protein_kinase_[EC:2.7.11.1]_(db=kegg)	25.714	70	48	2	544	613	675	740	5.4	28.5
56	SOH02966.1_strongly_similar_to_cd1_nitrite_reductase_NirS	OFTM393_261_1_rank:_C;_eukaryotic-like_serine/threonine-protein_kinase_[EC:2.7.11.1]_(db=kegg)	32.609	46	26	2	248	291	1121	1163	5.4	28.5
57	SOH02966.1_strongly_similar_to_cd1_nitrite_reductase_NirS	OFTM393_68_10_rank:_C;_eukaryotic-like_serine/threonine-protein_kinase_[EC:2.7.11.1]_(db=kegg)	37.5	56	23	2	234	288	780	824	5.6	28.5
59	GAB64238.1_putative_copper-type_nitrite_reductase_Ca_Jettenia_caeni_NirK	OFTM393_180_2_rank:_C;_eukaryotic-like_serine/threonine-protein_kinase_[EC:2.7.11.1]_(db=kegg)	28.846	104	61	6	9	105	214	311	2.5	28.5
61	GAB60912.1_cytochrome_c_nitrite_reductase_catalytic_subunit_Ca_Jettenia_caeni_NrfA	OFTM393_101_36_rank:_D;_Cytochrome_c7_and_related_cytochrome_c_[PF14522.8];_Class_III_cytochrome_C_family_[PF02085.18];_Cytochrome_c3_[PF14537.8]_(db=pfam)	31.915	47	17	1	324	355	55	101	0.79	30.4
62	GAB60912.1_cytochrome_c_nitrite_reductase_catalytic_subunit_Ca_Jettenia_caeni_NrfA	OFTM393_50_21_rank:_C;_glutathione_synthase_[EC:6.3.2.3]_(db=kegg)	32.5	40	27	0	193	232	288	327	1	30
63	GAB60912.1_cytochrome_c_nitrite_reductase_catalytic_subunit_Ca_Jettenia_caeni_NrfA	OFTM393_38_47_rank:_D;_Dihydroorotate_dehydrogenase_[PF01180.23]_(db=pfam)	32	50	29	1	294	343	222	266	5.9	27.3
64	GAB60912.1_cytochrome_c_nitrite_reductase_catalytic_subunit_Ca_Jettenia_caeni_NrfA	OFTM393_193_2_rank:_E	38.889	36	16	2	311	342	466	499	6	27.7
65	CAJ72445.1_similar_to_nitrate_reductase_subunit_NarG_kustd1700_NxrA	OFTM393_275_51_rank:_D;_Molybdopterin_oxidoreductase_[PF00384.24]_(db=pfam)	55.039	1161	504	8	3	1146	12	1171	0	1350	nxrA
66	CAJ72445.1_similar_to_nitrate_reductase_subunit_NarG_kustd1700_NxrA	OFTM393_235_49_rank:_D;_Molybdopterin_oxidoreductase_[PF00384.24];_Molydopterin_dinucleotide_binding_domain_[PF01568.23];_Molybdopterin_oxidoreductase_Fe4S4_domain_[PF04879.18]_(db=pfam)	22.455	334	172	11	61	387	51	304	1.07e-06	51.2	nxrA?
67	CAJ72445.1_similar_to_nitrate_reductase_subunit_NarG_kustd1700_NxrA	OFTM393_159_5_rank:_D;_Molybdopterin_oxidoreductase_[PF00384.24];_Molydopterin_dinucleotide_binding_domain_[PF01568.23];_Molybdopterin_oxidoreductase_Fe4S4_domain_[PF04879.18]_(db=pfam)	24.088	274	139	10	128	396	61	270	1.39e-05	47.4	nxrA?
68	CAJ72445.1_similar_to_nitrate_reductase_subunit_NarG_kustd1700_NxrA	OFTM393_265_5_rank:_D;_Molybdopterin_oxidoreductase_[PF00384.24];_Molydopterin_dinucleotide_binding_domain_[PF01568.23];_Molybdopterin_oxidoreductase_Fe4S4_domain_[PF04879.18]_(db=pfam)	21.807	321	161	10	67	379	19	257	3.68e-05	46.2	nxrA?
69	CAJ72445.1_similar_to_nitrate_reductase_subunit_NarG_kustd1700_NxrA	OFTM393_6_5_rank:_D;_Molybdopterin_oxidoreductase_[PF00384.24];_Molydopterin_dinucleotide_binding_domain_[PF01568.23];_Molybdopterin_oxidoreductase_Fe4S4_domain_[PF04879.18]_(db=pfam)	27.451	102	67	3	285	381	150	249	0.002	40.8	nxrA?
70	CAJ72448.1_strongly_similar_to_nitrate_reductase_NarH_kustd1703_NxrB	OFTM393_275_48_rank:_C;_nitrate_reductase_/_nitrite_oxidoreductase	55.76	434	168	7	1	410	1	434	1.99e-179	505	nxrB
71	CAJ72448.1_strongly_similar_to_nitrate_reductase_NarH_kustd1703_NxrB	OFTM393_235_50_rank:_D;_4Fe-4S_dicluster_domain_[PF13247.8];_Polysulphide_reductase	29.487	156	98	3	150	305	41	184	3.65e-14	72.4	nxrB
73	CAJ72448.1_strongly_similar_to_nitrate_reductase_NarH_kustd1703_NxrB	OFTM393_98_16_rank:_D;_4Fe-4S_dicluster_domain_[PF13247.8];_Molybdopterin_oxidoreductase_[PF00384.24];_Molybdopterin_oxidoreductase_Fe4S4_domain_[PF04879.18]_(db=pfam)	28.834	163	81	8	174	306	862	1019	6.9e-06	46.6	nxrB?
74	CAJ72448.1_strongly_similar_to_nitrate_reductase_NarH_kustd1703_NxrB	OFTM393_101_35_rank:_D;_4Fe-4S_dicluster_domain_[PF13247.8];_Cyclic_nucleotide-binding_domain_[PF00027.31];_4Fe-4S_dicluster_domain_[PF13187.8];_4Fe-4S_dicluster_domain_[PF12838.9];_4Fe-4S_dicluster_domain_[PF14697.8];_4Fe-4S_dicluster_domain_[PF13237.8];_2Fe-2S_iron-sulfur_cluster_binding_domain_[PF13510.8];_4Fe-4S_dicluster_domain_[PF13183.8]_(db=pfam)	27.473	91	58	2	146	228	677	767	0.000207	42	nxrB?
75	CAJ72448.1_strongly_similar_to_nitrate_reductase_NarH_kustd1703_NxrB	OFTM393_188_85_rank:_C;_anaerobic_carbon-monoxide_dehydrogenase_iron_sulfur_subunit_(db=kegg)	28.986	69	49	0	170	238	47	115	0.018	34.3
76	CAJ72449.1_unknown_protein_kustd1704_NxrC	OFTM393_275_50_rank:_D;_Ethylbenzene_dehydrogenase_[PF09459.12];_Cytochrome_c_[PF00034.23];_Cytochrome_C_oxidase	28.671	286	169	9	45	318	297	559	1.97e-26	107	nxrC
78	CAJ72449.1_unknown_protein_kustd1704_NxrC	OFTM393_115_51_rank:_D;_Retinal_pigment_epithelial_membrane_protein_[PF03055.17]_(db=pfam)	22.368	76	59	0	149	224	312	387	0.71	29.6
79	CAJ72449.1_unknown_protein_kustd1704_NxrC	OFTM393_134_34_rank:_C;_RNA_polymerase_sigma-70_factor	32.787	61	35	2	29	88	132	187	5.9	26.6
80	CAJ72449.1_unknown_protein_kustd1704_NxrC	OFTM393_179_14_rank:_D;_Peptidase_family_S58_[PF03576.16]_(db=pfam)	34.884	43	28	0	46	88	66	108	7.9	26.6
86	CAJ72452.1_conserved_hypothetical_monoheme_protein_kustd1707_NXRmemb1	OFTM393_58_34_rank:_D;_ATP-grasp_in_the_biosynthetic_pathway_with_Ter_operon_[PF15632.8];_ATP-grasp_domain_[PF02655.16];_Carbamoyl-phosphate_synthase_L_chain	47.059	17	9	0	58	74	263	279	6.4	25.8
87	CAJ72453.1_hypothetical_tetraheme_protein_kustd1708_NXRmemb2	OFTM393_42_28_rank:_D;_Cytochrome_c_[PF00034.23]_(db=pfam)	25.306	245	128	8	281	492	37	259	2.4e-18	85.5	NXRmemb2
98	CAJ72453.1_hypothetical_tetraheme_protein_kustd1708_NXRmemb2	OFTM393_39_10_rank:_E	28.409	88	44	4	162	233	153	237	0.044	33.9
100	CAJ72453.1_hypothetical_tetraheme_protein_kustd1708_NXRmemb2	OFTM393_201_53_rank:_C;_hemoglobin_(db=kegg)	29.167	72	41	1	248	319	125	186	0.51	31.2
101	CAJ72454.1_hypothetical_diheme_protein_kustd1709_NXRmemb3	OFTM393_275_50_rank:_D;_Ethylbenzene_dehydrogenase_[PF09459.12];_Cytochrome_c_[PF00034.23];_Cytochrome_C_oxidase	28.709	519	267	18	58	495	63	559	5.13e-56	195	NXRmemb3
103	CAJ72454.1_hypothetical_diheme_protein_kustd1709_NXRmemb3	OFTM393_230_4_rank:_D;_Ethylbenzene_dehydrogenase_[PF09459.12];_Cytochrome_C_oxidase	27.542	472	277	15	60	491	53	499	2.24e-43	159	NXRmemb3
104	CAJ72454.1_hypothetical_diheme_protein_kustd1709_NXRmemb3	OFTM393_42_3_rank:_E	31.724	290	126	9	53	271	370	658	1.06e-29	121	NXRmemb3
106	CAJ72454.1_hypothetical_diheme_protein_kustd1709_NXRmemb3	OFTM393_104_4_rank:_D;_Cytochrome_C_oxidase	26.016	246	145	6	57	266	89	333	2.27e-13	70.9	NXRmemb3
110	CAJ72454.1_hypothetical_diheme_protein_kustd1709_NXRmemb3	OFTM393_98_19_rank:_D;_Cytochrome_C_oxidase	31.206	141	75	4	57	196	316	435	3.08e-11	64.3	NXRmemb3
121	CAJ72455.1_hypothetical_monoheme_protein_kustd1710_NXRmemb4	OFTM393_140_7_rank:_D;_Prokaryotic_RING_finger_family_1_[PF14446.8]_(db=pfam)	42.593	54	28	2	91	143	383	434	1.1	28.9
124	CAJ73853.1_similar_to_rieske_2Fe-2S_subunit_of_the_bc1_complex_kuste3096_R/b-1_1	OFTM393_96_23_rank:_C;_cytochrome_b6-f_complex_iron-sulfur_subunit_[EC:7.1.1.6]_(db=kegg)	27.16	162	101	4	1	160	1	147	1.74e-17	73.2	R/b-1_1
125	CAJ73853.1_similar_to_rieske_2Fe-2S_subunit_of_the_bc1_complex_kuste3096_R/b-1_1	OFTM393_98_52_rank:_D;_Rieske_[2Fe-2S]_domain_[PF00355.28]_(db=pfam)	39.506	81	42	2	84	157	54	134	1.49e-14	65.9	R/b-1_1
127	CAJ73853.1_similar_to_rieske_2Fe-2S_subunit_of_the_bc1_complex_kuste3096_R/b-1_1	OFTM393_64_78_rank:_D;_Cytochrome_c7_and_related_cytochrome_c_[PF14522.8]_(db=pfam)	45.455	33	16	2	93	125	218	248	1.4	27.3
128	CAJ73853.1_similar_to_rieske_2Fe-2S_subunit_of_the_bc1_complex_kuste3096_R/b-1_1	OFTM393_137_10_rank:_C;_putative_two-component_system_response_regulator_(db=kegg)	33.333	63	36	1	80	142	13	69	3.1	26.2
129	CAJ73854.1_conserved_hypothetical_cytochrome_bc_fusion_protein_kuste3097_R/b-1_2	OFTM393_98_51_rank:_D;_Cytochrome_b/b6/petB_[PF00033.21];_Cytochrome_b(N-terminal)/b6/petB_[PF13631.8];_Cytochrome_b(C-terminal)/b6/petD_[PF00032.19]_(db=pfam)	36.55	342	187	8	19	348	19	342	5.51e-57	194	R/b-1_2
130	CAJ73854.1_conserved_hypothetical_cytochrome_bc_fusion_protein_kuste3097_R/b-1_2	OFTM393_96_22_rank:_D;_Cytochrome_b/b6/petB_[PF00033.21];_Cytochrome_b(N-terminal)/b6/petB_[PF13631.8];_Cytochrome_b(C-terminal)/b6/petD_[PF00032.19];_Cytochrome_c3_[PF14537.8];_Cytochrome_c7_and_related_cytochrome_c_[PF14522.8]_(db=pfam)	31.304	345	210	5	22	345	43	381	1.76e-43	164	R/b-1_2
135	CAJ72225.1_similar_to_Rieske_2Fe-2S_iron_sulfur_protein_cytochrome_b6-F_complex_kustd1480_R/b-2_3	OFTM393_114_34_rank:_C;_cytochrome_b6-f_complex_iron-sulfur_subunit_[EC:7.1.1.6]_(db=kegg)	47.977	173	81	4	3	166	77	249	4.06e-54	170	R/b-1_2
138	CAJ72225.1_similar_to_Rieske_2Fe-2S_iron_sulfur_protein_cytochrome_b6-F_complex_kustd1480_R/b-2_3	OFTM393_111_9_rank:_D;_PAS_fold_[PF08448.12];_Histidine_kinase-	45.946	37	16	2	136	168	272	308	0.48	28.9
139	CAJ72225.1_similar_to_Rieske_2Fe-2S_iron_sulfur_protein_cytochrome_b6-F_complex_kustd1480_R/b-2_3	OFTM393_201_17_rank:_D;_Rieske_[2Fe-2S]_domain_[PF00355.28];_Ring_hydroxylating_alpha_subunit_(catalytic_domain)_[PF00848.21]_(db=pfam)	38.095	42	24	1	81	120	65	106	0.68	28.5
140	CAJ72226.1_strongly_similar_to_cytochrome_b6_kustd1481_R/b-2_1	OFTM393_114_35_rank:_D;_Cytochrome_b/b6/petB_[PF00033.21];_Cytochrome_b(N-terminal)/b6/petB_[PF13631.8]_(db=pfam)	63.386	254	86	2	28	275	9	261	2.8e-114	327	R/b-2_1
143	CAJ72226.1_strongly_similar_to_cytochrome_b6_kustd1481_R/b-2_1	OFTM393_94_4_rank:_E	42.308	26	15	0	2	27	233	258	5.4	26.6
144	CAJ72226.1_strongly_similar_to_cytochrome_b6_kustd1481_R/b-2_1	OFTM393_10_31_rank:_C;_small_subunit_ribosomal_protein_S21_(db=kegg)	32.143	28	19	0	7	34	14	41	6.8	24.6
146	CAJ72227.1_unknown_protein_kustd1482_R/b-2_2	OFTM393_179_32_rank:_D;_Redoxin_[PF08534.12];_Copper_type_II_ascorbate-dependent_monooxygenase	57.143	14	6	0	34	47	298	311	2.3	23.5
147	CAJ72227.1_unknown_protein_kustd1482_R/b-2_2	OFTM393_42_94_rank:_D;_Copper_type_II_ascorbate-dependent_monooxygenase	57.143	14	6	0	33	46	300	313	2.5	23.5
148	CAJ72227.1_unknown_protein_kustd1482_R/b-2_2	OFTM393_212_3_rank:_E	75	12	3	0	39	50	626	637	3.3	23.1
149	CAJ72227.1_unknown_protein_kustd1482_R/b-2_2	OFTM393_255_35_rank:_E	27.66	47	20	1	7	39	15	61	4.2	22.7
151	CAJ72228.1_similar_to_NADP_oxidoreductase_FAD-containing_subunit_kustd1483_R/b-2_3	OFTM393_109_55_rank:_C;_protoporphyrinogen/coproporphyrinogen_III_oxidase_[EC:1.3.3.4_1.3.3.15]_(db=kegg)	56.757	37	16	0	109	145	2	38	2.08e-06	48.5	R/b-2_3
152	CAJ72228.1_similar_to_NADP_oxidoreductase_FAD-containing_subunit_kustd1483_R/b-2_3	OFTM393_31_20_rank:_D;_Pyridine_nucleotide-disulphide_oxidoreductase_[PF07992.16]_(db=pfam)	21.467	368	206	11	110	405	11	367	2.9e-05	45.1	R/b-2_3
153	CAJ72228.1_similar_to_NADP_oxidoreductase_FAD-containing_subunit_kustd1483_R/b-2_3	OFTM393_107_42_rank:_C;_NADH-quinone_oxidoreductase_subunit_I_[EC:7.1.1.2]_(db=kegg)	32.895	76	42	3	489	564	81	147	0.000752	39.3
154	CAJ72228.1_similar_to_NADP_oxidoreductase_FAD-containing_subunit_kustd1483_R/b-2_3	OFTM393_34_26_rank:_C;_pyruvate-ferredoxin/flavodoxin_oxidoreductase_[EC:1.2.7.1_1.2.7.-]_(db=kegg)	24.176	91	63	2	470	554	672	762	0.001	40.4	R/b-2_3
157	CAJ72229.1_hypothetical_bc1_protein_putative_UQ:cyt_c_oxidpoeductase_kustd1484_R/b-2_4	OFTM393_114_36_rank:_D;_Cytochrome_b(C-terminal)/b6/petD_[PF00032.19]_(db=pfam)	50.602	249	113	4	37	277	114	360	4.74e-74	229	R/b-2_4
160	CAJ72229.1_hypothetical_bc1_protein_putative_UQ:cyt_c_oxidpoeductase_kustd1484_R/b-2_4	OFTM393_178_1_rank:_D;_Transmembrane_exosortase_(Exosortase_EpsH)_[PF09721.12];_Protein_of_unknown_function_(DUF3485)_[PF11984.10]_(db=pfam)	25.373	67	45	2	127	193	428	489	0.99	29.3
161	CAJ72229.1_hypothetical_bc1_protein_putative_UQ:cyt_c_oxidpoeductase_kustd1484_R/b-2_4	OFTM393_231_1_rank:_E	50	22	11	0	97	118	337	358	2.4	27.7
162	CAJ72230.1_hypothetical_cytochrome_c_protein_kustd1485_R/b-2_5	OFTM393_114_32_rank:_D;_Cytochrome_c_[PF00034.23]_(db=pfam)	26.233	831	416	25	19	685	18	815	3.15e-64	234	R/b-2_5
176	CAJ72230.1_hypothetical_cytochrome_c_protein_kustd1485_R/b-2_5	OFTM393_131_1_rank:_C;_spermidine_synthase_[EC:2.5.1.16]_(db=kegg)	29.06	117	54	5	514	604	376	489	0.55	32.3
177	CAJ72230.1_hypothetical_cytochrome_c_protein_kustd1485_R/b-2_5	OFTM393_70_28_rank:_D;_PAS_fold_[PF08448.12];_Histidine_kinase_[PF07730.15];_PAS_domain_[PF13596.8];_PAS_fold_[PF00989.27];_Histidine_kinase-	32.727	55	35	1	769	823	229	281	0.75	31.6
181	CAJ75331.1_similar_to_the_Rieske_Protein_II_of_bc1_complex_kuste4569_R/b-3_1	OFTM393_142_23_rank:_C;_peptide/nickel_transport_system_ATP-binding_protein_(db=kegg)	31.034	58	35	2	88	143	244	298	2.9	26.6
183	CAJ75332.1_similar_to_NADP_oxidoreductase_FAD-containing_subunit_kuste4570_R/b-3_2	OFTM393_10_32_rank:_C;_dihydropyrimidine_dehydrogenase_(NAD+)_subunit_PreT_[EC:1.3.1.1]_(db=kegg)	33.803	426	244	14	26	422	45	461	2.64e-59	203	R/b-3_2
185	CAJ75332.1_similar_to_NADP_oxidoreductase_FAD-containing_subunit_kuste4570_R/b-3_2	OFTM393_220_6_rank:_C;_dihydrolipoamide_dehydrogenase_[EC:1.8.1.4]_(db=kegg)	40.58	69	35	4	114	179	6	71	0.004	38.1
186	CAJ75332.1_similar_to_NADP_oxidoreductase_FAD-containing_subunit_kuste4570_R/b-3_2	OFTM393_220_6_rank:_C;_dihydrolipoamide_dehydrogenase_[EC:1.8.1.4]_(db=kegg)	30.667	75	50	2	348	421	264	337	0.078	33.9
187	CAJ75332.1_similar_to_NADP_oxidoreductase_FAD-containing_subunit_kuste4570_R/b-3_2	OFTM393_69_30_rank:_C;_dimethylaniline_monooxygenase_(N-oxide_forming)_[EC:1.14.13.8]_(db=kegg)	29.63	81	47	3	110	190	2	72	0.015	36.2
192	CAJ75333.1_similar_to_cytochrome_b6_kuste4571_R/b-3_3	OFTM393_249_15_rank:_E	35.938	64	34	4	91	148	537	599	5.7	26.6
193	CAJ75333.1_similar_to_cytochrome_b6_kuste4571_R/b-3_3	OFTM393_127_39_rank:_D;_Sulfatase_[PF00884.25]_(db=pfam)	34.211	38	25	0	107	144	377	414	9.3	25.8
195	CAJ75334.1_hypothetical_bc1_protein_putative_UQ:cyt_c_oxidoreductase_kuste4572_R/b-3_4	OFTM393_70_14_rank:_D;_AsmA-like_C-terminal_region_[PF13502.8]_(db=pfam)	34.615	52	29	2	35	86	321	367	1.6	28.5
196	CAJ75334.1_hypothetical_bc1_protein_putative_UQ:cyt_c_oxidoreductase_kuste4572_R/b-3_4	OFTM393_141_15_rank:_E	27.143	70	43	2	100	168	103	165	4.2	26.6
197	CAJ75334.1_hypothetical_bc1_protein_putative_UQ:cyt_c_oxidoreductase_kuste4572_R/b-3_4	OFTM393_125_8_rank:_E	35.135	37	22	1	160	194	3	39	7.2	25.4
198	CAJ75335.1_cytochrome_c_family_protein_kuste4573_R/b-3_5	OFTM393_58_2_rank:_D;_Cytochrome_c554_and_c-prime_[PF13435.8]_(db=pfam)	34	100	43	5	201	289	363	450	8.12e-07	48.9	R/b-3_5
199	CAJ75335.1_cytochrome_c_family_protein_kuste4573_R/b-3_5	OFTM393_271_15_rank:_D;_Tetratricopeptide_repeat_[PF13429.8];_HEAT_repeats_[PF13646.8];_Cytochrome_c554_and_c-prime_[PF13435.8];_Cytochrome_c3_[PF14537.8]_(db=pfam)	31.579	95	43	3	246	318	186	280	1.4e-05	45.1	R/b-3_5
202	CAJ75335.1_cytochrome_c_family_protein_kuste4573_R/b-3_5	OFTM393_98_38_rank:_D;_Cytochrome_c554_and_c-prime_[PF13435.8]_(db=pfam)	31.169	77	39	3	250	314	1328	1402	0.038	34.3
205	CAJ75336.1_similar_to_hydroxylamine_oxidoreductase_hao_kuste4574_R/b-3_6	OFTM393_158_103_rank:_D;_Histidine_kinase-	44.828	29	16	0	387	415	270	298	0.3	32
206	CAJ75336.1_similar_to_hydroxylamine_oxidoreductase_hao_kuste4574_R/b-3_6	OFTM393_174_8_rank:_E	32.609	46	17	1	126	171	339	370	1	30.4
207	CAJ75336.1_similar_to_hydroxylamine_oxidoreductase_hao_kuste4574_R/b-3_6	OFTM393_64_28_rank:_C;_bifunctional_oligoribonuclease_and_PAP_phosphatase_NrnA_[EC:3.1.3.7_3.1.13.3]_(db=kegg)	26.829	82	52	1	21	94	1	82	1.1	30
208	CAJ75336.1_similar_to_hydroxylamine_oxidoreductase_hao_kuste4574_R/b-3_6	OFTM393_167_81_rank:_E	23.377	77	42	2	207	283	16	75	1.7	29.6
209	CAJ73608.1_similar_to_formate_dehydrogenase_cytochrome_b556_FDO_subunit_kuste2856_ETM1	OFTM393_66_19_rank:_C;_eukaryotic-like_serine/threonine-protein_kinase_[EC:2.7.11.1]_(db=kegg)	38.462	52	29	2	217	267	377	426	0.61	29.6
211	CAJ73607.1_hypothetical_hepta_heme_protein_kuste2855_ETM2	OFTM393_19_7_rank:_D;_Protein_of_unknown_function_(DUF1592)_[PF07631.13];_Protein_of_unknown_function_(DUF1588)_[PF07627.13];_Protein_of_unknown_function_(DUF1587)_[PF07626.13];_Protein_of_unknown_function_(DUF1595)_[PF07637.13];_Protein_of_unknown_function_(DUF1585)_[PF07624.13];_Ca-dependent_carbohydrate-binding_module_xylan-binding_[PF16841.7]_(db=pfam)	32.308	65	39	2	125	189	641	700	0.99	29.6
214	CAJ73607.1_hypothetical_hepta_heme_protein_kuste2855_ETM2	OFTM393_250_23_rank:_E	23.2	125	67	5	89	212	50	146	1.2	29.3
215	CAJ73607.1_hypothetical_hepta_heme_protein_kuste2855_ETM2	OFTM393_216_10_rank:_D;_Aminotransferase_class-III_[PF00202.23]_(db=pfam)	36.111	36	23	0	73	108	306	341	1.6	28.9
216	CAJ71477.1_similar_to_Na(+)-translocating_NADH:quinone_reductase_kustc0732_RnfA	OFTM393_34_46_rank:_C;_Na+-translocating_ferredoxin:NAD+_oxidoreductase_subunit_A_(db=kegg)	44.019	209	99	2	2	210	4	194	4.93e-54	170	rnfA
218	CAJ71477.1_similar_to_Na(+)-translocating_NADH:quinone_reductase_kustc0732_RnfA	OFTM393_185_6_rank:_D;_SNF2-related_domain_[PF00176.25];_Type_III_restriction_enzyme	48.571	35	14	2	157	189	66	98	5.8	26.2
219	CAJ72435.1_similar_to_sodium_dependent_NADH:ubiquinone_oxidoreductase_kustd1690_RnfB	OFTM393_34_47_rank:_C;_Na+-translocating_ferredoxin:NAD+_oxidoreductase_subunit_B_[EC:7.2.1.2]_(db=kegg)	37.229	231	135	6	18	242	19	245	2.54e-43	148
221	CAJ72435.1_similar_to_sodium_dependent_NADH:ubiquinone_oxidoreductase_kustd1690_RnfB	OFTM393_167_133_rank:_D;_4Fe-4S_dicluster_domain_[PF14697.8];_4Fe-4S_dicluster_domain_[PF13237.8];_4Fe-4S_dicluster_domain_[PF12838.9];_4Fe-4S_dicluster_domain_[PF13187.8];_4Fe-4S_dicluster_domain_[PF13183.8];_4Fe-4S_double_cluster_binding_domain_[PF13484.8];_4Fe-4S_dicluster_domain_[PF13247.8];_4Fe-4S_dicluster_domain_[PF13534.8]_(db=pfam)	29.825	114	51	4	161	261	1	98	0.000132	40.4
222	CAJ72435.1_similar_to_sodium_dependent_NADH:ubiquinone_oxidoreductase_kustd1690_RnfB	OFTM393_167_133_rank:_D;_4Fe-4S_dicluster_domain_[PF14697.8];_4Fe-4S_dicluster_domain_[PF13237.8];_4Fe-4S_dicluster_domain_[PF12838.9];_4Fe-4S_dicluster_domain_[PF13187.8];_4Fe-4S_dicluster_domain_[PF13183.8];_4Fe-4S_double_cluster_binding_domain_[PF13484.8];_4Fe-4S_dicluster_domain_[PF13247.8];_4Fe-4S_dicluster_domain_[PF13534.8]_(db=pfam)	22.759	145	84	4	139	259	9	149	0.004	35.8
223	CAJ72435.1_similar_to_sodium_dependent_NADH:ubiquinone_oxidoreductase_kustd1690_RnfB	OFTM393_167_133_rank:_D;_4Fe-4S_dicluster_domain_[PF14697.8];_4Fe-4S_dicluster_domain_[PF13237.8];_4Fe-4S_dicluster_domain_[PF12838.9];_4Fe-4S_dicluster_domain_[PF13187.8];_4Fe-4S_dicluster_domain_[PF13183.8];_4Fe-4S_double_cluster_binding_domain_[PF13484.8];_4Fe-4S_dicluster_domain_[PF13247.8];_4Fe-4S_dicluster_domain_[PF13534.8]_(db=pfam)	31.169	77	45	3	167	235	78	154	0.24	30.4
229	CAJ72435.1_similar_to_sodium_dependent_NADH:ubiquinone_oxidoreductase_kustd1690_RnfB	OFTM393_98_10_rank:_C;_ferredoxin-type_protein_NapG_(db=kegg)	39.623	53	28	2	143	191	155	207	0.004	35.8
232	QII12258.1_proton-translocating_ferredoxin:NAD(+)_oxidoreductase_complex_subunit_C_KsCSTR_28790_RnfC	OFTM393_34_41_rank:_C;_Na+-translocating_ferredoxin:NAD+_oxidoreductase_subunit_C_[EC:7.2.1.2]_(db=kegg)	33.867	437	263	10	15	436	20	445	2.86e-65	215
233	QII12258.1_proton-translocating_ferredoxin:NAD(+)_oxidoreductase_complex_subunit_C_KsCSTR_28790_RnfC	OFTM393_107_39_rank:_C;_NADH-quinone_oxidoreductase_subunit_F_[EC:7.1.1.2]_(db=kegg)	21.981	323	186	12	126	385	46	365	2.86e-07	50.8
234	QII12258.1_proton-translocating_ferredoxin:NAD(+)_oxidoreductase_complex_subunit_C_KsCSTR_28790_RnfC	OFTM393_99_34_rank:_D;_Respiratory-chain_NADH_dehydrogenase_51_Kd_subunit_[PF01512.19];_NADH-ubiquinone_oxidoreductase-F_iron-sulfur_binding_region_[PF10589.11];_Thioredoxin-like_[2Fe-2S]_ferredoxin_[PF01257.21];_SLBB_domain_[PF10531.11]_(db=pfam)	22.917	336	207	12	99	385	128	460	1.29e-06	48.9
235	QII12258.1_proton-translocating_ferredoxin:NAD(+)_oxidoreductase_complex_subunit_C_KsCSTR_28790_RnfC	OFTM393_38_46_rank:_C;_pyruvate-ferredoxin/flavodoxin_oxidoreductase_[EC:1.2.7.1_1.2.7.-]_(db=kegg)	23.077	91	40	3	361	425	683	769	0.003	38.5
237	QII12257.1_Na(+)-translocating_ferredoxin:NAD(+)_oxidoreductase_complex_subunit_D_KsCSTR_28780_RnfD	OFTM393_34_42_rank:_C;_Na+-translocating_ferredoxin:NAD+_oxidoreductase_subunit_D_[EC:7.2.1.2]_(db=kegg)	35.329	334	184	8	11	339	23	329	1.88e-44	154
238	QII12257.1_Na(+)-translocating_ferredoxin:NAD(+)_oxidoreductase_complex_subunit_D_KsCSTR_28780_RnfD	OFTM393_90_35_rank:_C;_phosphoserine_phosphatase_RsbU/P_[EC:3.1.3.3]_(db=kegg)	24.242	99	61	3	173	271	415	499	1.9	28.5
239	CAJ71476.1_strongly_similar_to_Na(+)-translocating_NADH:quinone_reductase_kustc0731_RnfE	OFTM393_34_44_rank:_C;_Na+-translocating_ferredoxin:NAD+_oxidoreductase_subunit_E_(db=kegg)	38.693	199	119	3	11	207	39	236	1.83e-37	129
241	CAJ71476.1_strongly_similar_to_Na(+)-translocating_NADH:quinone_reductase_kustc0731_RnfE	OFTM393_48_16_rank:_C;_para-aminobenzoate_synthetase_component_I_[EC:2.6.1.85]_(db=kegg)	28.037	107	66	4	66	168	134	233	0.26	30.4
242	CAJ71476.1_strongly_similar_to_Na(+)-translocating_NADH:quinone_reductase_kustc0731_RnfE	OFTM393_50_3_rank:_C;_eukaryotic-like_serine/threonine-protein_kinase_[EC:2.7.11.1]_(db=kegg)	36.585	41	17	1	142	173	578	618	0.88	28.9
243	CAJ71476.1_strongly_similar_to_Na(+)-translocating_NADH:quinone_reductase_kustc0731_RnfE	OFTM393_57_1_rank:_C;_transmembrane_sensor_(db=kegg)	19.643	112	82	3	26	132	50	158	4.7	26.6
244	QII12256.1_ion-translocating_oxidoreductase_complex_subunit_G_KsCSTR_28770_RnfG	OFTM393_34_43_rank:_D;_FMN-binding_domain_[PF04205.16]_(db=pfam)	44.068	59	33	0	76	134	83	141	3.56e-12	61.6	rnfG
246	QII12256.1_ion-translocating_oxidoreductase_complex_subunit_G_KsCSTR_28770_RnfG	OFTM393_90_16_rank:_D;_Squalene-hopene_cyclase_C-terminal_domain_[PF13243.8];_A-macroglobulin_TED_domain_[PF07678.16];_Squalene-hopene_cyclase_N-terminal_domain_[PF13249.8]_(db=pfam)	27.551	98	59	4	60	147	249	344	2.3	27.7
247	CAJ74090.1_similar_to_Na(+)-translocating_NADH-quinone_reductase_subunit_F_kuste3329_NqrF	OFTM393_75_24_rank:_D;_2Fe-2S_iron-sulfur_cluster_binding_domain_[PF00111.29]_(db=pfam)	28.283	99	57	4	35	127	19	109	0.019	34.3
248	CAJ74090.1_similar_to_Na(+)-translocating_NADH-quinone_reductase_subunit_F_kuste3329_NqrF	OFTM393_34_31_rank:_C;_anaerobic_sulfite_reductase_subunit_B_(db=kegg)	26.59	173	82	8	270	438	80	211	0.044	34.3
249	CAJ74090.1_similar_to_Na(+)-translocating_NADH-quinone_reductase_subunit_F_kuste3329_NqrF	OFTM393_117_12_rank:_C;_dihydroorotate_dehydrogenase_electron_transfer_subunit_(db=kegg)	24.022	179	78	6	278	446	90	220	0.1	33.1
250	CAJ74090.1_similar_to_Na(+)-translocating_NADH-quinone_reductase_subunit_F_kuste3329_NqrF	OFTM393_23_5_rank:_C;_outer_membrane_protein_(db=kegg)	37.736	53	29	1	1	49	5	57	1.2	29.6
251	CAJ74090.1_similar_to_Na(+)-translocating_NADH-quinone_reductase_subunit_F_kuste3329_NqrF	OFTM393_50_56_rank:_D;_Oxidoreductase_FAD-binding_domain_[PF00970.26];_Oxidoreductase_NAD-binding_domain_[PF00175.23];_2Fe-2S_iron-sulfur_cluster_binding_domain_[PF00111.29];_Ferric_reductase_NAD_binding_domain_[PF08030.14]_(db=pfam)	21.053	190	103	9	278	462	389	536	1.4	30
252	CAJ74090.1_similar_to_Na(+)-translocating_NADH-quinone_reductase_subunit_F_kuste3329_NqrF	OFTM393_50_56_rank:_D;_Oxidoreductase_FAD-binding_domain_[PF00970.26];_Oxidoreductase_NAD-binding_domain_[PF00175.23];_2Fe-2S_iron-sulfur_cluster_binding_domain_[PF00111.29];_Ferric_reductase_NAD_binding_domain_[PF08030.14]_(db=pfam)	35.897	39	24	1	48	86	569	606	9.4	27.3
253	CAJ74091.1_similar_to_UDP-N-acetylenolpyruvoylglucosamine_reductase_kuste3330_Nqr1	OFTM393_208_1_rank:_C;_UDP-N-acetylmuramate_dehydrogenase_[EC:1.3.1.98]_(db=kegg)	30.952	294	186	6	13	294	56	344	8.85e-30	114	nqr1
254	CAJ74091.1_similar_to_UDP-N-acetylenolpyruvoylglucosamine_reductase_kuste3330_Nqr1	OFTM393_212_94_rank:_D;_ABC1_atypical_kinase-like_domain_[PF03109.18];_Lipopolysaccharide_kinase_(Kdo/WaaP)_family_[PF06293.16]_(db=pfam)	31.915	94	55	4	121	207	288	379	0.3	30.8
255	CAJ74091.1_similar_to_UDP-N-acetylenolpyruvoylglucosamine_reductase_kuste3330_Nqr1	OFTM393_41_12_rank:_C;_eukaryotic-like_serine/threonine-protein_kinase_[EC:2.7.11.1];_eukaryotic-like_serine/threonine-protein_kinase_[EC:2.7.11.1];_eukaryotic-like_serine/threonine-protein_kinase_[EC:2.7.11.1]_(db=kegg)	42.857	49	15	2	219	255	270	317	2.6	28.1
256	CAJ74091.1_similar_to_UDP-N-acetylenolpyruvoylglucosamine_reductase_kuste3330_Nqr1	OFTM393_120_9_rank:_E	23.596	89	54	3	144	232	301	375	5.7	26.9
257	CAJ74091.1_similar_to_UDP-N-acetylenolpyruvoylglucosamine_reductase_kuste3330_Nqr1	OFTM393_229_20_rank:_D;_Helicase_conserved_C-terminal_domain_[PF00271.33]_(db=pfam)	30	70	39	2	198	258	806	874	9.6	26.2
258	CAJ74092.1_unknown_protein_kuste3331_Nqr2	OFTM393_114_27_rank:_C;_NitT/TauT_family_transport_system_substrate-binding_protein_(db=kegg)	29.268	41	28	1	61	100	160	200	0.63	28.5
259	CAJ74093.1_conserved_hypothetical_protein_kuste3332_Nqr3	OFTM393_75_8_rank:_D;_2-thiouracil_desulfurase_[PF04463.14];_Protein_of_unknown_function_(DUF1722)_[PF08349.13]_(db=pfam)	37.58	314	194	2	20	332	19	331	2.09e-78	241	nqr3
260	CAJ74093.1_conserved_hypothetical_protein_kuste3332_Nqr3	OFTM393_75_13_rank:_D;_Anaphase-promoting_complex_subunit_4_WD40_domain_[PF12894.9]_(db=pfam)	35.294	51	23	2	190	232	10	58	2.9	27.3
261	CAJ74093.1_conserved_hypothetical_protein_kuste3332_Nqr3	OFTM393_131_81_rank:_C;_linoleoyl-CoA_desaturase_[EC:1.14.19.3]_(db=kegg)	47.619	21	11	0	20	40	79	99	3.2	27.7
262	CAJ74093.1_conserved_hypothetical_protein_kuste3332_Nqr3	OFTM393_103_44_rank:_E	40.625	32	19	0	193	224	106	137	4.1	27.3
263	CAJ74093.1_conserved_hypothetical_protein_kuste3332_Nqr3	OFTM393_223_45_rank:_D;_Monomeric_isocitrate_dehydrogenase_[PF03971.16]_(db=pfam)	25.862	58	42	1	169	225	306	363	5	27.3
264	CAJ74094.1_hypothetical_protein_kuste3333_Nqr4	OFTM393_89_32_rank:_D;_OmpA_family_[PF00691.22]_(db=pfam)	34.545	110	63	2	291	391	124	233	4.97e-12	63.5	nqr4
265	CAJ74094.1_hypothetical_protein_kuste3333_Nqr4	OFTM393_159_11_rank:_D;_OmpA_family_[PF00691.22]_(db=pfam)	43.243	74	38	1	323	392	165	238	3.57e-10	58.5	nqr4
266	CAJ74094.1_hypothetical_protein_kuste3333_Nqr4	OFTM393_212_45_rank:_D;_von_Willebrand_factor_type_A_domain_[PF13519.8]_(db=pfam)	21.97	264	183	8	56	305	43	297	0.002	38.1
267	CAJ74094.1_hypothetical_protein_kuste3333_Nqr4	OFTM393_245_5_rank:_D;_Transmembrane_exosortase_(Exosortase_EpsH)_[PF09721.12];_Protein_of_unknown_function_(DUF3485)_[PF11984.10]_(db=pfam)	31.579	76	34	3	112	179	54	119	0.46	30.8
268	CAJ74094.1_hypothetical_protein_kuste3333_Nqr4	OFTM393_72_45_rank:_E	29.412	51	36	0	178	228	472	522	1.7	29.3

## Sheet: OFTM250_Phycisphaerae_UBA1845
order	qseqid	sseqid	pident	length	mismatch	gapopen	qstart	qend	sstart	send	evalue	bitscore	Comment
1	SOH05200.1_hydrazine_synthase_subunit_A	OFTM250_58_12_rank:_D;_Hydrazine_synthase_alpha_subunit_middle_domain_[PF18582.3]_(db=pfam)	22.122	556	300	20	48	587	114	552	1.64e-14	73.9	hzsA
2	SOH05200.1_hydrazine_synthase_subunit_A	OFTM250_39_12_rank:_C;_TolB_protein_(db=kegg)	27.027	74	48	2	86	155	241	312	0.023	34.7
3	SOH05200.1_hydrazine_synthase_subunit_A	OFTM250_39_12_rank:_C;_TolB_protein_(db=kegg)	33.333	54	32	1	114	163	175	228	0.26	31.2
4	SOH05200.1_hydrazine_synthase_subunit_A	OFTM250_39_12_rank:_C;_TolB_protein_(db=kegg)	25.41	122	65	6	59	157	148	266	1.4	28.9
5	SOH05200.1_hydrazine_synthase_subunit_A	OFTM250_91_2_rank:_C;_eukaryotic-like_serine/threonine-protein_kinase_[EC:2.7.11.1]_(db=kegg)	29.474	95	60	2	31	122	688	778	0.16	32.3
6	SOH05200.1_hydrazine_synthase_subunit_A	OFTM250_22_175_rank:_C;_acylaminoacyl-peptidase_[EC:3.4.19.1];_acylaminoacyl-peptidase_[EC:3.4.19.1]_(db=kegg)	29.508	61	41	1	88	148	71	129	0.26	31.6
7	SOH05200.1_hydrazine_synthase_subunit_A	OFTM250_22_175_rank:_C;_acylaminoacyl-peptidase_[EC:3.4.19.1];_acylaminoacyl-peptidase_[EC:3.4.19.1]_(db=kegg)	35.135	37	20	1	114	146	47	83	2.2	28.5
8	SOH05200.1_hydrazine_synthase_subunit_A	OFTM250_88_57_rank:_C;_eukaryotic-like_serine/threonine-protein_kinase_[EC:2.7.11.1]_(db=kegg)	27.397	73	52	1	86	158	651	722	5.1	27.3
9	SOH06074.1_hydrazine_synthase_subunit_B	OFTM250_58_13_rank:_D;_Cytochrome_D1_heme_domain_[PF02239.18];_Lactonase	25.656	343	243	6	40	375	192	529	1.07e-30	120	hzsBC fusion
11	SOH06074.1_hydrazine_synthase_subunit_B	OFTM250_80_34_rank:_C;_tricorn_protease_[EC:3.4.21.-]_(db=kegg)	26.201	229	144	9	35	247	224	443	0.000244	40
12	SOH06074.1_hydrazine_synthase_subunit_B	OFTM250_86_204_rank:_D;_SMP-30/Gluconolactonase/LRE-like_region_[PF08450.14];_Low-density_lipoprotein_receptor_repeat_class_B_[PF00058.19]_(db=pfam)	26.364	110	73	2	28	129	425	534	0.015	34.3
13	SOH06074.1_hydrazine_synthase_subunit_B	OFTM250_55_25_rank:_C;_acylaminoacyl-peptidase_[EC:3.4.19.1];_acylaminoacyl-peptidase_[EC:3.4.19.1];_acylaminoacyl-peptidase_[EC:3.4.19.1]_(db=kegg)	21.622	296	171	11	40	300	75	344	0.029	33.5
14	SOH06074.1_hydrazine_synthase_subunit_B	OFTM250_55_25_rank:_C;_acylaminoacyl-peptidase_[EC:3.4.19.1];_acylaminoacyl-peptidase_[EC:3.4.19.1];_acylaminoacyl-peptidase_[EC:3.4.19.1]_(db=kegg)	24.793	121	73	5	125	231	54	170	0.043	32.7
15	SOH06074.1_hydrazine_synthase_subunit_B	OFTM250_86_297_rank:_C;_tricorn_protease_[EC:3.4.21.-]_(db=kegg)	40.984	61	26	4	45	99	94	150	0.14	31.2
16	SOH06075.1_hydrazine_synthase_subunit_C	OFTM250_58_13_rank:_D;_Cytochrome_D1_heme_domain_[PF02239.18];_Lactonase	33.681	288	152	13	66	341	545	805	6.68e-23	96.7	hzsBC fusion
17	SOH06075.1_hydrazine_synthase_subunit_C	OFTM250_64_57_rank:_D;_Di-haem_oxidoreductase	24.43	307	155	18	58	341	220	472	0.003	36.2
18	SOH06075.1_hydrazine_synthase_subunit_C	OFTM250_26_86_rank:_C;_preprotein_translocase_subunit_SecY_(db=kegg)	29.545	44	31	0	17	60	186	229	0.91	28.1
19	SOH06075.1_hydrazine_synthase_subunit_C	OFTM250_13_11_rank:_D;_BNR_repeat-like_domain_[PF13088.8];_BNR_repeat-containing_family_member_[PF15892.7]_(db=pfam)	28.689	122	61	7	218	321	120	233	2.2	26.9
22	CAJ71439.1_similar_to_hydroxylamine_oxidoreductase_hao_kustc0694_HDH1	OFTM250_78_2_rank:_D;_Ethylbenzene_dehydrogenase_[PF09459.12]_(db=pfam)	28.226	124	68	5	268	381	31	143	0.008	36.2
23	CAJ71439.1_similar_to_hydroxylamine_oxidoreductase_hao_kustc0694_HDH1	OFTM250_1_20_rank:_C;_arsenate_reductase_(thioredoxin)_[EC:1.20.4.4]_(db=kegg)	37.313	67	37	3	424	486	48	113	0.27	30
25	CAJ71439.1_similar_to_hydroxylamine_oxidoreductase_hao_kustc0694_HDH1	OFTM250_22_116_rank:_C;_excinuclease_ABC_subunit_B_(db=kegg)	20.896	67	53	0	174	240	388	454	3.1	27.7
27	CAJ72085.1_similar_to_hydroxylamine_oxidoreductase_hao_kustd1340_HDH2	OFTM250_78_2_rank:_D;_Ethylbenzene_dehydrogenase_[PF09459.12]_(db=pfam)	28.226	124	68	5	194	307	31	143	0.006	36.2
28	CAJ72085.1_similar_to_hydroxylamine_oxidoreductase_hao_kustd1340_HDH2	OFTM250_1_20_rank:_C;_arsenate_reductase_(thioredoxin)_[EC:1.20.4.4]_(db=kegg)	37.313	67	37	3	350	412	48	113	0.28	30
30	CAJ72085.1_similar_to_hydroxylamine_oxidoreductase_hao_kustd1340_HDH2	OFTM250_26_43_rank:_C;_large_subunit_ribosomal_protein_L13_(db=kegg)	28.319	113	67	5	39	151	49	147	2.7	26.9
35	CAJ71806.1_similar_to_hydroxylamine_oxidoreductase_hao_kustc1061_HOX	OFTM250_37_14_rank:_D;_SMP-30/Gluconolactonase/LRE-like_region_[PF08450.14];_Cytochrome_c552_[PF02335.17];_Cytochrome_c554_and_c-prime_[PF13435.8];_Cytochrome_c3_[PF14537.8];_Cytochrome_c7_and_related_cytochrome_c_[PF14522.8]_(db=pfam)	21.212	231	142	8	160	357	406	629	0.58	30
36	CAJ71806.1_similar_to_hydroxylamine_oxidoreductase_hao_kustc1061_HOX	OFTM250_86_116_rank:_C;_chemotaxis_protein_CheC;_chemotaxis_protein_CheC_(db=kegg)	35.897	39	25	0	113	151	201	239	1.2	28.5
37	QII12968.1_putative_copper_oxidase_and_hydroxylamine_oxidoreductase_NirK-HAO_fusion	OFTM250_9_3_rank:_C;_hydroxylamine_dehydrogenase_[EC:1.7.2.6]_(db=kegg)	27.961	304	151	12	405	664	38	317	5.61e-22	97.4	hao
38	QII12968.1_putative_copper_oxidase_and_hydroxylamine_oxidoreductase_NirK-HAO_fusion	OFTM250_32_55_rank:_D;_NapC/NirT_cytochrome_c_family	23.158	95	50	3	463	549	509	588	1.1	29.6
41	QII12968.1_putative_copper_oxidase_and_hydroxylamine_oxidoreductase_NirK-HAO_fusion	OFTM250_37_8_rank:_D;_Cytochrome_c3_[PF14537.8];_Doubled_CXXCH_motif_(Paired_CXXCH_1)_[PF09699.12];_Cytochrome_c7_and_related_cytochrome_c_[PF14522.8];_Class_III_cytochrome_C_family_[PF02085.18]_(db=pfam)	47.059	34	14	2	463	492	107	140	1.2	29.3
42	QII12968.1_putative_copper_oxidase_and_hydroxylamine_oxidoreductase_NirK-HAO_fusion	OFTM250_26_37_rank:_D;_PQQ-like_domain_[PF13360.8]_(db=pfam)	30.303	33	23	0	275	307	107	139	1.3	29.6
45	QII14326.1_putative_hydroxylamine_oxidoreductase_HAO	OFTM250_37_14_rank:_D;_SMP-30/Gluconolactonase/LRE-like_region_[PF08450.14];_Cytochrome_c552_[PF02335.17];_Cytochrome_c554_and_c-prime_[PF13435.8];_Cytochrome_c3_[PF14537.8];_Cytochrome_c7_and_related_cytochrome_c_[PF14522.8]_(db=pfam)	22.628	137	91	6	61	184	383	517	0.017	35
48	QII14326.1_putative_hydroxylamine_oxidoreductase_HAO	OFTM250_74_39_rank:_D;_Methyltransferase_domain_[PF13489.8];_Methyltransferase_domain_[PF08241.14];_Methyltransferase_domain_[PF13847.8];_ubiE/COQ5_methyltransferase_family_[PF01209.20];_Methyltransferase_domain_[PF08242.14];_Methyltransferase_domain_[PF13649.8];_Nodulation_protein_S_(NodS)_[PF05401.13];_Methionine_biosynthesis_protein_MetW_[PF07021.14];_Mycolic_acid_cyclopropane_synthetase_[PF02…	22.5	120	83	3	211	330	25	134	0.93	28.9
49	SOH02966.1_strongly_similar_to_cd1_nitrite_reductase_NirS	OFTM250_12_11_rank:_C;_glyoxylase_I_family_protein_(db=kegg)	40.541	37	16	1	437	467	76	112	0.88	28.1
50	SOH02966.1_strongly_similar_to_cd1_nitrite_reductase_NirS	OFTM250_67_12_rank:_D;_Glycosyl_transferases_group_1_[PF13692.8];_Glycosyl_transferase_4-like_domain_[PF13579.8]_(db=pfam)	23.932	117	78	3	13	119	337	452	0.89	29.3
51	SOH02966.1_strongly_similar_to_cd1_nitrite_reductase_NirS	OFTM250_9_51_rank:_D;_Polyprenyl_synthetase_[PF00348.19];_Protein_of_unknown_function_DUF116_[PF01976.19]_(db=pfam)	26.761	71	41	2	139	209	28	87	2.1	28.1
52	SOH02966.1_strongly_similar_to_cd1_nitrite_reductase_NirS	OFTM250_78_21_rank:_E	20	145	92	5	470	590	85	229	3.9	27.3
53	SOH02966.1_strongly_similar_to_cd1_nitrite_reductase_NirS	OFTM250_75_34_rank:_D;_Bacterial_HORMA_domain_2_[PF18173.3]_(db=pfam)	30.233	43	30	0	481	523	61	103	4	26.6
54	GAB64238.1_putative_copper-type_nitrite_reductase_Ca_Jettenia_caeni_NirK	OFTM250_50_33_rank:_C;_flagellar_protein_FliJ_(db=kegg)	25	48	36	0	268	315	108	155	0.047	31.2
55	GAB64238.1_putative_copper-type_nitrite_reductase_Ca_Jettenia_caeni_NirK	OFTM250_68_79_rank:_C;_sulfur-carrier_protein_(db=kegg)	40	30	17	1	208	237	39	67	1.4	26.2
56	GAB64238.1_putative_copper-type_nitrite_reductase_Ca_Jettenia_caeni_NirK	OFTM250_67_19_rank:_C;_para-aminobenzoate_synthetase_component_I_[EC:2.6.1.85]_(db=kegg)	29.787	47	33	0	9	55	422	468	1.4	27.7
59	GAB60912.1_cytochrome_c_nitrite_reductase_catalytic_subunit_Ca_Jettenia_caeni_NrfA	OFTM250_26_3_rank:_D;_Cytochrome_c3_[PF14537.8];_Cytochrome_c552_[PF02335.17];_Cytochrome_c7_and_related_cytochrome_c_[PF14522.8]_(db=pfam)	25.532	141	84	6	327	458	457	585	0.004	36.6
60	GAB60912.1_cytochrome_c_nitrite_reductase_catalytic_subunit_Ca_Jettenia_caeni_NrfA	OFTM250_37_14_rank:_D;_SMP-30/Gluconolactonase/LRE-like_region_[PF08450.14];_Cytochrome_c552_[PF02335.17];_Cytochrome_c554_and_c-prime_[PF13435.8];_Cytochrome_c3_[PF14537.8];_Cytochrome_c7_and_related_cytochrome_c_[PF14522.8]_(db=pfam)	25.974	154	80	8	327	450	664	813	0.006	36.2
61	GAB60912.1_cytochrome_c_nitrite_reductase_catalytic_subunit_Ca_Jettenia_caeni_NrfA	OFTM250_37_5_rank:_D;_Cytochrome_c3_[PF14537.8];_Class_III_cytochrome_C_family_[PF02085.18]_(db=pfam)	26.923	104	58	5	108	197	79	178	0.13	30.8
63	CAJ72445.1_similar_to_nitrate_reductase_subunit_NarG_kustd1700_NxrA	OFTM250_88_96_rank:_C;_nitrate_reductase_/_nitrite_oxidoreductase	23.768	568	309	19	47	541	19	535	7.06e-29	122	nxrA
64	CAJ72445.1_similar_to_nitrate_reductase_subunit_NarG_kustd1700_NxrA	OFTM250_88_96_rank:_C;_nitrate_reductase_/_nitrite_oxidoreductase	26.667	75	52	2	674	748	747	818	0.054	34.7
65	CAJ72445.1_similar_to_nitrate_reductase_subunit_NarG_kustd1700_NxrA	OFTM250_88_96_rank:_C;_nitrate_reductase_/_nitrite_oxidoreductase	26.263	99	67	3	762	856	955	1051	0.77	30.8
66	CAJ72445.1_similar_to_nitrate_reductase_subunit_NarG_kustd1700_NxrA	OFTM250_75_78_rank:_D;_Molybdopterin_oxidoreductase_[PF00384.24];_Molydopterin_dinucleotide_binding_domain_[PF01568.23];_Molybdopterin_oxidoreductase_Fe4S4_domain_[PF04879.18]_(db=pfam)	22.401	558	310	21	3	531	23	486	1.38e-14	75.5	nxrA? bs 75.5
67	CAJ72445.1_similar_to_nitrate_reductase_subunit_NarG_kustd1700_NxrA	OFTM250_32_28_rank:_D;_Molybdopterin_oxidoreductase_[PF00384.24];_Molydopterin_dinucleotide_binding_domain_[PF01568.23]_(db=pfam)	25.758	132	82	2	266	381	171	302	0.000171	42.4	nxrA?
68	CAJ72445.1_similar_to_nitrate_reductase_subunit_NarG_kustd1700_NxrA	OFTM250_60_50_rank:_D;_AAA_domain_[PF13401.8]_(db=pfam)	28.283	99	54	3	298	383	493	587	0.22	32.3
69	CAJ72445.1_similar_to_nitrate_reductase_subunit_NarG_kustd1700_NxrA	OFTM250_13_24_rank:_C;_two-component_system	37.838	37	23	0	160	196	736	772	2.1	29.3
70	CAJ72448.1_strongly_similar_to_nitrate_reductase_NarH_kustd1703_NxrB	OFTM250_88_95_rank:_C;_nitrate_reductase_/_nitrite_oxidoreductase	31.351	370	154	8	23	308	4	357	1.71e-50	174	nxrB
71	CAJ72448.1_strongly_similar_to_nitrate_reductase_NarH_kustd1703_NxrB	OFTM250_75_79_rank:_D;_4Fe-4S_dicluster_domain_[PF13247.8];_4Fe-4S_dicluster_domain_[PF14697.8];_4Fe-4S_dicluster_domain_[PF13187.8];_4Fe-4S_dicluster_domain_[PF13237.8];_4Fe-4S_dicluster_domain_[PF12838.9];_4Fe-4S_binding_domain_[PF12837.9]_(db=pfam)	44.706	85	45	1	157	241	42	124	4.63e-16	72.8	nxrB? bs 72.8
72	CAJ72448.1_strongly_similar_to_nitrate_reductase_NarH_kustd1703_NxrB	OFTM250_88_89_rank:_D;_4Fe-4S_dicluster_domain_[PF13247.8];_Molybdopterin_oxidoreductase_[PF00384.24];_Molybdopterin_oxidoreductase_Fe4S4_domain_[PF04879.18];_Molydopterin_dinucleotide_binding_domain_[PF01568.23]_(db=pfam)	26.829	164	83	8	174	306	843	1000	7.41e-06	45.1	nxrB? bs 45.1
73	CAJ72448.1_strongly_similar_to_nitrate_reductase_NarH_kustd1703_NxrB	OFTM250_24_14_rank:_C;_NADH-quinone_oxidoreductase_subunit_I_[EC:7.1.1.2]_(db=kegg)	25.532	94	52	4	2	83	33	120	0.47	28.9
74	CAJ72448.1_strongly_similar_to_nitrate_reductase_NarH_kustd1703_NxrB	OFTM250_66_109_rank:_C;_ferredoxin_(db=kegg)	26	50	35	1	170	219	4	51	0.88	27.3
75	CAJ72449.1_unknown_protein_kustd1704_NxrC	OFTM250_57_170_rank:_D;_Family_of_unknown_function_(DUF1028)_[PF06267.14]_(db=pfam)	25.926	108	61	5	90	178	337	444	0.45	29.3
76	CAJ72449.1_unknown_protein_kustd1704_NxrC	OFTM250_40_52_rank:_E	25.373	67	47	1	30	93	7	73	0.89	26.9
77	CAJ72449.1_unknown_protein_kustd1704_NxrC	OFTM250_74_44_rank:_D;_Heparinase_II/III_N-terminus_[PF16889.7];_Heparinase_II/III-like_protein_[PF07940.15]_(db=pfam)	41.176	34	14	1	190	217	302	335	3	26.6
78	CAJ72449.1_unknown_protein_kustd1704_NxrC	OFTM250_83_50_rank:_E	27.273	55	36	1	117	167	16	70	3.6	25.8
79	CAJ72449.1_unknown_protein_kustd1704_NxrC	OFTM250_39_11_rank:_D;_FlgD_Ig-like_domain_[PF13860.8]_(db=pfam)	40.741	27	16	0	274	300	130	156	6.1	25.4
81	CAJ72452.1_conserved_hypothetical_monoheme_protein_kustd1707_NXRmemb1	OFTM250_66_86_rank:_C;_uroporphyrinogen-III_synthase_[EC:4.2.1.75]_(db=kegg)	32.895	76	47	2	90	161	106	181	1.7	25.8
82	CAJ72452.1_conserved_hypothetical_monoheme_protein_kustd1707_NXRmemb1	OFTM250_57_110_rank:_E	27.778	36	26	0	138	173	21	56	1.7	25
84	CAJ72452.1_conserved_hypothetical_monoheme_protein_kustd1707_NXRmemb1	OFTM250_86_57_rank:_C;_moderate_conductance_mechanosensitive_channel_(db=kegg)	43.75	32	17	1	130	161	290	320	5.4	24.6
94	CAJ72453.1_hypothetical_tetraheme_protein_kustd1708_NXRmemb2	OFTM250_88_97_rank:_D;_Cytochrome_c_[PF00034.23]_(db=pfam)	35	40	23	1	168	207	69	105	0.026	33.5
95	CAJ72453.1_hypothetical_tetraheme_protein_kustd1708_NXRmemb2	OFTM250_88_97_rank:_D;_Cytochrome_c_[PF00034.23]_(db=pfam)	32.558	43	27	1	422	464	64	104	0.4	30
96	CAJ72453.1_hypothetical_tetraheme_protein_kustd1708_NXRmemb2	OFTM250_88_97_rank:_D;_Cytochrome_c_[PF00034.23]_(db=pfam)	44.444	27	15	0	72	98	82	108	0.42	29.6
97	CAJ72453.1_hypothetical_tetraheme_protein_kustd1708_NXRmemb2	OFTM250_5_1_rank:_E	36.17	47	28	1	409	453	397	443	0.89	29.3
98	CAJ72453.1_hypothetical_tetraheme_protein_kustd1708_NXRmemb2	OFTM250_27_58_rank:_E	23.077	91	59	3	401	490	133	213	1.1	28.1
99	CAJ72453.1_hypothetical_tetraheme_protein_kustd1708_NXRmemb2	OFTM250_74_19_rank:_C;_general_secretion_pathway_protein_E_[EC:7.4.2.8];_type_IV_pilus_assembly_protein_PilB_(db=kegg)	41.935	31	18	0	407	437	462	492	1.5	28.5
100	CAJ72454.1_hypothetical_diheme_protein_kustd1709_NXRmemb3	OFTM250_66_140_rank:_D;_Cytochrome_C_oxidase	26	250	146	7	57	269	45	292	1.15e-19	87.4	NXRmemb3
102	CAJ72454.1_hypothetical_diheme_protein_kustd1709_NXRmemb3	OFTM250_88_86_rank:_D;_Cytochrome_C_oxidase	27.103	107	67	3	52	157	98	194	6.1e-08	50.4	NXRmemb3
104	CAJ72454.1_hypothetical_diheme_protein_kustd1709_NXRmemb3	OFTM250_17_53_rank:_E	26.606	109	54	5	172	269	227	320	0.4	30
107	CAJ72454.1_hypothetical_diheme_protein_kustd1709_NXRmemb3	OFTM250_66_142_rank:_D;_Cytochrome_C_oxidase	22.308	130	80	6	141	267	49	160	2	27.7
110	CAJ72455.1_hypothetical_monoheme_protein_kustd1710_NXRmemb4	OFTM250_40_78_rank:_E	30.952	42	29	0	203	244	93	134	0.53	28.1
111	CAJ72455.1_hypothetical_monoheme_protein_kustd1710_NXRmemb4	OFTM250_84_10_rank:_D;_Histidine_kinase-	23.214	56	39	1	163	214	388	443	0.66	28.1
112	CAJ72455.1_hypothetical_monoheme_protein_kustd1710_NXRmemb4	OFTM250_41_33_rank:_D;_Bacterial_type_II/III_secretion_system_short_domain_[PF03958.19]_(db=pfam)	41.667	24	14	0	176	199	2206	2229	0.73	28.1
113	CAJ73853.1_similar_to_rieske_2Fe-2S_subunit_of_the_bc1_complex_kuste3096_R/b-1_1	OFTM250_32_58_rank:_D;_Rieske_[2Fe-2S]_domain_[PF00355.28]_(db=pfam)	45.205	73	39	1	84	156	42	113	1.01e-17	71.6	R/b-1_1
114	CAJ73853.1_similar_to_rieske_2Fe-2S_subunit_of_the_bc1_complex_kuste3096_R/b-1_1	OFTM250_57_142_rank:_D;_Rieske_[2Fe-2S]_domain_[PF00355.28]_(db=pfam)	25.789	190	97	4	4	149	6	195	1.77e-17	73.6	R/b-1_1
116	CAJ73853.1_similar_to_rieske_2Fe-2S_subunit_of_the_bc1_complex_kuste3096_R/b-1_1	OFTM250_22_168_rank:_E	23.333	60	46	0	77	136	175	234	0.13	29.3
117	CAJ73853.1_similar_to_rieske_2Fe-2S_subunit_of_the_bc1_complex_kuste3096_R/b-1_1	OFTM250_9_33_rank:_C;_choline_monooxygenase_[EC:1.14.15.7]_(db=kegg)	28.302	53	36	1	87	137	74	126	0.28	28.1
118	CAJ73854.1_conserved_hypothetical_cytochrome_bc_fusion_protein_kuste3097_R/b-1_2	OFTM250_57_141_rank:_D;_Cytochrome_b/b6/petB_[PF00033.21];_Cytochrome_b(N-terminal)/b6/petB_[PF13631.8];_Cytochrome_c_[PF00034.23];_Cytochrome_b(C-terminal)/b6/petD_[PF00032.19]_(db=pfam)	34.066	455	252	13	33	444	93	542	2.79e-69	236	R/b-1_2
121	CAJ73854.1_conserved_hypothetical_cytochrome_bc_fusion_protein_kuste3097_R/b-1_2	OFTM250_32_57_rank:_C;_ubiquinol-cytochrome_c_reductase_cytochrome_b_subunit_(db=kegg)	35.18	361	223	7	26	381	33	387	1.95e-57	196	R/b-1_2
124	CAJ73854.1_conserved_hypothetical_cytochrome_bc_fusion_protein_kuste3097_R/b-1_2	OFTM250_88_97_rank:_D;_Cytochrome_c_[PF00034.23]_(db=pfam)	36.585	41	24	1	400	438	65	105	0.011	35
125	CAJ73854.1_conserved_hypothetical_cytochrome_bc_fusion_protein_kuste3097_R/b-1_2	OFTM250_88_97_rank:_D;_Cytochrome_c_[PF00034.23]_(db=pfam)	38	50	24	3	483	527	57	104	0.21	31.2
126	CAJ72225.1_similar_to_Rieske_2Fe-2S_iron_sulfur_protein_cytochrome_b6-F_complex_kustd1480_R/b-2_3	OFTM250_57_75_rank:_C;_cytochrome_b6-f_complex_iron-sulfur_subunit_[EC:7.1.1.6];_ferredoxin_(db=kegg)	42.683	164	83	5	14	168	199	360	2.28e-41	139	R/b-2_3
129	CAJ72225.1_similar_to_Rieske_2Fe-2S_iron_sulfur_protein_cytochrome_b6-F_complex_kustd1480_R/b-2_3	OFTM250_60_58_rank:_C;_thioredoxin_reductase_(NADPH)_[EC:1.8.1.9]_(db=kegg)	29.268	41	29	0	77	117	125	165	0.74	26.9
130	CAJ72225.1_similar_to_Rieske_2Fe-2S_iron_sulfur_protein_cytochrome_b6-F_complex_kustd1480_R/b-2_3	OFTM250_39_28_rank:_D;_Memo-like_protein_[PF01875.19]_(db=pfam)	44.444	27	15	0	124	150	7	33	2.3	25.4
131	CAJ72226.1_strongly_similar_to_cytochrome_b6_kustd1481_R/b-2_1	OFTM250_57_76_rank:_D;_Cytochrome_b/b6/petB_[PF00033.21];_Cytochrome_b(N-terminal)/b6/petB_[PF13631.8]_(db=pfam)	59.459	259	98	3	23	275	2	259	7.98e-112	320	R/b-2_1
134	CAJ72226.1_strongly_similar_to_cytochrome_b6_kustd1481_R/b-2_1	OFTM250_66_57_rank:_E	38.235	34	17	1	226	255	8	41	7.6	24.6
136	CAJ72227.1_unknown_protein_kustd1482_R/b-2_2	OFTM250_89_6_rank:_D;_nan_(db=pfam)	42.105	19	11	0	14	32	58	76	1.1	23.1
137	CAJ72227.1_unknown_protein_kustd1482_R/b-2_2	OFTM250_50_40_rank:_D;_Membrane_MotB_of_proton-channel_complex_MotA/MotB_[PF13677.8];_OmpA_family_[PF00691.22]_(db=pfam)	32	25	17	0	19	43	25	49	3.1	21.9
138	CAJ72227.1_unknown_protein_kustd1482_R/b-2_2	OFTM250_86_300_rank:_C;_biopolymer_transport_protein_ExbD_(db=kegg)	41.667	24	12	1	15	36	18	41	3.5	21.6
139	CAJ72228.1_similar_to_NADP_oxidoreductase_FAD-containing_subunit_kustd1483_R/b-2_3	OFTM250_24_14_rank:_C;_NADH-quinone_oxidoreductase_subunit_I_[EC:7.1.1.2]_(db=kegg)	33.824	68	36	2	491	558	78	136	1.47e-05	43.1
140	CAJ72228.1_similar_to_NADP_oxidoreductase_FAD-containing_subunit_kustd1483_R/b-2_3	OFTM250_24_14_rank:_C;_NADH-quinone_oxidoreductase_subunit_I_[EC:7.1.1.2]_(db=kegg)	45.833	24	12	1	487	509	114	137	4.8	26.2
141	CAJ72228.1_similar_to_NADP_oxidoreductase_FAD-containing_subunit_kustd1483_R/b-2_3	OFTM250_70_30_rank:_C;_NADH-quinone_oxidoreductase_subunit_I_[EC:7.1.1.2]_(db=kegg)	32.184	87	34	2	483	558	54	126	4.13e-05	42
142	CAJ72228.1_similar_to_NADP_oxidoreductase_FAD-containing_subunit_kustd1483_R/b-2_3	OFTM250_70_30_rank:_C;_NADH-quinone_oxidoreductase_subunit_I_[EC:7.1.1.2]_(db=kegg)	42.308	26	15	0	490	515	108	133	0.19	30.8
143	CAJ72228.1_similar_to_NADP_oxidoreductase_FAD-containing_subunit_kustd1483_R/b-2_3	OFTM250_70_30_rank:_C;_NADH-quinone_oxidoreductase_subunit_I_[EC:7.1.1.2]_(db=kegg)	50	22	11	0	539	560	60	81	1.4	28.1
144	CAJ72228.1_similar_to_NADP_oxidoreductase_FAD-containing_subunit_kustd1483_R/b-2_3	OFTM250_66_109_rank:_C;_ferredoxin_(db=kegg)	34.247	73	25	3	486	556	4	55	4.38e-05	40
145	CAJ72228.1_similar_to_NADP_oxidoreductase_FAD-containing_subunit_kustd1483_R/b-2_3	OFTM250_29_36_rank:_D;_4Fe-4S_dicluster_domain_[PF14697.8];_4Fe-4S_dicluster_domain_[PF12838.9];_4Fe-4S_dicluster_domain_[PF13237.8];_4Fe-4S_dicluster_domain_[PF13247.8];_4Fe-4S_dicluster_domain_[PF13187.8];_4Fe-4S_double_cluster_binding_domain_[PF13484.8];_4Fe-4S_dicluster_domain_[PF13183.8];_4Fe-4S_dicluster_domain_[PF13534.8];_4Fe-4S_binding_domain_[PF00037.29];_4Fe-4S_dicluster_domain_[PF1374…	31.081	74	39	1	485	558	13	74	6.4e-05	39.3
146	CAJ72228.1_similar_to_NADP_oxidoreductase_FAD-containing_subunit_kustd1483_R/b-2_3	OFTM250_29_36_rank:_D;_4Fe-4S_dicluster_domain_[PF14697.8];_4Fe-4S_dicluster_domain_[PF12838.9];_4Fe-4S_dicluster_domain_[PF13237.8];_4Fe-4S_dicluster_domain_[PF13247.8];_4Fe-4S_dicluster_domain_[PF13187.8];_4Fe-4S_double_cluster_binding_domain_[PF13484.8];_4Fe-4S_dicluster_domain_[PF13183.8];_4Fe-4S_dicluster_domain_[PF13534.8];_4Fe-4S_binding_domain_[PF00037.29];_4Fe-4S_dicluster_domain_[PF1374…	41.667	24	14	0	491	514	57	80	0.96	27.3
147	CAJ72228.1_similar_to_NADP_oxidoreductase_FAD-containing_subunit_kustd1483_R/b-2_3	OFTM250_60_58_rank:_C;_thioredoxin_reductase_(NADPH)_[EC:1.8.1.9]_(db=kegg)	29.885	174	99	9	238	408	180	333	0.000696	38.9
148	CAJ72229.1_hypothetical_bc1_protein_putative_UQ:cyt_c_oxidpoeductase_kustd1484_R/b-2_4	OFTM250_57_77_rank:_D;_Cytochrome_b(C-terminal)/b6/petD_[PF00032.19]_(db=pfam)	48.4	250	118	4	34	275	119	365	1.07e-74	229	R/b-2_4
151	CAJ72230.1_hypothetical_cytochrome_c_protein_kustd1485_R/b-2_5	OFTM250_57_78_rank:_E	28.016	257	111	8	253	446	370	615	7.12e-24	105	R/b-2_5
168	CAJ72230.1_hypothetical_cytochrome_c_protein_kustd1485_R/b-2_5	OFTM250_88_97_rank:_D;_Cytochrome_c_[PF00034.23]_(db=pfam)	29.545	44	26	1	341	384	69	107	0.035	34.3
169	CAJ72230.1_hypothetical_cytochrome_c_protein_kustd1485_R/b-2_5	OFTM250_88_97_rank:_D;_Cytochrome_c_[PF00034.23]_(db=pfam)	30.435	46	26	1	864	909	68	107	1	29.6
170	CAJ72230.1_hypothetical_cytochrome_c_protein_kustd1485_R/b-2_5	OFTM250_37_12_rank:_D;_Doubled_CXXCH_motif_(Paired_CXXCH_1)_[PF09699.12]_(db=pfam)	26.087	115	70	4	235	348	108	208	0.079	32.7
171	CAJ72230.1_hypothetical_cytochrome_c_protein_kustd1485_R/b-2_5	OFTM250_37_12_rank:_D;_Doubled_CXXCH_motif_(Paired_CXXCH_1)_[PF09699.12]_(db=pfam)	30	60	34	2	269	320	57	116	2.9	27.7
172	CAJ72230.1_hypothetical_cytochrome_c_protein_kustd1485_R/b-2_5	OFTM250_27_59_rank:_D;_Doubled_CXXCH_motif_(Paired_CXXCH_1)_[PF09699.12];_Cytochrome_c3_[PF14537.8];_Cytochrome_c7_and_related_cytochrome_c_[PF14522.8];_Class_III_cytochrome_C_family_[PF02085.18]_(db=pfam)	27.083	96	43	3	232	318	7	84	0.19	30
177	CAJ75331.1_similar_to_the_Rieske_Protein_II_of_bc1_complex_kuste4569_R/b-3_1	OFTM250_66_164_rank:_C;_ATP-dependent_Clp_protease	27.273	88	58	2	31	118	93	174	0.07	30
178	CAJ75331.1_similar_to_the_Rieske_Protein_II_of_bc1_complex_kuste4569_R/b-3_1	OFTM250_88_55_rank:_C;_4-hydroxy-3-polyprenylbenzoate_decarboxylase_[EC:4.1.1.98]_(db=kegg)	27.273	55	36	1	83	133	416	470	0.45	27.7
179	CAJ75332.1_similar_to_NADP_oxidoreductase_FAD-containing_subunit_kuste4570_R/b-3_2	OFTM250_60_58_rank:_C;_thioredoxin_reductase_(NADPH)_[EC:1.8.1.9]_(db=kegg)	22.687	335	183	10	114	399	6	313	8e-05	42
180	CAJ75332.1_similar_to_NADP_oxidoreductase_FAD-containing_subunit_kuste4570_R/b-3_2	OFTM250_66_17_rank:_D;_Flavin_containing_amine_oxidoreductase_[PF01593.26];_FAD_dependent_oxidoreductase_[PF01266.26];_NAD(P)-binding_Rossmann-like_domain_[PF13450.8];_FAD_binding_domain_[PF00890.26];_FAD_dependent_oxidoreductase_[PF12831.9];_HI0933-like_protein_[PF03486.16];_FAD_binding_domain_[PF01494.21];_Lycopene_cyclase_protein_[PF05834.14]_(db=pfam)	42.222	45	26	0	112	156	9	53	0.000316	40.4
181	CAJ75332.1_similar_to_NADP_oxidoreductase_FAD-containing_subunit_kuste4570_R/b-3_2	OFTM250_66_18_rank:_D;_Flavin_containing_amine_oxidoreductase_[PF01593.26];_NAD(P)-binding_Rossmann-like_domain_[PF13450.8];_Thi4_family_[PF01946.19];_HI0933-like_protein_[PF03486.16];_FAD_binding_domain_[PF01494.21];_Flavin-binding_monooxygenase-like_[PF00743.21];_Lycopene_cyclase_protein_[PF05834.14];_FAD_dependent_oxidoreductase_[PF01266.26]_(db=pfam)	43.59	39	22	0	118	156	18	56	0.032	33.9
182	CAJ75332.1_similar_to_NADP_oxidoreductase_FAD-containing_subunit_kuste4570_R/b-3_2	OFTM250_88_23_rank:_C;_uncharacterized_protein_(db=kegg)	32.394	71	39	2	82	145	62	130	0.054	33.1
183	CAJ75332.1_similar_to_NADP_oxidoreductase_FAD-containing_subunit_kuste4570_R/b-3_2	OFTM250_24_14_rank:_C;_NADH-quinone_oxidoreductase_subunit_I_[EC:7.1.1.2]_(db=kegg)	29.231	65	36	4	506	566	78	136	0.096	31.6
184	CAJ75332.1_similar_to_NADP_oxidoreductase_FAD-containing_subunit_kuste4570_R/b-3_2	OFTM250_24_14_rank:_C;_NADH-quinone_oxidoreductase_subunit_I_[EC:7.1.1.2]_(db=kegg)	31.25	32	22	0	497	528	110	141	0.49	29.6
188	CAJ75333.1_similar_to_cytochrome_b6_kuste4571_R/b-3_3	OFTM250_57_93_rank:_C;_small_subunit_ribosomal_protein_S21_(db=kegg)	34.483	29	19	0	4	32	16	44	5.2	23.9
189	CAJ75333.1_similar_to_cytochrome_b6_kuste4571_R/b-3_3	OFTM250_83_46_rank:_E	30.303	33	23	0	27	59	47	79	7.8	24.6
192	CAJ75334.1_hypothetical_bc1_protein_putative_UQ:cyt_c_oxidoreductase_kuste4572_R/b-3_4	OFTM250_22_64_rank:_D;_Type_VI_secretion_system_protein_DotU_[PF09850.11]_(db=pfam)	32.558	43	27	1	167	207	181	223	1	26.9
194	CAJ75334.1_hypothetical_bc1_protein_putative_UQ:cyt_c_oxidoreductase_kuste4572_R/b-3_4	OFTM250_70_7_rank:_D;_Glycosyltransferase_like_family_2_[PF13641.8];_Glycosyl_transferase_family_2_[PF00535.28]_(db=pfam)	37.5	48	26	1	164	207	153	200	1.5	26.6
196	CAJ75335.1_cytochrome_c_family_protein_kuste4573_R/b-3_5	OFTM250_38_27_rank:_D;_Cytochrome_c554_and_c-prime_[PF13435.8]_(db=pfam)	31.333	150	69	8	198	318	52	196	1.45e-06	45.8	R/b-3_5
197	CAJ75335.1_cytochrome_c_family_protein_kuste4573_R/b-3_5	OFTM250_13_15_rank:_D;_Cytochrome_c554_and_c-prime_[PF13435.8];_Cytochrome_c552_[PF02335.17];_Doubled_CXXCH_motif_(Paired_CXXCH_1)_[PF09699.12];_Cytochrome_c3_[PF14537.8]_(db=pfam)	26.897	145	74	7	201	340	54	171	3.19e-06	45.4	R/b-3_5
199	CAJ75335.1_cytochrome_c_family_protein_kuste4573_R/b-3_5	OFTM250_37_14_rank:_D;_SMP-30/Gluconolactonase/LRE-like_region_[PF08450.14];_Cytochrome_c552_[PF02335.17];_Cytochrome_c554_and_c-prime_[PF13435.8];_Cytochrome_c3_[PF14537.8];_Cytochrome_c7_and_related_cytochrome_c_[PF14522.8]_(db=pfam)	31.068	103	31	6	250	320	974	1068	0.000241	40
200	CAJ75335.1_cytochrome_c_family_protein_kuste4573_R/b-3_5	OFTM250_75_64_rank:_D;_Putative_redox-active_protein_(C_GCAxxG_C_C)_[PF09719.12]_(db=pfam)	26.389	72	46	2	205	276	209	273	0.014	33.9
202	CAJ75336.1_similar_to_hydroxylamine_oxidoreductase_hao_kuste4574_R/b-3_6	OFTM250_22_56_rank:_E	23.75	160	98	6	29	167	409	565	0.12	32
203	CAJ75336.1_similar_to_hydroxylamine_oxidoreductase_hao_kuste4574_R/b-3_6	OFTM250_27_8_rank:_D;_Cytochrome_c554_and_c-prime_[PF13435.8]_(db=pfam)	20.346	231	111	12	114	314	239	426	0.13	32
207	CAJ73608.1_similar_to_formate_dehydrogenase_cytochrome_b556_FDO_subunit_kuste2856_ETM1	OFTM250_32_56_rank:_C;_formate_dehydrogenase_subunit_gamma_(db=kegg)	32.243	214	123	9	7	213	435	633	1.06e-18	82.4	ETM1-2 fusion
208	CAJ73608.1_similar_to_formate_dehydrogenase_cytochrome_b556_FDO_subunit_kuste2856_ETM1	OFTM250_82_13_rank:_C;_acetyl-CoA_carboxylase	42.424	33	19	0	224	256	404	436	0.97	27.7
209	CAJ73608.1_similar_to_formate_dehydrogenase_cytochrome_b556_FDO_subunit_kuste2856_ETM1	OFTM250_66_157_rank:_C;_K(+)-stimulated_pyrophosphate-energized_sodium_pump_(db=kegg)	40.909	22	13	0	142	163	779	800	4.2	25.8
210	CAJ73608.1_similar_to_formate_dehydrogenase_cytochrome_b556_FDO_subunit_kuste2856_ETM1	OFTM250_54_11_rank:_D;_nan_(db=pfam)	33.333	45	30	0	207	251	114	158	5.8	25.4
211	CAJ73608.1_similar_to_formate_dehydrogenase_cytochrome_b556_FDO_subunit_kuste2856_ETM1	OFTM250_82_10_rank:_E	30.952	42	27	1	23	62	4	45	6.5	24.3
212	CAJ73607.1_hypothetical_hepta_heme_protein_kuste2855_ETM2	OFTM250_32_56_rank:_C;_formate_dehydrogenase_subunit_gamma_(db=kegg)	30.653	199	101	7	87	263	61	244	1.24e-15	75.1	ETM1-2 fusion
214	CAJ73607.1_hypothetical_hepta_heme_protein_kuste2855_ETM2	OFTM250_32_59_rank:_D;_Cytochrome_c3_[PF14537.8];_Seven_times_multi-haem_cytochrome_CxxCH_[PF13447.8];_Cytochrome_c552_[PF02335.17]_(db=pfam)	24.324	259	138	12	28	267	66	285	1.25e-10	59.3	ETM2
218	CAJ73607.1_hypothetical_hepta_heme_protein_kuste2855_ETM2	OFTM250_32_55_rank:_D;_NapC/NirT_cytochrome_c_family	26.667	75	48	3	185	259	579	646	0.69	28.9
219	CAJ73607.1_hypothetical_hepta_heme_protein_kuste2855_ETM2	OFTM250_32_55_rank:_D;_NapC/NirT_cytochrome_c_family	30	70	45	2	35	100	576	645	2.7	26.9
220	CAJ73607.1_hypothetical_hepta_heme_protein_kuste2855_ETM2	OFTM250_56_1_rank:_D;_Saccharopine_dehydrogenase_C-terminal_domain_[PF16653.7]_(db=pfam)	26.154	65	43	1	17	81	33	92	1.2	26.6
221	CAJ71477.1_similar_to_Na(+)-translocating_NADH:quinone_reductase_kustc0732_RnfA	OFTM250_40_65_rank:_D;_Protein_of_unknown_function_(DUF483)_[PF04467.14]_(db=pfam)	21.818	55	33	1	129	173	19	73	0.75	26.6
222	CAJ71477.1_similar_to_Na(+)-translocating_NADH:quinone_reductase_kustc0732_RnfA	OFTM250_86_287_rank:_C;_5-oxoprolinase_(ATP-hydrolysing)_[EC:3.5.2.9]_(db=kegg)	52.632	19	9	0	146	164	1148	1166	3.7	25.4
223	CAJ71477.1_similar_to_Na(+)-translocating_NADH:quinone_reductase_kustc0732_RnfA	OFTM250_40_39_rank:_D;_ABC_transporter_[PF00005.29];_ABC_transporter_transmembrane_region_[PF00664.25]_(db=pfam)	42.5	40	20	2	149	186	486	524	4	25.4
224	CAJ71477.1_similar_to_Na(+)-translocating_NADH:quinone_reductase_kustc0732_RnfA	OFTM250_22_114_rank:_C;_formylglycine-generating_enzyme_[EC:1.8.3.7];_formylglycine-generating_enzyme_[EC:1.8.3.7];_formylglycine-generating_enzyme_[EC:1.8.3.7];_formylglycine-generating_enzyme_[EC:1.8.3.7]_(db=kegg)	33.333	39	26	0	154	192	1574	1612	4.3	25.4
225	CAJ71477.1_similar_to_Na(+)-translocating_NADH:quinone_reductase_kustc0732_RnfA	OFTM250_13_9_rank:_C;_S-adenosylmethionine:tRNA_ribosyltransferase-isomerase_[EC:2.4.99.17]_(db=kegg)	40	35	17	1	143	173	129	163	9.2	24.3
226	CAJ72435.1_similar_to_sodium_dependent_NADH:ubiquinone_oxidoreductase_kustd1690_RnfB	OFTM250_75_53_rank:_D;_CO_dehydrogenase/acetyl-CoA_synthase_delta_subunit_[PF03599.18];_4Fe-4S_dicluster_domain_[PF14697.8];_4Fe-4S_dicluster_domain_[PF12838.9];_4Fe-4S_dicluster_domain_[PF13237.8];_4Fe-4S_dicluster_domain_[PF13187.8];_4Fe-4S_dicluster_domain_[PF13247.8];_4Fe-4S_dicluster_domain_[PF13183.8]_(db=pfam)	31.667	60	38	1	208	264	291	350	2.19e-05	42
227	CAJ72435.1_similar_to_sodium_dependent_NADH:ubiquinone_oxidoreductase_kustd1690_RnfB	OFTM250_75_53_rank:_D;_CO_dehydrogenase/acetyl-CoA_synthase_delta_subunit_[PF03599.18];_4Fe-4S_dicluster_domain_[PF14697.8];_4Fe-4S_dicluster_domain_[PF12838.9];_4Fe-4S_dicluster_domain_[PF13237.8];_4Fe-4S_dicluster_domain_[PF13187.8];_4Fe-4S_dicluster_domain_[PF13247.8];_4Fe-4S_dicluster_domain_[PF13183.8]_(db=pfam)	28.358	67	35	1	163	229	291	344	0.041	32
228	CAJ72435.1_similar_to_sodium_dependent_NADH:ubiquinone_oxidoreductase_kustd1690_RnfB	OFTM250_70_30_rank:_C;_NADH-quinone_oxidoreductase_subunit_I_[EC:7.1.1.2]_(db=kegg)	33.846	65	25	1	212	258	60	124	0.000219	38.5
229	CAJ72435.1_similar_to_sodium_dependent_NADH:ubiquinone_oxidoreductase_kustd1690_RnfB	OFTM250_70_30_rank:_C;_NADH-quinone_oxidoreductase_subunit_I_[EC:7.1.1.2]_(db=kegg)	27.536	69	48	1	167	233	60	128	0.79	27.7
230	CAJ72435.1_similar_to_sodium_dependent_NADH:ubiquinone_oxidoreductase_kustd1690_RnfB	OFTM250_66_109_rank:_C;_ferredoxin_(db=kegg)	40	50	28	1	212	259	7	56	0.002	34.7
231	CAJ72435.1_similar_to_sodium_dependent_NADH:ubiquinone_oxidoreductase_kustd1690_RnfB	OFTM250_66_109_rank:_C;_ferredoxin_(db=kegg)	40.741	27	16	0	209	235	35	61	5	24.6
232	CAJ72435.1_similar_to_sodium_dependent_NADH:ubiquinone_oxidoreductase_kustd1690_RnfB	OFTM250_29_36_rank:_D;_4Fe-4S_dicluster_domain_[PF14697.8];_4Fe-4S_dicluster_domain_[PF12838.9];_4Fe-4S_dicluster_domain_[PF13237.8];_4Fe-4S_dicluster_domain_[PF13247.8];_4Fe-4S_dicluster_domain_[PF13187.8];_4Fe-4S_double_cluster_binding_domain_[PF13484.8];_4Fe-4S_dicluster_domain_[PF13183.8];_4Fe-4S_dicluster_domain_[PF13534.8];_4Fe-4S_binding_domain_[PF00037.29];_4Fe-4S_dicluster_domain_[PF1374…	32.051	78	42	3	158	231	4	74	0.004	33.1
233	CAJ72435.1_similar_to_sodium_dependent_NADH:ubiquinone_oxidoreductase_kustd1690_RnfB	OFTM250_29_36_rank:_D;_4Fe-4S_dicluster_domain_[PF14697.8];_4Fe-4S_dicluster_domain_[PF12838.9];_4Fe-4S_dicluster_domain_[PF13237.8];_4Fe-4S_dicluster_domain_[PF13247.8];_4Fe-4S_dicluster_domain_[PF13187.8];_4Fe-4S_double_cluster_binding_domain_[PF13484.8];_4Fe-4S_dicluster_domain_[PF13183.8];_4Fe-4S_dicluster_domain_[PF13534.8];_4Fe-4S_binding_domain_[PF00037.29];_4Fe-4S_dicluster_domain_[PF1374…	28.571	63	37	1	139	193	19	81	0.013	31.6
234	CAJ72435.1_similar_to_sodium_dependent_NADH:ubiquinone_oxidoreductase_kustd1690_RnfB	OFTM250_29_36_rank:_D;_4Fe-4S_dicluster_domain_[PF14697.8];_4Fe-4S_dicluster_domain_[PF12838.9];_4Fe-4S_dicluster_domain_[PF13237.8];_4Fe-4S_dicluster_domain_[PF13247.8];_4Fe-4S_dicluster_domain_[PF13187.8];_4Fe-4S_double_cluster_binding_domain_[PF13484.8];_4Fe-4S_dicluster_domain_[PF13183.8];_4Fe-4S_dicluster_domain_[PF13534.8];_4Fe-4S_binding_domain_[PF00037.29];_4Fe-4S_dicluster_domain_[PF1374…	41.379	29	17	0	230	258	6	34	0.47	27.3
235	CAJ72435.1_similar_to_sodium_dependent_NADH:ubiquinone_oxidoreductase_kustd1690_RnfB	OFTM250_75_81_rank:_D;_4Fe-4S_dicluster_domain_[PF14697.8];_4Fe-4S_dicluster_domain_[PF13187.8];_4Fe-4S_dicluster_domain_[PF12838.9];_4Fe-4S_dicluster_domain_[PF13237.8];_4Fe-4S_dicluster_domain_[PF13183.8];_4Fe-4S_binding_domain_[PF12837.9]_(db=pfam)	34.545	55	33	1	139	190	56	110	0.022	32
236	CAJ72435.1_similar_to_sodium_dependent_NADH:ubiquinone_oxidoreductase_kustd1690_RnfB	OFTM250_75_81_rank:_D;_4Fe-4S_dicluster_domain_[PF14697.8];_4Fe-4S_dicluster_domain_[PF13187.8];_4Fe-4S_dicluster_domain_[PF12838.9];_4Fe-4S_dicluster_domain_[PF13237.8];_4Fe-4S_dicluster_domain_[PF13183.8];_4Fe-4S_binding_domain_[PF12837.9]_(db=pfam)	24.51	102	51	4	167	254	54	143	5.1	25
237	QII12258.1_proton-translocating_ferredoxin:NAD(+)_oxidoreductase_complex_subunit_C_KsCSTR_28790_RnfC	OFTM250_24_9_rank:_D;_Respiratory-chain_NADH_dehydrogenase_51_Kd_subunit_[PF01512.19];_NADH-ubiquinone_oxidoreductase-F_iron-sulfur_binding_region_[PF10589.11]_(db=pfam)	25	100	74	1	129	227	39	138	1.02e-06	47.8
238	QII12258.1_proton-translocating_ferredoxin:NAD(+)_oxidoreductase_complex_subunit_C_KsCSTR_28790_RnfC	OFTM250_22_239_rank:_C;_ferredoxin-type_protein_NapG_(db=kegg)	32.787	61	29	2	370	425	129	182	0.3	29.6
239	QII12258.1_proton-translocating_ferredoxin:NAD(+)_oxidoreductase_complex_subunit_C_KsCSTR_28790_RnfC	OFTM250_91_5_rank:_C;_ferredoxin-type_protein_NapH_(db=kegg)	33.333	51	26	2	373	423	401	443	0.31	30
240	QII12258.1_proton-translocating_ferredoxin:NAD(+)_oxidoreductase_complex_subunit_C_KsCSTR_28790_RnfC	OFTM250_75_79_rank:_D;_4Fe-4S_dicluster_domain_[PF13247.8];_4Fe-4S_dicluster_domain_[PF14697.8];_4Fe-4S_dicluster_domain_[PF13187.8];_4Fe-4S_dicluster_domain_[PF13237.8];_4Fe-4S_dicluster_domain_[PF12838.9];_4Fe-4S_binding_domain_[PF12837.9]_(db=pfam)	34.211	38	19	1	349	386	73	104	0.48	28.9
241	QII12258.1_proton-translocating_ferredoxin:NAD(+)_oxidoreductase_complex_subunit_C_KsCSTR_28790_RnfC	OFTM250_9_51_rank:_D;_Polyprenyl_synthetase_[PF00348.19];_Protein_of_unknown_function_DUF116_[PF01976.19]_(db=pfam)	37.838	37	23	0	231	267	523	559	0.71	29.3
242	QII12257.1_Na(+)-translocating_ferredoxin:NAD(+)_oxidoreductase_complex_subunit_D_KsCSTR_28780_RnfD	OFTM250_86_118_rank:_C;_chemotaxis_protein_methyltransferase_CheR_[EC:2.1.1.80]_(db=kegg)	32.558	43	29	0	85	127	122	164	1.2	27.7
243	QII12257.1_Na(+)-translocating_ferredoxin:NAD(+)_oxidoreductase_complex_subunit_D_KsCSTR_28780_RnfD	OFTM250_91_4_rank:_D;_Phosphate_transporter_family_[PF01384.22]_(db=pfam)	28.571	70	41	2	275	335	41	110	3.6	25.4
244	CAJ71476.1_strongly_similar_to_Na(+)-translocating_NADH:quinone_reductase_kustc0731_RnfE	OFTM250_26_120_rank:_C;_preprotein_translocase_subunit_SecE;_preprotein_translocase_subunit_SecE_(db=kegg)	34.091	44	25	1	159	202	77	116	0.62	27.3
245	CAJ71476.1_strongly_similar_to_Na(+)-translocating_NADH:quinone_reductase_kustc0731_RnfE	OFTM250_26_29_rank:_E	33.898	59	29	3	137	195	42	90	0.81	27.3
246	CAJ71476.1_strongly_similar_to_Na(+)-translocating_NADH:quinone_reductase_kustc0731_RnfE	OFTM250_89_86_rank:_C;_1-acyl-sn-glycerol-3-phosphate_acyltransferase_[EC:2.3.1.51]_(db=kegg)	25.532	47	35	0	156	202	167	213	2.6	25.8
247	CAJ71476.1_strongly_similar_to_Na(+)-translocating_NADH:quinone_reductase_kustc0731_RnfE	OFTM250_57_44_rank:_E	35.556	45	27	2	71	113	412	456	3	25.8
248	CAJ71476.1_strongly_similar_to_Na(+)-translocating_NADH:quinone_reductase_kustc0731_RnfE	OFTM250_83_59_rank:_E	26.316	76	54	1	29	104	53	126	3.2	25.4
249	QII12256.1_ion-translocating_oxidoreductase_complex_subunit_G_KsCSTR_28770_RnfG	OFTM250_78_15_rank:_C;_thermitase_[EC:3.4.21.66];_serine_protease_[EC:3.4.21.-];_trimeric_autotransporter_adhesin_(db=kegg)	35.714	42	26	1	43	84	422	462	0.28	29.3
250	QII12256.1_ion-translocating_oxidoreductase_complex_subunit_G_KsCSTR_28770_RnfG	OFTM250_29_38_rank:_C;_TolB_protein_(db=kegg)	32.258	31	21	0	129	159	378	408	4.2	25.4
251	QII12256.1_ion-translocating_oxidoreductase_complex_subunit_G_KsCSTR_28770_RnfG	OFTM250_64_59_rank:_C;_carbamoyl-phosphate_synthase_small_subunit_[EC:6.3.5.5]_(db=kegg)	25.316	79	54	1	155	233	264	337	4.4	25.4
252	QII12256.1_ion-translocating_oxidoreductase_complex_subunit_G_KsCSTR_28770_RnfG	OFTM250_86_251_rank:_D;_Squalene-hopene_cyclase_C-terminal_domain_[PF13243.8];_A-macroglobulin_TED_domain_[PF07678.16]_(db=pfam)	33.333	36	24	0	76	111	15	50	5.3	25
253	QII12256.1_ion-translocating_oxidoreductase_complex_subunit_G_KsCSTR_28770_RnfG	OFTM250_38_63_rank:_C;_prolyl_oligopeptidase_[EC:3.4.21.26]_(db=kegg)	22.353	85	58	3	33	109	114	198	6.7	25
254	CAJ74090.1_similar_to_Na(+)-translocating_NADH-quinone_reductase_subunit_F_kuste3329_NqrF	OFTM250_86_254_rank:_C;_competence_protein_ComEC_(db=kegg)	37.255	51	27	1	298	348	507	552	0.021	34.7
255	CAJ74090.1_similar_to_Na(+)-translocating_NADH-quinone_reductase_subunit_F_kuste3329_NqrF	OFTM250_22_268_rank:_D;_Iron-sulfur_cluster_binding_domain_of_dihydroorotate_dehydrogenase_B_[PF10418.11];_Oxidoreductase_NAD-binding_domain_[PF00175.23];_Oxidoreductase_FAD-binding_domain_[PF00970.26]_(db=pfam)	37.288	59	34	2	277	334	135	191	0.1	32
256	CAJ74090.1_similar_to_Na(+)-translocating_NADH-quinone_reductase_subunit_F_kuste3329_NqrF	OFTM250_86_290_rank:_D;_PKD_domain_[PF18911.2];_PKD_domain_[PF00801.22]_(db=pfam)	29.333	75	47	2	242	311	1619	1692	0.55	30
257	CAJ74090.1_similar_to_Na(+)-translocating_NADH-quinone_reductase_subunit_F_kuste3329_NqrF	OFTM250_11_60_rank:_D;_Transposase_Tn5_dimerisation_domain_[PF02281.18];_Transposase_DNA-binding_[PF14706.8];_Transposase_DDE_domain_[PF01609.23]_(db=pfam)	30.909	55	38	0	48	102	18	72	2.4	27.7
258	CAJ74090.1_similar_to_Na(+)-translocating_NADH-quinone_reductase_subunit_F_kuste3329_NqrF	OFTM250_50_25_rank:_D;_Sigma-54_interaction_domain_[PF00158.28];_Sigma-54_interaction_domain_[PF14532.8];_Response_regulator_receiver_domain_[PF00072.26]_(db=pfam)	28.571	56	36	1	158	209	378	433	2.8	27.3
259	CAJ74091.1_similar_to_UDP-N-acetylenolpyruvoylglucosamine_reductase_kuste3330_Nqr1	OFTM250_42_21_rank:_C;_UDP-N-acetylmuramate_dehydrogenase_[EC:1.3.1.98]_(db=kegg)	31.142	289	185	5	11	296	14	291	4.19e-35	125
260	CAJ74091.1_similar_to_UDP-N-acetylenolpyruvoylglucosamine_reductase_kuste3330_Nqr1	OFTM250_78_11_rank:_C;_eukaryotic-like_serine/threonine-protein_kinase_[EC:2.7.11.1]_(db=kegg)	25	124	75	4	15	134	246	355	2.5	26.6
261	CAJ74091.1_similar_to_UDP-N-acetylenolpyruvoylglucosamine_reductase_kuste3330_Nqr1	OFTM250_88_71_rank:_C;_3-oxoacyl-[acyl-carrier_protein]_reductase_[EC:1.1.1.100]_(db=kegg)	28.696	115	62	7	133	246	51	146	3.3	26.2
262	CAJ74091.1_similar_to_UDP-N-acetylenolpyruvoylglucosamine_reductase_kuste3330_Nqr1	OFTM250_89_96_rank:_D;_Activator_of_Hsp90_ATPase_homolog_1-like_protein_[PF08327.13]_(db=pfam)	34.545	55	31	2	196	245	16	70	4.9	25
263	CAJ74091.1_similar_to_UDP-N-acetylenolpyruvoylglucosamine_reductase_kuste3330_Nqr1	OFTM250_27_77_rank:_C;_TetR/AcrR_family_transcriptional_regulator	40	20	12	0	59	78	15	34	8.5	24.6
264	CAJ74092.1_unknown_protein_kuste3331_Nqr2	OFTM250_60_31_rank:_D;_Peptidase_M16_inactive_domain_[PF05193.23];_Insulinase_(Peptidase_family_M16)_[PF00675.22]_(db=pfam)	35.897	39	24	1	35	73	158	195	1.2	26.2
265	CAJ74092.1_unknown_protein_kuste3331_Nqr2	OFTM250_24_2_rank:_C;_eukaryotic-like_serine/threonine-protein_kinase_[EC:2.7.11.1]_(db=kegg)	30.612	49	22	2	58	106	528	564	3.3	25
266	CAJ74092.1_unknown_protein_kuste3331_Nqr2	OFTM250_67_2_rank:_E	52.174	23	11	0	102	124	324	346	3.8	24.6
267	CAJ74092.1_unknown_protein_kuste3331_Nqr2	OFTM250_59_16_rank:_C;_serine_beta-lactamase-like_protein_LACTB	34.286	35	23	0	18	52	347	381	5.1	24.3
268	CAJ74092.1_unknown_protein_kuste3331_Nqr2	OFTM250_68_32_rank:_E	31.818	44	27	1	86	129	38	78	5.5	23.9
269	CAJ74093.1_conserved_hypothetical_protein_kuste3332_Nqr3	OFTM250_57_46_rank:_D;_Glycosyl_transferases_group_1_[PF00534.22];_Glycosyl_transferases_group_1_[PF13692.8];_Glycosyltransferase_Family_4_[PF13439.8];_Glycosyl_transferase_4-like_domain_[PF13579.8];_Glycosyl_transferases_group_1_[PF13524.8]_(db=pfam)	27.381	84	44	4	66	140	23	98	0.39	29.3
270	CAJ74093.1_conserved_hypothetical_protein_kuste3332_Nqr3	OFTM250_83_47_rank:_E	32.258	31	21	0	194	224	4	34	1.9	25.4
271	CAJ74093.1_conserved_hypothetical_protein_kuste3332_Nqr3	OFTM250_51_53_rank:_E	34.286	35	23	0	68	102	108	142	7.2	25.4
272	CAJ74093.1_conserved_hypothetical_protein_kuste3332_Nqr3	OFTM250_64_58_rank:_C;_carbamoyl-phosphate_synthase_large_subunit_[EC:6.3.5.5];_carbamoyl-phosphate_synthase_large_subunit_[EC:6.3.5.5]_(db=kegg)	45.455	22	12	0	67	88	1100	1121	7.8	25.4
273	CAJ74093.1_conserved_hypothetical_protein_kuste3332_Nqr3	OFTM250_25_20_rank:_C;_leucyl-tRNA_synthetase_[EC:6.1.1.4]_(db=kegg)	30.769	39	27	0	119	157	42	80	9.9	25
274	CAJ74094.1_hypothetical_protein_kuste3333_Nqr4	OFTM250_22_140_rank:_D;_OmpA_family_[PF00691.22]_(db=pfam)	37.647	85	43	2	320	394	183	267	8.35e-08	50.1
275	CAJ74094.1_hypothetical_protein_kuste3333_Nqr4	OFTM250_88_107_rank:_D;_Thrombospondin_type_3_repeat_[PF02412.20];_Domain_of_unknown_function_(DUF4215)_[PF13948.8];_Right_handed_beta_helix_region_[PF13229.8]_(db=pfam)	45.714	35	19	0	251	285	667	701	0.001	37.7
276	CAJ74094.1_hypothetical_protein_kuste3333_Nqr4	OFTM250_88_107_rank:_D;_Thrombospondin_type_3_repeat_[PF02412.20];_Domain_of_unknown_function_(DUF4215)_[PF13948.8];_Right_handed_beta_helix_region_[PF13229.8]_(db=pfam)	50	28	14	0	258	285	618	645	0.006	35.8
277	CAJ74094.1_hypothetical_protein_kuste3333_Nqr4	OFTM250_88_107_rank:_D;_Thrombospondin_type_3_repeat_[PF02412.20];_Domain_of_unknown_function_(DUF4215)_[PF13948.8];_Right_handed_beta_helix_region_[PF13229.8]_(db=pfam)	35.593	59	36	1	227	285	757	813	0.01	35
278	CAJ74094.1_hypothetical_protein_kuste3333_Nqr4	OFTM250_88_107_rank:_D;_Thrombospondin_type_3_repeat_[PF02412.20];_Domain_of_unknown_function_(DUF4215)_[PF13948.8];_Right_handed_beta_helix_region_[PF13229.8]_(db=pfam)	35.593	59	36	1	227	285	701	757	0.018	34.3
279	CAJ74094.1_hypothetical_protein_kuste3333_Nqr4	OFTM250_88_107_rank:_D;_Thrombospondin_type_3_repeat_[PF02412.20];_Domain_of_unknown_function_(DUF4215)_[PF13948.8];_Right_handed_beta_helix_region_[PF13229.8]_(db=pfam)	28.571	84	56	2	251	334	904	983	0.49	29.6
280	CAJ74094.1_hypothetical_protein_kuste3333_Nqr4	OFTM250_88_107_rank:_D;_Thrombospondin_type_3_repeat_[PF02412.20];_Domain_of_unknown_function_(DUF4215)_[PF13948.8];_Right_handed_beta_helix_region_[PF13229.8]_(db=pfam)	55	20	9	0	258	277	486	505	8.7	25.4
281	CAJ74094.1_hypothetical_protein_kuste3333_Nqr4	OFTM250_27_96_rank:_E	33.333	60	38	1	255	312	814	873	0.014	34.7
282	CAJ74094.1_hypothetical_protein_kuste3333_Nqr4	OFTM250_9_19_rank:_D;_Thrombospondin_type_3_repeat_[PF02412.20];_RTX_calcium-binding_nonapeptide_repeat_(4_copies)_[PF00353.21]_(db=pfam)	46.154	26	14	0	252	277	453	478	0.055	32.7
283	CAJ74094.1_hypothetical_protein_kuste3333_Nqr4	OFTM250_9_19_rank:_D;_Thrombospondin_type_3_repeat_[PF02412.20];_RTX_calcium-binding_nonapeptide_repeat_(4_copies)_[PF00353.21]_(db=pfam)	27.692	65	39	1	207	271	474	530	7.2	25.8
284	CAJ74094.1_hypothetical_protein_kuste3333_Nqr4	OFTM250_66_179_rank:_D;_Thrombospondin_type_3_repeat_[PF02412.20]_(db=pfam)	30.769	91	53	5	255	339	89	175	0.14	31.2
285	CAJ74094.1_hypothetical_protein_kuste3333_Nqr4	OFTM250_66_179_rank:_D;_Thrombospondin_type_3_repeat_[PF02412.20]_(db=pfam)	45.455	22	12	0	251	272	296	317	6.6	25.8

## Sheet: OFTM286_Phycisphaerae_UBA1845
order	qseqid	sseqid	pident	length	mismatch	gapopen	qstart	qend	sstart	send	evalue	bitscore	Comment
1	SOH05200.1_hydrazine_synthase_subunit_A	OFTM286_82_7_rank:_D;_Hydrazine_synthase_alpha_subunit_middle_domain_[PF18582.3]_(db=pfam)	43.077	65	37	0	96	160	93	157	3.27e-09	56.6	hzsA
3	SOH05200.1_hydrazine_synthase_subunit_A	OFTM286_94_23_rank:_C;_TolB_protein_(db=kegg)	28.378	74	52	1	86	158	102	175	0.045	33.5
4	SOH05200.1_hydrazine_synthase_subunit_A	OFTM286_94_23_rank:_C;_TolB_protein_(db=kegg)	29.412	68	44	2	77	142	241	306	0.17	31.6
5	SOH05200.1_hydrazine_synthase_subunit_A	OFTM286_94_23_rank:_C;_TolB_protein_(db=kegg)	31.818	66	34	2	107	161	214	279	1.8	28.5
6	SOH05200.1_hydrazine_synthase_subunit_A	OFTM286_197_6_rank:_C;_tricorn_protease_[EC:3.4.21.-]_(db=kegg)	41.026	39	21	1	114	152	105	141	0.53	30.4
7	SOH05200.1_hydrazine_synthase_subunit_A	OFTM286_37_3_rank:_C;_tryptophanase_[EC:4.1.99.1];_tyrosine_phenol-lyase_[EC:4.1.99.2]_(db=kegg)	34.694	49	32	0	258	306	122	170	0.66	30
8	SOH05200.1_hydrazine_synthase_subunit_A	OFTM286_343_17_rank:_D;_NACHT_domain_[PF05729.14];_HEAT_repeats_[PF13646.8]_(db=pfam)	32.143	56	35	2	404	457	408	462	0.96	29.6
9	SOH06074.1_hydrazine_synthase_subunit_B	OFTM286_82_8_rank:_D;_Cytochrome_D1_heme_domain_[PF02239.18];_Lactonase	29.31	348	234	6	33	373	180	522	2.34e-34	131	hzsBC
11	SOH06074.1_hydrazine_synthase_subunit_B	OFTM286_362_3_rank:_D;_Redoxin_[PF08534.12];_AhpC/TSA_family_[PF00578.23];_Thioredoxin-like_[PF13905.8];_SMP-30/Gluconolactonase/LRE-like_region_[PF08450.14]_(db=pfam)	22.553	235	118	8	21	205	247	467	0.002	36.6
12	SOH06074.1_hydrazine_synthase_subunit_B	OFTM286_362_3_rank:_D;_Redoxin_[PF08534.12];_AhpC/TSA_family_[PF00578.23];_Thioredoxin-like_[PF13905.8];_SMP-30/Gluconolactonase/LRE-like_region_[PF08450.14]_(db=pfam)	27.66	94	55	2	33	113	204	297	0.008	34.7
13	SOH06074.1_hydrazine_synthase_subunit_B	OFTM286_362_3_rank:_D;_Redoxin_[PF08534.12];_AhpC/TSA_family_[PF00578.23];_Thioredoxin-like_[PF13905.8];_SMP-30/Gluconolactonase/LRE-like_region_[PF08450.14]_(db=pfam)	28.571	84	47	3	281	363	211	282	1.2	28.1
14	SOH06074.1_hydrazine_synthase_subunit_B	OFTM286_262_3_rank:_D;_6-bladed_beta-propeller_[PF17170.6];_SMP-30/Gluconolactonase/LRE-like_region_[PF08450.14];_TolB-like_6-blade_propeller-like_[PF15869.7];_Lactonase	25	96	67	3	30	121	90	184	0.017	33.5
15	SOH06074.1_hydrazine_synthase_subunit_B	OFTM286_262_3_rank:_D;_6-bladed_beta-propeller_[PF17170.6];_SMP-30/Gluconolactonase/LRE-like_region_[PF08450.14];_TolB-like_6-blade_propeller-like_[PF15869.7];_Lactonase	27.419	62	43	2	63	122	79	140	1.7	27.3
16	SOH06074.1_hydrazine_synthase_subunit_B	OFTM286_311_19_rank:_C;_acylaminoacyl-peptidase_[EC:3.4.19.1];_acylaminoacyl-peptidase_[EC:3.4.19.1]_(db=kegg)	32.787	61	37	2	172	229	44	103	0.043	32.7
17	SOH06074.1_hydrazine_synthase_subunit_B	OFTM286_94_23_rank:_C;_TolB_protein_(db=kegg)	21.176	170	113	4	31	182	60	226	0.092	31.2
18	SOH06075.1_hydrazine_synthase_subunit_C	OFTM286_82_8_rank:_D;_Cytochrome_D1_heme_domain_[PF02239.18];_Lactonase	30.526	285	159	11	70	341	543	801	3.59e-25	103	hzsBC
19	SOH06075.1_hydrazine_synthase_subunit_C	OFTM286_175_10_rank:_E	27.326	172	71	8	181	341	343	471	0.001	37.4
20	SOH06075.1_hydrazine_synthase_subunit_C	OFTM286_94_27_rank:_D;_Di-haem_oxidoreductase	24.837	153	74	6	196	341	309	427	0.047	32.3
21	SOH06075.1_hydrazine_synthase_subunit_C	OFTM286_94_27_rank:_D;_Di-haem_oxidoreductase	31.818	66	36	2	281	341	744	805	5.9	25.4
22	SOH06075.1_hydrazine_synthase_subunit_C	OFTM286_311_28_rank:_D;_Histidine_kinase-	32.836	67	35	3	139	196	324	389	0.35	29.6
23	SOH06075.1_hydrazine_synthase_subunit_C	OFTM286_378_2_rank:_C;_cytochrome_c_peroxidase_[EC:1.11.1.5]_(db=kegg)	21.233	146	70	4	173	311	241	348	0.38	29.3
25	CAJ71439.1_similar_to_hydroxylamine_oxidoreductase_hao_kustc0694_HDH1	OFTM286_74_9_rank:_D;_NapC/NirT_cytochrome_c_family	27.619	105	59	6	301	403	588	677	0.58	30
26	CAJ71439.1_similar_to_hydroxylamine_oxidoreductase_hao_kustc0694_HDH1	OFTM286_94_28_rank:_E	27.273	33	24	0	206	238	358	390	0.97	29.3
27	CAJ71439.1_similar_to_hydroxylamine_oxidoreductase_hao_kustc0694_HDH1	OFTM286_20_7_rank:_D;_Low_molecular_weight_phosphotyrosine_protein_phosphatase_[PF01451.23]_(db=pfam)	26.866	67	46	1	423	486	29	95	1.1	27.7
31	CAJ72085.1_similar_to_hydroxylamine_oxidoreductase_hao_kustd1340_HDH2	OFTM286_74_9_rank:_D;_NapC/NirT_cytochrome_c_family	27.619	105	59	6	227	329	588	677	0.57	29.6
32	CAJ72085.1_similar_to_hydroxylamine_oxidoreductase_hao_kustd1340_HDH2	OFTM286_94_28_rank:_E	27.273	33	24	0	132	164	358	390	1.1	28.9
33	CAJ72085.1_similar_to_hydroxylamine_oxidoreductase_hao_kustd1340_HDH2	OFTM286_20_7_rank:_D;_Low_molecular_weight_phosphotyrosine_protein_phosphatase_[PF01451.23]_(db=pfam)	26.866	67	46	1	349	412	29	95	1.1	27.7
37	CAJ71806.1_similar_to_hydroxylamine_oxidoreductase_hao_kustc1061_HOX	OFTM286_218_1_rank:_C;_MSHA_pilin_protein_MshD_(db=kegg)	42.5	40	20	1	494	533	109	145	0.14	31.6
42	CAJ71806.1_similar_to_hydroxylamine_oxidoreductase_hao_kustc1061_HOX	OFTM286_86_5_rank:_D;_Cytochrome_c3_[PF14537.8];_Cytochrome_c7_and_related_cytochrome_c_[PF14522.8];_NapC/NirT_cytochrome_c_family	28.09	89	39	5	160	238	151	224	0.28	30.4
43	CAJ71806.1_similar_to_hydroxylamine_oxidoreductase_hao_kustc1061_HOX	OFTM286_86_5_rank:_D;_Cytochrome_c3_[PF14537.8];_Cytochrome_c7_and_related_cytochrome_c_[PF14522.8];_NapC/NirT_cytochrome_c_family	32	50	31	1	150	196	87	136	2.7	27.3
44	CAJ71806.1_similar_to_hydroxylamine_oxidoreductase_hao_kustc1061_HOX	OFTM286_86_5_rank:_D;_Cytochrome_c3_[PF14537.8];_Cytochrome_c7_and_related_cytochrome_c_[PF14522.8];_NapC/NirT_cytochrome_c_family	28.986	69	37	4	127	183	36	104	6.4	26.2
45	QII12968.1_putative_copper_oxidase_and_hydroxylamine_oxidoreductase_NirK-HAO_fusion	OFTM286_81_6_rank:_C;_hydroxylamine_dehydrogenase_[EC:1.7.2.6]_(db=kegg)	26.765	340	161	14	406	702	36	330	5.52e-21	94	hao
46	QII12968.1_putative_copper_oxidase_and_hydroxylamine_oxidoreductase_NirK-HAO_fusion	OFTM286_237_5_rank:_D;_Cytochrome_c554_and_c-prime_[PF13435.8];_Cytochrome_c7_and_related_cytochrome_c_[PF14522.8]_(db=pfam)	20.942	191	106	7	398	568	137	302	0.017	35
47	QII12968.1_putative_copper_oxidase_and_hydroxylamine_oxidoreductase_NirK-HAO_fusion	OFTM286_74_9_rank:_D;_NapC/NirT_cytochrome_c_family	29.67	91	46	5	463	548	482	559	0.14	32.3
48	QII12968.1_putative_copper_oxidase_and_hydroxylamine_oxidoreductase_NirK-HAO_fusion	OFTM286_390_7_rank:_D;_Phage_integrase_family_[PF00589.24]_(db=pfam)	45.833	48	23	2	497	542	515	561	0.26	31.6
49	QII12968.1_putative_copper_oxidase_and_hydroxylamine_oxidoreductase_NirK-HAO_fusion	OFTM286_133_5_rank:_E	32.432	37	20	2	534	566	22	57	0.36	29.6
51	QII14326.1_putative_hydroxylamine_oxidoreductase_HAO	OFTM286_237_5_rank:_D;_Cytochrome_c554_and_c-prime_[PF13435.8];_Cytochrome_c7_and_related_cytochrome_c_[PF14522.8]_(db=pfam)	27.857	140	72	8	107	242	241	355	0.66	29.3
52	QII14326.1_putative_hydroxylamine_oxidoreductase_HAO	OFTM286_237_5_rank:_D;_Cytochrome_c554_and_c-prime_[PF13435.8];_Cytochrome_c7_and_related_cytochrome_c_[PF14522.8]_(db=pfam)	22.018	109	58	5	82	183	160	248	0.96	28.9
53	QII14326.1_putative_hydroxylamine_oxidoreductase_HAO	OFTM286_183_11_rank:_E	30.303	66	39	2	406	464	48	113	0.66	29.3
54	QII14326.1_putative_hydroxylamine_oxidoreductase_HAO	OFTM286_111_14_rank:_D;_Cytochrome_c3_[PF14537.8];_Cytochrome_c7_and_related_cytochrome_c_[PF14522.8];_Class_III_cytochrome_C_family_[PF02085.18];_Doubled_CXXCH_motif_(Paired_CXXCH_1)_[PF09699.12]_(db=pfam)	26.923	78	41	4	226	288	138	214	0.7	28.9
55	QII14326.1_putative_hydroxylamine_oxidoreductase_HAO	OFTM286_62_3_rank:_D;_Met-zincin_[PF16313.7];_Domain_of_unknown_function_(DUF5117)_[PF17148.6]_(db=pfam)	24.286	70	53	0	420	489	604	673	0.94	28.9
56	SOH02966.1_strongly_similar_to_cd1_nitrite_reductase_NirS	OFTM286_193_2_rank:_E	32.353	34	21	1	542	573	260	293	1.3	28.5
57	SOH02966.1_strongly_similar_to_cd1_nitrite_reductase_NirS	OFTM286_312_4_rank:_C;_ABC-2_type_transport_system_ATP-binding_protein_(db=kegg)	38.636	44	27	0	16	59	209	252	1.7	28.1
58	SOH02966.1_strongly_similar_to_cd1_nitrite_reductase_NirS	OFTM286_306_6_rank:_D;_Beta-lactamase_superfamily_domain_[PF12706.9]_(db=pfam)	25	52	36	1	225	273	53	104	5.6	26.2
59	SOH02966.1_strongly_similar_to_cd1_nitrite_reductase_NirS	OFTM286_323_4_rank:_C;_aconitate_hydratase_[EC:4.2.1.3]_(db=kegg)	28.358	67	34	2	106	170	706	760	6	26.6
60	SOH02966.1_strongly_similar_to_cd1_nitrite_reductase_NirS	OFTM286_143_2_rank:_E	23.913	46	35	0	3	48	18	63	8.8	24.3
61	GAB64238.1_putative_copper-type_nitrite_reductase_Ca_Jettenia_caeni_NirK	OFTM286_372_2_rank:_E	31.746	63	41	1	105	165	853	915	0.1	31.2
62	GAB64238.1_putative_copper-type_nitrite_reductase_Ca_Jettenia_caeni_NirK	OFTM286_209_3_rank:_E	32.609	46	31	0	134	179	2704	2749	0.31	29.6
63	GAB64238.1_putative_copper-type_nitrite_reductase_Ca_Jettenia_caeni_NirK	OFTM286_307_12_rank:_C;_trehalose_synthase_[EC:2.4.1.245]_(db=kegg)	40.541	37	18	1	102	138	76	108	9.1	25
64	GAB64238.1_putative_copper-type_nitrite_reductase_Ca_Jettenia_caeni_NirK	OFTM286_344_1_rank:_C;_D-alanyl-D-alanine_carboxypeptidase_[EC:3.4.16.4]_(db=kegg)	37.143	35	22	0	236	270	47	81	9.3	24.6
65	GAB60912.1_cytochrome_c_nitrite_reductase_catalytic_subunit_Ca_Jettenia_caeni_NrfA	OFTM286_326_6_rank:_C;_methionyl-tRNA_formyltransferase_[EC:2.1.2.9]_(db=kegg)	52.632	19	9	0	133	151	100	118	0.15	30.8
66	GAB60912.1_cytochrome_c_nitrite_reductase_catalytic_subunit_Ca_Jettenia_caeni_NrfA	OFTM286_274_5_rank:_E	24.561	114	60	4	103	197	141	247	0.18	30.8
68	GAB60912.1_cytochrome_c_nitrite_reductase_catalytic_subunit_Ca_Jettenia_caeni_NrfA	OFTM286_48_27_rank:_D;_Cytochrome_c554_and_c-prime_[PF13435.8]_(db=pfam)	23.125	160	88	6	226	355	83	237	0.66	28.9
69	GAB60912.1_cytochrome_c_nitrite_reductase_catalytic_subunit_Ca_Jettenia_caeni_NrfA	OFTM286_319_3_rank:_D;_Dockerin_type_I_domain_[PF00404.20]_(db=pfam)	39.394	33	13	1	308	333	1079	1111	1.3	28.5
70	CAJ72445.1_similar_to_nitrate_reductase_subunit_NarG_kustd1700_NxrA	OFTM286_190_5_rank:_C;_nitrate_reductase_/_nitrite_oxidoreductase	22.68	582	298	20	47	541	19	535	2.35e-28	120	nxrA
71	CAJ72445.1_similar_to_nitrate_reductase_subunit_NarG_kustd1700_NxrA	OFTM286_190_5_rank:_C;_nitrate_reductase_/_nitrite_oxidoreductase	29.333	75	50	2	674	748	747	818	0.012	36.2
72	CAJ72445.1_similar_to_nitrate_reductase_subunit_NarG_kustd1700_NxrA	OFTM286_190_5_rank:_C;_nitrate_reductase_/_nitrite_oxidoreductase	21.429	140	101	3	720	856	918	1051	0.14	33.1
73	CAJ72445.1_similar_to_nitrate_reductase_subunit_NarG_kustd1700_NxrA	OFTM286_166_9_rank:_D;_Molybdopterin_oxidoreductase_[PF00384.24];_Molydopterin_dinucleotide_binding_domain_[PF01568.23]_(db=pfam)	25.362	138	85	5	263	382	167	304	0.000888	40
74	CAJ72445.1_similar_to_nitrate_reductase_subunit_NarG_kustd1700_NxrA	OFTM286_166_9_rank:_D;_Molybdopterin_oxidoreductase_[PF00384.24];_Molydopterin_dinucleotide_binding_domain_[PF01568.23]_(db=pfam)	25	64	48	0	495	558	319	382	2.2	28.9
75	CAJ72445.1_similar_to_nitrate_reductase_subunit_NarG_kustd1700_NxrA	OFTM286_208_24_rank:_E	42.5	40	17	3	120	153	186	225	1.3	29.3
76	CAJ72445.1_similar_to_nitrate_reductase_subunit_NarG_kustd1700_NxrA	OFTM286_358_5_rank:_D;_Peptidase_M16_inactive_domain_[PF05193.23]_(db=pfam)	28.571	56	35	1	350	405	244	294	2.1	28.9
77	CAJ72445.1_similar_to_nitrate_reductase_subunit_NarG_kustd1700_NxrA	OFTM286_230_3_rank:_D;_Redoxin_[PF08534.12];_AhpC/TSA_family_[PF00578.23];_Thioredoxin-like_[PF13905.8]_(db=pfam)	24.224	161	95	8	256	400	143	292	2.3	28.5
78	CAJ72448.1_strongly_similar_to_nitrate_reductase_NarH_kustd1703_NxrB	OFTM286_190_4_rank:_C;_nitrate_reductase_/_nitrite_oxidoreductase	32.626	377	147	11	29	318	2	358	5.39e-49	170	nxrB
79	CAJ72448.1_strongly_similar_to_nitrate_reductase_NarH_kustd1703_NxrB	OFTM286_296_4_rank:_C;_formate_dehydrogenase_iron-sulfur_subunit_(db=kegg)	34.615	104	55	5	161	262	46	138	1.35e-09	55.1
80	CAJ72448.1_strongly_similar_to_nitrate_reductase_NarH_kustd1703_NxrB	OFTM286_296_4_rank:_C;_formate_dehydrogenase_iron-sulfur_subunit_(db=kegg)	42.857	21	12	0	27	47	3	23	2.1	26.9
81	CAJ72448.1_strongly_similar_to_nitrate_reductase_NarH_kustd1703_NxrB	OFTM286_295_5_rank:_D;_4Fe-4S_dicluster_domain_[PF13247.8];_Molybdopterin_oxidoreductase_[PF00384.24];_Molybdopterin_oxidoreductase_Fe4S4_domain_[PF04879.18]_(db=pfam)	25	164	86	8	174	306	855	1012	0.000181	40.4
82	CAJ72448.1_strongly_similar_to_nitrate_reductase_NarH_kustd1703_NxrB	OFTM286_198_4_rank:_C;_NADH-quinone_oxidoreductase_subunit_I_[EC:7.1.1.2]_(db=kegg)	25.263	95	53	4	1	83	32	120	0.092	31.2
83	CAJ72448.1_strongly_similar_to_nitrate_reductase_NarH_kustd1703_NxrB	OFTM286_75_12_rank:_D;_4Fe-4S_dicluster_domain_[PF14697.8];_4Fe-4S_dicluster_domain_[PF12838.9];_4Fe-4S_dicluster_domain_[PF13237.8];_4Fe-4S_dicluster_domain_[PF13247.8];_4Fe-4S_dicluster_domain_[PF13187.8];_4Fe-4S_double_cluster_binding_domain_[PF13484.8];_4Fe-4S_dicluster_domain_[PF13183.8];_4Fe-4S_dicluster_domain_[PF13534.8];_4Fe-4S_binding_domain_[PF00037.29];_4Fe-4S_binding_domain_[PF12837.…	30.357	56	30	2	172	220	16	69	0.16	28.9
84	CAJ72449.1_unknown_protein_kustd1704_NxrC	OFTM286_271_2_rank:_E	34.091	44	24	1	1	39	1	44	0.99	26.2
85	CAJ72449.1_unknown_protein_kustd1704_NxrC	OFTM286_326_19_rank:_C;_carboxypeptidase_Q_[EC:3.4.17.-]_(db=kegg)	38.71	31	19	0	116	146	383	413	1.5	27.3
86	CAJ72449.1_unknown_protein_kustd1704_NxrC	OFTM286_368_9_rank:_C;_riboflavin_synthase_[EC:2.5.1.9]_(db=kegg)	26.923	78	35	2	207	284	45	100	1.9	26.6
87	CAJ72449.1_unknown_protein_kustd1704_NxrC	OFTM286_28_12_rank:_E	27.273	44	32	0	43	86	348	391	2.9	26.2
88	CAJ72449.1_unknown_protein_kustd1704_NxrC	OFTM286_147_4_rank:_E	26.744	86	51	3	161	242	91	168	7.1	25
90	CAJ72452.1_conserved_hypothetical_monoheme_protein_kustd1707_NXRmemb1	OFTM286_214_8_rank:_E	25.424	59	35	2	61	119	777	826	2.5	25.4
92	CAJ72452.1_conserved_hypothetical_monoheme_protein_kustd1707_NXRmemb1	OFTM286_153_3_rank:_C;_phosphatidate_cytidylyltransferase_[EC:2.7.7.41]_(db=kegg)	30.909	55	31	3	93	147	202	249	3.6	25
93	CAJ72452.1_conserved_hypothetical_monoheme_protein_kustd1707_NXRmemb1	OFTM286_182_10_rank:_C;_DNA_recombination_protein_RmuC_(db=kegg)	31.707	41	19	2	112	152	145	176	4.4	24.6
100	CAJ72453.1_hypothetical_tetraheme_protein_kustd1708_NXRmemb2	OFTM286_75_6_rank:_D;_Cytochrome_C_oxidase	20.472	127	69	3	378	476	47	169	0.013	34.3
101	CAJ72453.1_hypothetical_tetraheme_protein_kustd1708_NXRmemb2	OFTM286_190_6_rank:_D;_Cytochrome_c_[PF00034.23]_(db=pfam)	37.5	40	22	1	168	207	50	86	0.014	34.3
102	CAJ72453.1_hypothetical_tetraheme_protein_kustd1708_NXRmemb2	OFTM286_190_6_rank:_D;_Cytochrome_c_[PF00034.23]_(db=pfam)	27.778	72	45	2	393	464	21	85	0.016	33.9
103	CAJ72453.1_hypothetical_tetraheme_protein_kustd1708_NXRmemb2	OFTM286_190_6_rank:_D;_Cytochrome_c_[PF00034.23]_(db=pfam)	25.301	83	55	4	72	152	63	140	0.42	29.6
104	CAJ72453.1_hypothetical_tetraheme_protein_kustd1708_NXRmemb2	OFTM286_94_27_rank:_D;_Di-haem_oxidoreductase	42.424	33	15	2	408	437	306	337	0.61	29.3
105	CAJ72453.1_hypothetical_tetraheme_protein_kustd1708_NXRmemb2	OFTM286_250_5_rank:_E	45	20	11	0	328	347	236	255	0.86	28.5
106	CAJ72453.1_hypothetical_tetraheme_protein_kustd1708_NXRmemb2	OFTM286_250_5_rank:_E	23.596	89	53	3	414	490	223	308	2.1	27.3
107	CAJ72454.1_hypothetical_diheme_protein_kustd1709_NXRmemb3	OFTM286_75_8_rank:_E	30.522	249	133	6	57	266	52	299	1.29e-26	107	NXRmemb3
108	CAJ72454.1_hypothetical_diheme_protein_kustd1709_NXRmemb3	OFTM286_295_2_rank:_D;_Cytochrome_C_oxidase	28.244	131	77	4	49	178	95	209	6.9e-12	62	NXRmemb3
110	CAJ72454.1_hypothetical_diheme_protein_kustd1709_NXRmemb3	OFTM286_250_5_rank:_E	31.132	106	49	5	172	268	223	313	0.001	37.7
111	CAJ72454.1_hypothetical_diheme_protein_kustd1709_NXRmemb3	OFTM286_358_3_rank:_C;_protein-tyrosine_phosphatase_[EC:3.1.3.48];_L-threonylcarbamoyladenylate_synthase_[EC:2.7.7.87]_(db=kegg)	35.417	48	30	1	260	306	3	50	0.43	29.6
112	CAJ72454.1_hypothetical_diheme_protein_kustd1709_NXRmemb3	OFTM286_75_6_rank:_D;_Cytochrome_C_oxidase	27.66	47	30	1	148	194	59	101	2.3	27.3
114	CAJ72455.1_hypothetical_monoheme_protein_kustd1710_NXRmemb4	OFTM286_34_4_rank:_C;_lysyl_endopeptidase_[EC:3.4.21.50]_(db=kegg)	37.838	37	20	1	177	213	86	119	0.39	28.5
115	CAJ72455.1_hypothetical_monoheme_protein_kustd1710_NXRmemb4	OFTM286_327_4_rank:_D;_Bacterial_type_II/III_secretion_system_short_domain_[PF03958.19]_(db=pfam)	30.303	33	23	0	176	208	1996	2028	0.89	27.7
116	CAJ72455.1_hypothetical_monoheme_protein_kustd1710_NXRmemb4	OFTM286_216_1_rank:_E	32.075	53	29	1	182	234	702	747	1.3	27.3
118	CAJ73853.1_similar_to_rieske_2Fe-2S_subunit_of_the_bc1_complex_kuste3096_R/b-1_1	OFTM286_335_2_rank:_C;_menaquinol-cytochrome_c_reductase_iron-sulfur_subunit_[EC:1.10.2.-]_(db=kegg)	36.552	145	82	4	4	142	7	147	2.99e-23	87.4	R/b-1_1
119	CAJ73853.1_similar_to_rieske_2Fe-2S_subunit_of_the_bc1_complex_kuste3096_R/b-1_1	OFTM286_111_6_rank:_D;_Rieske_[2Fe-2S]_domain_[PF00355.28]_(db=pfam)	37.349	83	50	1	75	157	63	143	5.21e-17	70.5	R/b-1_1
121	CAJ73853.1_similar_to_rieske_2Fe-2S_subunit_of_the_bc1_complex_kuste3096_R/b-1_1	OFTM286_37_9_rank:_E	36.364	33	21	0	107	139	218	250	0.37	27.7
122	CAJ73853.1_similar_to_rieske_2Fe-2S_subunit_of_the_bc1_complex_kuste3096_R/b-1_1	OFTM286_273_7_rank:_D;_Protein_of_unknown_function_(DUF1573)_[PF07610.13]_(db=pfam)	25	64	47	1	59	121	34	97	0.48	27.3
123	CAJ73854.1_conserved_hypothetical_cytochrome_bc_fusion_protein_kuste3097_R/b-1_2	OFTM286_335_1_rank:_D;_Cytochrome_b/b6/petB_[PF00033.21];_Cytochrome_b(N-terminal)/b6/petB_[PF13631.8];_Cytochrome_c_[PF00034.23]_(db=pfam)	31.841	603	309	21	40	558	27	611	2.07e-75	250	R/b-1_2
124	CAJ73854.1_conserved_hypothetical_cytochrome_bc_fusion_protein_kuste3097_R/b-1_2	OFTM286_111_5_rank:_C;_ubiquinol-cytochrome_c_reductase_cytochrome_b_subunit_(db=kegg)	38.72	328	189	5	26	347	33	354	2.18e-60	203	R/b-1_2
125	CAJ73854.1_conserved_hypothetical_cytochrome_bc_fusion_protein_kuste3097_R/b-1_2	OFTM286_250_5_rank:_E	39.655	58	29	3	372	423	198	255	0.00068	38.9
126	CAJ73854.1_conserved_hypothetical_cytochrome_bc_fusion_protein_kuste3097_R/b-1_2	OFTM286_190_6_rank:_D;_Cytochrome_c_[PF00034.23]_(db=pfam)	39.024	41	23	1	400	438	46	86	0.004	36.6
127	CAJ73854.1_conserved_hypothetical_cytochrome_bc_fusion_protein_kuste3097_R/b-1_2	OFTM286_190_6_rank:_D;_Cytochrome_c_[PF00034.23]_(db=pfam)	39.024	41	20	2	490	527	47	85	1.3	28.5
128	CAJ73854.1_conserved_hypothetical_cytochrome_bc_fusion_protein_kuste3097_R/b-1_2	OFTM286_94_1_rank:_C;_tRNA_pseudouridine13_synthase_[EC:5.4.99.27]_(db=kegg)	31.667	60	39	1	521	580	64	121	0.15	31.6
129	CAJ72225.1_similar_to_Rieske_2Fe-2S_iron_sulfur_protein_cytochrome_b6-F_complex_kustd1480_R/b-2_3	OFTM286_70_1_rank:_C;_cytochrome_b6-f_complex_iron-sulfur_subunit_[EC:7.1.1.6];_ferredoxin_(db=kegg)	47.134	157	76	4	17	168	197	351	1.28e-47	155	R/b-2_3
132	CAJ72225.1_similar_to_Rieske_2Fe-2S_iron_sulfur_protein_cytochrome_b6-F_complex_kustd1480_R/b-2_3	OFTM286_317_25_rank:_C;_thioredoxin_reductase_(NADPH)_[EC:1.8.1.9]_(db=kegg)	30.435	46	32	0	72	117	120	165	0.11	29.3
133	CAJ72225.1_similar_to_Rieske_2Fe-2S_iron_sulfur_protein_cytochrome_b6-F_complex_kustd1480_R/b-2_3	OFTM286_126_15_rank:_E	38.235	34	18	2	91	121	592	625	3.1	25
136	CAJ72226.1_strongly_similar_to_cytochrome_b6_kustd1481_R/b-2_1	OFTM286_69_1_rank:_D;_Dolichyl-phosphate-mannose-protein_mannosyltransferase_[PF13231.8]_(db=pfam)	32	50	31	1	220	269	203	249	1.1	27.3
137	CAJ72226.1_strongly_similar_to_cytochrome_b6_kustd1481_R/b-2_1	OFTM286_175_4_rank:_E	43.478	23	13	0	171	193	32	54	4.5	25
138	CAJ72226.1_strongly_similar_to_cytochrome_b6_kustd1481_R/b-2_1	OFTM286_278_5_rank:_D;_Cell_cycle_protein_[PF01098.21]_(db=pfam)	22.34	94	51	2	191	274	254	335	4.5	25.4
139	CAJ72227.1_unknown_protein_kustd1482_R/b-2_2	OFTM286_35_5_rank:_C;_biopolymer_transport_protein_ExbD_(db=kegg)	41.667	24	12	1	15	36	18	41	2.2	21.9
140	CAJ72227.1_unknown_protein_kustd1482_R/b-2_2	OFTM286_227_6_rank:_D;_nan_(db=pfam)	31.818	22	15	0	16	37	57	78	4.5	21.2
141	CAJ72227.1_unknown_protein_kustd1482_R/b-2_2	OFTM286_56_10_rank:_D;_Inner_membrane_component_of_T3SS	41.176	17	10	0	35	51	67	83	5.8	20.8
142	CAJ72227.1_unknown_protein_kustd1482_R/b-2_2	OFTM286_268_4_rank:_E	30.769	39	27	0	4	42	826	864	8.1	20.8
144	CAJ72228.1_similar_to_NADP_oxidoreductase_FAD-containing_subunit_kustd1483_R/b-2_3	OFTM286_198_4_rank:_C;_NADH-quinone_oxidoreductase_subunit_I_[EC:7.1.1.2]_(db=kegg)	33.824	68	36	2	491	558	78	136	1.09e-05	43.5
145	CAJ72228.1_similar_to_NADP_oxidoreductase_FAD-containing_subunit_kustd1483_R/b-2_3	OFTM286_76_2_rank:_C;_NADH-quinone_oxidoreductase_subunit_I_[EC:7.1.1.2]_(db=kegg)	31.034	87	35	2	483	558	54	126	0.000162	40
148	CAJ72228.1_similar_to_NADP_oxidoreductase_FAD-containing_subunit_kustd1483_R/b-2_3	OFTM286_75_12_rank:_D;_4Fe-4S_dicluster_domain_[PF14697.8];_4Fe-4S_dicluster_domain_[PF12838.9];_4Fe-4S_dicluster_domain_[PF13237.8];_4Fe-4S_dicluster_domain_[PF13247.8];_4Fe-4S_dicluster_domain_[PF13187.8];_4Fe-4S_double_cluster_binding_domain_[PF13484.8];_4Fe-4S_dicluster_domain_[PF13183.8];_4Fe-4S_dicluster_domain_[PF13534.8];_4Fe-4S_binding_domain_[PF00037.29];_4Fe-4S_binding_domain_[PF12837.…	31.169	77	35	2	485	558	13	74	0.0004	36.6
149	CAJ72228.1_similar_to_NADP_oxidoreductase_FAD-containing_subunit_kustd1483_R/b-2_3	OFTM286_75_12_rank:_D;_4Fe-4S_dicluster_domain_[PF14697.8];_4Fe-4S_dicluster_domain_[PF12838.9];_4Fe-4S_dicluster_domain_[PF13237.8];_4Fe-4S_dicluster_domain_[PF13247.8];_4Fe-4S_dicluster_domain_[PF13187.8];_4Fe-4S_double_cluster_binding_domain_[PF13484.8];_4Fe-4S_dicluster_domain_[PF13183.8];_4Fe-4S_dicluster_domain_[PF13534.8];_4Fe-4S_binding_domain_[PF00037.29];_4Fe-4S_binding_domain_[PF12837.…	41.667	24	14	0	491	514	57	80	0.91	27.3
150	CAJ72228.1_similar_to_NADP_oxidoreductase_FAD-containing_subunit_kustd1483_R/b-2_3	OFTM286_317_25_rank:_C;_thioredoxin_reductase_(NADPH)_[EC:1.8.1.9]_(db=kegg)	28.729	181	106	8	238	415	180	340	0.001	37.7
152	CAJ72229.1_hypothetical_bc1_protein_putative_UQ:cyt_c_oxidpoeductase_kustd1484_R/b-2_4	OFTM286_231_4_rank:_D;_PmbA/TldA_metallopeptidase_C-terminal_domain_[PF19289.1]_(db=pfam)	31.481	54	33	1	97	150	309	358	0.39	28.9
153	CAJ72229.1_hypothetical_bc1_protein_putative_UQ:cyt_c_oxidpoeductase_kustd1484_R/b-2_4	OFTM286_191_29_rank:_E	35.897	39	21	1	185	223	100	134	7.9	24.6
154	CAJ72230.1_hypothetical_cytochrome_c_protein_kustd1485_R/b-2_5	OFTM286_249_1_rank:_E	24.722	360	192	12	358	684	183	496	5.58e-23	102	R/b-2_5
168	CAJ72230.1_hypothetical_cytochrome_c_protein_kustd1485_R/b-2_5	OFTM286_190_6_rank:_D;_Cytochrome_c_[PF00034.23]_(db=pfam)	20.548	219	128	9	341	523	50	258	0.000881	39.3
169	CAJ72230.1_hypothetical_cytochrome_c_protein_kustd1485_R/b-2_5	OFTM286_190_6_rank:_D;_Cytochrome_c_[PF00034.23]_(db=pfam)	28.261	46	27	1	864	909	49	88	2.3	28.1
170	CAJ72230.1_hypothetical_cytochrome_c_protein_kustd1485_R/b-2_5	OFTM286_274_10_rank:_D;_Doubled_CXXCH_motif_(Paired_CXXCH_1)_[PF09699.12];_Cytochrome_c3_[PF14537.8];_Class_III_cytochrome_C_family_[PF02085.18];_Cytochrome_c7_and_related_cytochrome_c_[PF14522.8]_(db=pfam)	27.103	107	52	4	275	371	115	205	0.23	31.6
171	CAJ72230.1_hypothetical_cytochrome_c_protein_kustd1485_R/b-2_5	OFTM286_262_2_rank:_D;_Cytochrome_c3_[PF14537.8];_Cytochrome_c7_and_related_cytochrome_c_[PF14522.8];_Doubled_CXXCH_motif_(Paired_CXXCH_1)_[PF09699.12]_(db=pfam)	34.426	61	30	4	234	285	282	341	2.7	28.5
172	CAJ72230.1_hypothetical_cytochrome_c_protein_kustd1485_R/b-2_5	OFTM286_197_3_rank:_E	27.273	44	23	2	305	348	208	242	3.9	27.7
176	CAJ75331.1_similar_to_the_Rieske_Protein_II_of_bc1_complex_kuste4569_R/b-3_1	OFTM286_138_1_rank:_C;_choline_monooxygenase_[EC:1.14.15.7]_(db=kegg)	37.5	48	28	2	88	133	76	123	0.012	32.3
177	CAJ75331.1_similar_to_the_Rieske_Protein_II_of_bc1_complex_kuste4569_R/b-3_1	OFTM286_78_1_rank:_D;_3-hydroxyacyl-CoA_dehydrogenase	34.043	47	29	2	19	64	475	520	0.38	27.7
178	CAJ75332.1_similar_to_NADP_oxidoreductase_FAD-containing_subunit_kuste4570_R/b-3_2	OFTM286_82_17_rank:_C;_pyruvate_ferredoxin_oxidoreductase_gamma_subunit_[EC:1.2.7.1];_pyruvate_ferredoxin_oxidoreductase_gamma_subunit_[EC:1.2.7.1]_(db=kegg)	34.111	557	305	17	26	569	236	743	5.92e-91	293	R/b-3_2
179	CAJ75332.1_similar_to_NADP_oxidoreductase_FAD-containing_subunit_kuste4570_R/b-3_2	OFTM286_317_25_rank:_C;_thioredoxin_reductase_(NADPH)_[EC:1.8.1.9]_(db=kegg)	23.304	339	172	11	116	399	8	313	1.99e-05	43.5	R/b-3_2
180	CAJ75332.1_similar_to_NADP_oxidoreductase_FAD-containing_subunit_kuste4570_R/b-3_2	OFTM286_61_6_rank:_D;_Flavin_containing_amine_oxidoreductase_[PF01593.26];_FAD_dependent_oxidoreductase_[PF01266.26];_NAD(P)-binding_Rossmann-like_domain_[PF13450.8];_Lycopene_cyclase_protein_[PF05834.14];_FAD_dependent_oxidoreductase_[PF12831.9];_FAD_binding_domain_[PF00890.26];_HI0933-like_protein_[PF03486.16]_(db=pfam)	39.062	64	34	2	110	173	7	65	0.000281	40.4	R/b-3_2
181	CAJ75332.1_similar_to_NADP_oxidoreductase_FAD-containing_subunit_kuste4570_R/b-3_2	OFTM286_387_6_rank:_D;_Pyridine_nucleotide-disulphide_oxidoreductase_[PF07992.16];_Pyridine_nucleotide-disulphide_oxidoreductase	22.384	344	181	14	107	400	34	341	0.000616	39.3
182	CAJ75332.1_similar_to_NADP_oxidoreductase_FAD-containing_subunit_kuste4570_R/b-3_2	OFTM286_211_2_rank:_C;_dihydrolipoamide_dehydrogenase_[EC:1.8.1.4]_(db=kegg)	31.25	96	62	2	352	446	267	359	0.007	35.8
183	CAJ75332.1_similar_to_NADP_oxidoreductase_FAD-containing_subunit_kuste4570_R/b-3_2	OFTM286_211_2_rank:_C;_dihydrolipoamide_dehydrogenase_[EC:1.8.1.4]_(db=kegg)	44.118	34	19	0	120	153	14	47	0.072	32.3
186	CAJ75333.1_similar_to_cytochrome_b6_kuste4571_R/b-3_3	OFTM286_379_3_rank:_D;_von_Willebrand_factor_type_A_domain_[PF13519.8]_(db=pfam)	27.778	90	52	3	165	241	610	699	1.6	26.9
187	CAJ75333.1_similar_to_cytochrome_b6_kuste4571_R/b-3_3	OFTM286_209_3_rank:_E	33.824	68	37	4	153	214	1564	1629	2.9	26.2
188	CAJ75333.1_similar_to_cytochrome_b6_kuste4571_R/b-3_3	OFTM286_325_3_rank:_C;_small_subunit_ribosomal_protein_S21_(db=kegg)	34.483	29	19	0	4	32	16	44	4.7	23.5
189	CAJ75334.1_hypothetical_bc1_protein_putative_UQ:cyt_c_oxidoreductase_kuste4572_R/b-3_4	OFTM286_307_13_rank:_D;_Glycosyltransferase_family_20_[PF00982.23];_Glycosyl_transferases_group_1_[PF00534.22]_(db=pfam)	38.596	57	30	1	23	74	298	354	0.38	28.5
191	CAJ75334.1_hypothetical_bc1_protein_putative_UQ:cyt_c_oxidoreductase_kuste4572_R/b-3_4	OFTM286_353_3_rank:_D;_Clostridial_binary_toxin_B/anthrax_toxin_PA_Ca-binding_domain_[PF03495.16]_(db=pfam)	48.148	27	13	1	49	75	1765	1790	2.2	26.2
192	CAJ75334.1_hypothetical_bc1_protein_putative_UQ:cyt_c_oxidoreductase_kuste4572_R/b-3_4	OFTM286_245_26_rank:_C;_eukaryotic-like_serine/threonine-protein_kinase_[EC:2.7.11.1]_(db=kegg)	32.727	55	31	2	100	150	591	643	5.7	25
193	CAJ75334.1_hypothetical_bc1_protein_putative_UQ:cyt_c_oxidoreductase_kuste4572_R/b-3_4	OFTM286_100_5_rank:_C;_threonine_3-dehydrogenase_[EC:1.1.1.103]_(db=kegg)	26.316	57	30	1	133	189	32	76	8.2	24.3
194	CAJ75335.1_cytochrome_c_family_protein_kuste4573_R/b-3_5	OFTM286_48_27_rank:_D;_Cytochrome_c554_and_c-prime_[PF13435.8]_(db=pfam)	25.424	177	92	7	173	318	45	212	3.67e-06	44.3	R/b-3_5
195	CAJ75335.1_cytochrome_c_family_protein_kuste4573_R/b-3_5	OFTM286_274_3_rank:_D;_Cytochrome_c7_and_related_cytochrome_c_[PF14522.8];_6-bladed_beta-propeller_[PF17170.6];_Lactonase	25.258	194	92	10	97	283	1420	1567	1.56e-05	43.5	R/b-2_5
197	CAJ75335.1_cytochrome_c_family_protein_kuste4573_R/b-3_5	OFTM286_111_8_rank:_D;_Cytochrome_c554_and_c-prime_[PF13435.8]_(db=pfam)	26.957	115	52	5	194	282	48	156	0.000117	39.7
198	CAJ75335.1_cytochrome_c_family_protein_kuste4573_R/b-3_5	OFTM286_119_3_rank:_C;_ABC-2_type_transport_system_ATP-binding_protein_(db=kegg)	28.947	76	49	2	233	303	28	103	0.55	28.5
204	CAJ75336.1_similar_to_hydroxylamine_oxidoreductase_hao_kuste4574_R/b-3_6	OFTM286_197_3_rank:_E	27.966	118	57	6	105	208	229	332	1.3	28.5
205	CAJ75336.1_similar_to_hydroxylamine_oxidoreductase_hao_kuste4574_R/b-3_6	OFTM286_383_15_rank:_C;_ribonuclease_PH_[EC:2.7.7.56]_(db=kegg)	44	25	14	0	143	167	20	44	2.2	27.3
206	CAJ73608.1_similar_to_formate_dehydrogenase_cytochrome_b556_FDO_subunit_kuste2856_ETM1	OFTM286_196_7_rank:_D;_Cytochrome_c3_[PF14537.8];_NapC/NirT_cytochrome_c_family	39.103	156	85	2	2	151	695	846	2.18e-37	136	ETM1
207	CAJ73608.1_similar_to_formate_dehydrogenase_cytochrome_b556_FDO_subunit_kuste2856_ETM1	OFTM286_74_10_rank:_C;_formate_dehydrogenase_subunit_gamma_(db=kegg)	31.416	226	138	7	7	226	237	451	9.97e-23	93.6	ETM1
208	CAJ73608.1_similar_to_formate_dehydrogenase_cytochrome_b556_FDO_subunit_kuste2856_ETM1	OFTM286_188_2_rank:_C;_acetyl-CoA_carboxylase	38.889	36	22	0	224	259	404	439	0.42	28.5
209	CAJ73608.1_similar_to_formate_dehydrogenase_cytochrome_b556_FDO_subunit_kuste2856_ETM1	OFTM286_350_4_rank:_C;_zinc_protease_[EC:3.4.24.-];_zinc_protease_[EC:3.4.24.-]_(db=kegg)	35.294	34	22	0	203	236	631	664	0.63	28.1
210	CAJ73608.1_similar_to_formate_dehydrogenase_cytochrome_b556_FDO_subunit_kuste2856_ETM1	OFTM286_147_1_rank:_C;_K(+)-stimulated_pyrophosphate-energized_sodium_pump_(db=kegg)	45.455	22	12	0	142	163	775	796	3.2	26.2
218	CAJ73607.1_hypothetical_hepta_heme_protein_kuste2855_ETM2	OFTM286_111_7_rank:_D;_Cytochrome_c3_[PF14537.8];_Seven_times_multi-haem_cytochrome_CxxCH_[PF13447.8]_(db=pfam)	28.977	176	80	8	111	255	28	189	2.75e-09	55.1	ETM2
219	CAJ73607.1_hypothetical_hepta_heme_protein_kuste2855_ETM2	OFTM286_111_7_rank:_D;_Cytochrome_c3_[PF14537.8];_Seven_times_multi-haem_cytochrome_CxxCH_[PF13447.8]_(db=pfam)	22.613	199	111	9	90	271	154	326	0.38	29.3
225	CAJ71477.1_similar_to_Na(+)-translocating_NADH:quinone_reductase_kustc0732_RnfA	OFTM286_317_6_rank:_E	46.154	26	11	1	177	202	36	58	9.4	23.9
229	CAJ72435.1_similar_to_sodium_dependent_NADH:ubiquinone_oxidoreductase_kustd1690_RnfB	OFTM286_75_12_rank:_D;_4Fe-4S_dicluster_domain_[PF14697.8];_4Fe-4S_dicluster_domain_[PF12838.9];_4Fe-4S_dicluster_domain_[PF13237.8];_4Fe-4S_dicluster_domain_[PF13247.8];_4Fe-4S_dicluster_domain_[PF13187.8];_4Fe-4S_double_cluster_binding_domain_[PF13484.8];_4Fe-4S_dicluster_domain_[PF13183.8];_4Fe-4S_dicluster_domain_[PF13534.8];_4Fe-4S_binding_domain_[PF00037.29];_4Fe-4S_binding_domain_[PF12837.…	32.911	79	36	3	158	229	4	72	0.003	33.5
230	CAJ72435.1_similar_to_sodium_dependent_NADH:ubiquinone_oxidoreductase_kustd1690_RnfB	OFTM286_75_12_rank:_D;_4Fe-4S_dicluster_domain_[PF14697.8];_4Fe-4S_dicluster_domain_[PF12838.9];_4Fe-4S_dicluster_domain_[PF13237.8];_4Fe-4S_dicluster_domain_[PF13247.8];_4Fe-4S_dicluster_domain_[PF13187.8];_4Fe-4S_double_cluster_binding_domain_[PF13484.8];_4Fe-4S_dicluster_domain_[PF13183.8];_4Fe-4S_dicluster_domain_[PF13534.8];_4Fe-4S_binding_domain_[PF00037.29];_4Fe-4S_binding_domain_[PF12837.…	26.984	63	38	1	139	193	19	81	0.021	30.8
231	CAJ72435.1_similar_to_sodium_dependent_NADH:ubiquinone_oxidoreductase_kustd1690_RnfB	OFTM286_75_12_rank:_D;_4Fe-4S_dicluster_domain_[PF14697.8];_4Fe-4S_dicluster_domain_[PF12838.9];_4Fe-4S_dicluster_domain_[PF13237.8];_4Fe-4S_dicluster_domain_[PF13247.8];_4Fe-4S_dicluster_domain_[PF13187.8];_4Fe-4S_double_cluster_binding_domain_[PF13484.8];_4Fe-4S_dicluster_domain_[PF13183.8];_4Fe-4S_dicluster_domain_[PF13534.8];_4Fe-4S_binding_domain_[PF00037.29];_4Fe-4S_binding_domain_[PF12837.…	40.625	32	19	0	231	262	7	38	0.41	27.3
232	CAJ72435.1_similar_to_sodium_dependent_NADH:ubiquinone_oxidoreductase_kustd1690_RnfB	OFTM286_42_24_rank:_C;_pyruvate-ferredoxin/flavodoxin_oxidoreductase_[EC:1.2.7.1_1.2.7.-]_(db=kegg)	28.571	91	47	4	167	257	694	766	0.008	34.3
233	CAJ72435.1_similar_to_sodium_dependent_NADH:ubiquinone_oxidoreductase_kustd1690_RnfB	OFTM286_42_24_rank:_C;_pyruvate-ferredoxin/flavodoxin_oxidoreductase_[EC:1.2.7.1_1.2.7.-]_(db=kegg)	55.556	18	8	0	163	180	746	763	0.12	30.4
234	CAJ72435.1_similar_to_sodium_dependent_NADH:ubiquinone_oxidoreductase_kustd1690_RnfB	OFTM286_42_24_rank:_C;_pyruvate-ferredoxin/flavodoxin_oxidoreductase_[EC:1.2.7.1_1.2.7.-]_(db=kegg)	37.5	24	15	0	235	258	688	711	4.9	25.4
235	CAJ72435.1_similar_to_sodium_dependent_NADH:ubiquinone_oxidoreductase_kustd1690_RnfB	OFTM286_198_4_rank:_C;_NADH-quinone_oxidoreductase_subunit_I_[EC:7.1.1.2]_(db=kegg)	28.767	73	48	1	166	238	75	143	0.062	30.8
236	CAJ72435.1_similar_to_sodium_dependent_NADH:ubiquinone_oxidoreductase_kustd1690_RnfB	OFTM286_198_4_rank:_C;_NADH-quinone_oxidoreductase_subunit_I_[EC:7.1.1.2]_(db=kegg)	27.586	58	30	1	213	258	77	134	0.59	27.7
237	CAJ72435.1_similar_to_sodium_dependent_NADH:ubiquinone_oxidoreductase_kustd1690_RnfB	OFTM286_282_10_rank:_C;_heterodisulfide_reductase_subunit_D_[EC:1.8.98.1];_dimethylglycine_catabolism_B_(db=kegg)	52.632	19	9	0	236	254	316	334	0.078	31.2
238	CAJ72435.1_similar_to_sodium_dependent_NADH:ubiquinone_oxidoreductase_kustd1690_RnfB	OFTM286_282_10_rank:_C;_heterodisulfide_reductase_subunit_D_[EC:1.8.98.1];_dimethylglycine_catabolism_B_(db=kegg)	29.474	95	51	5	169	254	323	410	2.6	26.2
239	QII12258.1_proton-translocating_ferredoxin:NAD(+)_oxidoreductase_complex_subunit_C_KsCSTR_28790_RnfC	OFTM286_377_3_rank:_D;_Respiratory-chain_NADH_dehydrogenase_51_Kd_subunit_[PF01512.19];_NADH-ubiquinone_oxidoreductase-F_iron-sulfur_binding_region_[PF10589.11]_(db=pfam)	27	100	72	1	129	227	39	138	1.42e-07	50.1	rnfC
240	QII12258.1_proton-translocating_ferredoxin:NAD(+)_oxidoreductase_complex_subunit_C_KsCSTR_28790_RnfC	OFTM286_42_24_rank:_C;_pyruvate-ferredoxin/flavodoxin_oxidoreductase_[EC:1.2.7.1_1.2.7.-]_(db=kegg)	25	76	40	2	366	424	689	764	0.022	33.9
241	QII12258.1_proton-translocating_ferredoxin:NAD(+)_oxidoreductase_complex_subunit_C_KsCSTR_28790_RnfC	OFTM286_85_2_rank:_C;_pyruvate-ferredoxin/flavodoxin_oxidoreductase_[EC:1.2.7.1_1.2.7.-]_(db=kegg)	23.377	77	42	2	366	425	693	769	0.029	33.5
242	QII12258.1_proton-translocating_ferredoxin:NAD(+)_oxidoreductase_complex_subunit_C_KsCSTR_28790_RnfC	OFTM286_33_7_rank:_C;_eukaryotic-like_serine/threonine-protein_kinase_[EC:2.7.11.1]_(db=kegg)	39.655	58	31	2	128	182	247	303	0.2	30.4
243	QII12258.1_proton-translocating_ferredoxin:NAD(+)_oxidoreductase_complex_subunit_C_KsCSTR_28790_RnfC	OFTM286_102_9_rank:_C;_sulfhydrogenase_subunit_beta_(sulfur_reductase)_[EC:1.12.98.4]_(db=kegg)	33.333	27	18	0	365	391	340	366	0.52	29.3
244	QII12257.1_Na(+)-translocating_ferredoxin:NAD(+)_oxidoreductase_complex_subunit_D_KsCSTR_28780_RnfD	OFTM286_40_16_rank:_C;_chemotaxis_protein_methyltransferase_CheR_[EC:2.1.1.80]_(db=kegg)	35	40	26	0	85	124	124	163	0.51	28.5
245	QII12257.1_Na(+)-translocating_ferredoxin:NAD(+)_oxidoreductase_complex_subunit_D_KsCSTR_28780_RnfD	OFTM286_283_9_rank:_E	47.826	23	12	0	136	158	325	347	1.4	27.3
246	QII12257.1_Na(+)-translocating_ferredoxin:NAD(+)_oxidoreductase_complex_subunit_D_KsCSTR_28780_RnfD	OFTM286_154_8_rank:_C;_RNA_polymerase_sigma-70_factor	66.667	12	4	0	151	162	258	269	5.5	25.4
247	QII12257.1_Na(+)-translocating_ferredoxin:NAD(+)_oxidoreductase_complex_subunit_D_KsCSTR_28780_RnfD	OFTM286_18_3_rank:_E	48	25	13	0	60	84	191	215	7	25.4
248	QII12257.1_Na(+)-translocating_ferredoxin:NAD(+)_oxidoreductase_complex_subunit_D_KsCSTR_28780_RnfD	OFTM286_287_1_rank:_C;_cyclic_beta-1	34	50	24	2	35	76	837	885	7.4	25.4
249	CAJ71476.1_strongly_similar_to_Na(+)-translocating_NADH:quinone_reductase_kustc0731_RnfE	OFTM286_229_15_rank:_C;_ornithine_racemase_[EC:5.1.1.12]_(db=kegg)	28.261	46	33	0	21	66	304	349	1.4	26.6
250	CAJ71476.1_strongly_similar_to_Na(+)-translocating_NADH:quinone_reductase_kustc0731_RnfE	OFTM286_133_8_rank:_C;_uncharacterized_protein_(db=kegg)	24.706	85	45	3	91	175	121	186	1.8	25.8
251	CAJ71476.1_strongly_similar_to_Na(+)-translocating_NADH:quinone_reductase_kustc0731_RnfE	OFTM286_377_1_rank:_D;_Respiratory-chain_NADH_dehydrogenase	31.25	48	26	1	114	154	54	101	3.2	25
252	CAJ71476.1_strongly_similar_to_Na(+)-translocating_NADH:quinone_reductase_kustc0731_RnfE	OFTM286_113_8_rank:_D;_Histone_deacetylase_domain_[PF00850.21]_(db=pfam)	38.462	26	16	0	48	73	245	270	3.5	25
253	CAJ71476.1_strongly_similar_to_Na(+)-translocating_NADH:quinone_reductase_kustc0731_RnfE	OFTM286_278_8_rank:_C;_1-acyl-sn-glycerol-3-phosphate_acyltransferase_[EC:2.3.1.51]_(db=kegg)	33.333	33	22	0	156	188	164	196	8.8	24.3
254	QII12256.1_ion-translocating_oxidoreductase_complex_subunit_G_KsCSTR_28770_RnfG	OFTM286_111_3_rank:_C;_phosphate-selective_porin_OprO_and_OprP_(db=kegg)	36.111	36	23	0	4	39	2	37	0.64	27.7
255	QII12256.1_ion-translocating_oxidoreductase_complex_subunit_G_KsCSTR_28770_RnfG	OFTM286_191_49_rank:_C;_isocitrate_dehydrogenase_[EC:1.1.1.42]_(db=kegg)	34.211	38	25	0	106	143	183	220	0.91	27.3
256	QII12256.1_ion-translocating_oxidoreductase_complex_subunit_G_KsCSTR_28770_RnfG	OFTM286_197_5_rank:_D;_Thrombospondin_type_3_repeat_[PF02412.20]_(db=pfam)	39.474	38	22	1	91	128	218	254	1.5	26.9
257	QII12256.1_ion-translocating_oxidoreductase_complex_subunit_G_KsCSTR_28770_RnfG	OFTM286_287_1_rank:_C;_cyclic_beta-1	39.474	38	15	1	45	82	705	734	1.8	26.6
258	QII12256.1_ion-translocating_oxidoreductase_complex_subunit_G_KsCSTR_28770_RnfG	OFTM286_235_8_rank:_C;_general_secretion_pathway_protein_K_(db=kegg)	34.615	26	17	0	1	26	4	29	2.7	25.8
259	CAJ74090.1_similar_to_Na(+)-translocating_NADH-quinone_reductase_subunit_F_kuste3329_NqrF	OFTM286_37_2_rank:_D;_Iron-sulfur_cluster_binding_domain_of_dihydroorotate_dehydrogenase_B_[PF10418.11];_Oxidoreductase_FAD-binding_domain_[PF00970.26]_(db=pfam)	21.839	174	100	5	270	438	138	280	0.031	33.5
260	CAJ74090.1_similar_to_Na(+)-translocating_NADH-quinone_reductase_subunit_F_kuste3329_NqrF	OFTM286_195_4_rank:_C;_6	30.909	55	36	1	66	120	57	109	0.43	29.3
261	CAJ74090.1_similar_to_Na(+)-translocating_NADH-quinone_reductase_subunit_F_kuste3329_NqrF	OFTM286_125_4_rank:_D;_2Fe-2S_iron-sulfur_cluster_binding_domain_[PF00111.29]_(db=pfam)	34.483	29	19	0	58	86	49	77	1.7	26.9
262	CAJ74090.1_similar_to_Na(+)-translocating_NADH-quinone_reductase_subunit_F_kuste3329_NqrF	OFTM286_117_1_rank:_D;_ECF_sigma_factor_[PF07638.13];_Sigma-70	36.364	44	26	1	457	500	80	121	2.2	26.9
263	CAJ74090.1_similar_to_Na(+)-translocating_NADH-quinone_reductase_subunit_F_kuste3329_NqrF	OFTM286_268_4_rank:_E	50	30	14	1	101	130	635	663	3.3	27.3
264	CAJ74091.1_similar_to_UDP-N-acetylenolpyruvoylglucosamine_reductase_kuste3330_Nqr1	OFTM286_220_5_rank:_C;_UDP-N-acetylmuramate_dehydrogenase_[EC:1.3.1.98]_(db=kegg)	30.29	241	150	6	61	296	1	228	3.5e-23	92.4	nqr1
265	CAJ74091.1_similar_to_UDP-N-acetylenolpyruvoylglucosamine_reductase_kuste3330_Nqr1	OFTM286_63_1_rank:_E	39.286	28	17	0	260	287	134	161	0.55	28.5
266	CAJ74091.1_similar_to_UDP-N-acetylenolpyruvoylglucosamine_reductase_kuste3330_Nqr1	OFTM286_133_10_rank:_D;_Acetyltransferase_(GNAT)_domain_[PF13480.9]_(db=pfam)	23.864	88	56	2	53	140	41	117	2.6	26.2
267	CAJ74091.1_similar_to_UDP-N-acetylenolpyruvoylglucosamine_reductase_kuste3330_Nqr1	OFTM286_390_8_rank:_C;_adenine_phosphoribosyltransferase_[EC:2.4.2.7]_(db=kegg)	38.462	39	20	1	194	228	3	41	4.6	25
268	CAJ74091.1_similar_to_UDP-N-acetylenolpyruvoylglucosamine_reductase_kuste3330_Nqr1	OFTM286_41_7_rank:_C;_biopolymer_transport_protein_ExbB_(db=kegg)	32.5	40	27	0	73	112	89	128	6.1	25
269	CAJ74092.1_unknown_protein_kuste3331_Nqr2	OFTM286_77_8_rank:_C;_peptidyl-prolyl_cis-trans_isomerase_A_(cyclophilin_A)_[EC:5.2.1.8];_peptidyl-prolyl_cis-trans_isomerase_B_(cyclophilin_B)_[EC:5.2.1.8]_(db=kegg)	40	25	15	0	49	73	122	146	3.5	24.3
270	CAJ74092.1_unknown_protein_kuste3331_Nqr2	OFTM286_385_7_rank:_C;_NAD-dependent_deacetylase_[EC:2.3.1.286]_(db=kegg)	26.923	52	34	2	62	113	94	141	9.2	23.1
271	CAJ74092.1_unknown_protein_kuste3331_Nqr2	OFTM286_13_7_rank:_D;_Alcohol_dehydrogenase_GroES-like_domain_[PF08240.14];_Zinc-binding_dehydrogenase_[PF00107.28];_Zinc-binding_dehydrogenase_[PF13602.8]_(db=pfam)	22.449	49	38	0	13	61	38	86	9.4	23.5
272	CAJ74093.1_conserved_hypothetical_protein_kuste3332_Nqr3	OFTM286_168_1_rank:_D;_Acetyltransferase_(GNAT)_family_[PF00583.27];_Acetyltransferase_(GNAT)_domain_[PF13508.9];_Acetyltransferase_(GNAT)_domain_[PF13673.9];_Acetyltransferase_(GNAT)_domain_[PF13420.9]_(db=pfam)	28.986	69	40	1	164	223	34	102	1.2	26.9
273	CAJ74093.1_conserved_hypothetical_protein_kuste3332_Nqr3	OFTM286_40_12_rank:_D;_Glycosyl_transferase_family_2_[PF00535.28];_Glycosyltransferase_like_family_2_[PF13641.8]_(db=pfam)	36.364	33	21	0	125	157	196	228	1.8	26.9
274	CAJ74093.1_conserved_hypothetical_protein_kuste3332_Nqr3	OFTM286_113_7_rank:_D;_AcrB/AcrD/AcrF_family_[PF00873.21]_(db=pfam)	29.73	74	46	3	72	145	244	311	6.1	25.4
275	CAJ74093.1_conserved_hypothetical_protein_kuste3332_Nqr3	OFTM286_307_4_rank:_E	33.333	33	21	1	78	109	173	205	6.7	25
276	CAJ74093.1_conserved_hypothetical_protein_kuste3332_Nqr3	OFTM286_94_15_rank:_C;_linoleoyl-CoA_desaturase_[EC:1.14.19.3]_(db=kegg)	40	20	12	0	22	41	91	110	9.3	24.6
277	CAJ74094.1_hypothetical_protein_kuste3333_Nqr4	OFTM286_308_15_rank:_D;_OmpA_family_[PF00691.22]_(db=pfam)	32	125	75	3	275	394	95	214	7.39e-09	52.4	nqr4
278	CAJ74094.1_hypothetical_protein_kuste3333_Nqr4	OFTM286_20_6_rank:_D;_Domain_of_unknown_function_(DUF4215)_[PF13948.8]_(db=pfam)	64.286	28	10	0	258	285	44	71	7.62e-06	44.7	nqr4
281	CAJ74094.1_hypothetical_protein_kuste3333_Nqr4	OFTM286_142_8_rank:_D;_Domain_of_unknown_function_(DUF4215)_[PF13948.8]_(db=pfam)	29.293	99	61	3	173	267	60	153	0.000494	38.9
282	CAJ74094.1_hypothetical_protein_kuste3333_Nqr4	OFTM286_142_8_rank:_D;_Domain_of_unknown_function_(DUF4215)_[PF13948.8]_(db=pfam)	50	24	9	1	244	267	876	896	4.1	26.6
283	CAJ74094.1_hypothetical_protein_kuste3333_Nqr4	OFTM286_142_8_rank:_D;_Domain_of_unknown_function_(DUF4215)_[PF13948.8]_(db=pfam)	39.024	41	25	0	153	193	98	138	4.5	26.2
284	CAJ74094.1_hypothetical_protein_kuste3333_Nqr4	OFTM286_351_7_rank:_D;_Membrane_MotB_of_proton-channel_complex_MotA/MotB_[PF13677.8];_OmpA_family_[PF00691.22]_(db=pfam)	28.276	145	88	5	256	392	92	228	0.001	37
285	CAJ74094.1_hypothetical_protein_kuste3333_Nqr4	OFTM286_251_9_rank:_D;_BNR_repeat-like_domain_[PF13088.8];_FG-GAP_repeat_[PF14312.8]_(db=pfam)	54.839	31	14	0	258	288	1109	1139	0.002	37.4

## Sheet: OFTM316_Planctomycetota_UBA8742
order	qseqid	sseqid	pident	length	mismatch	gapopen	qstart	qend	sstart	send	evalue	bitscore	Comment
1	SOH05200.1_hydrazine_synthase_subunit_A	OFTM316_52_24_rank:_D;_Hydrazine_synthase_alpha_subunit_middle_domain_[PF18582.3]_(db=pfam)	23.186	565	307	24	61	587	49	524	8.96e-08	53.1	hzsA1
2	SOH05200.1_hydrazine_synthase_subunit_A	OFTM316_71_5_rank:_D;_Hydrazine_synthase_alpha_subunit_middle_domain_[PF18582.3]_(db=pfam)	23.134	134	87	3	458	587	244	365	0.000459	40.8	hzsA2
3	SOH05200.1_hydrazine_synthase_subunit_A	OFTM316_71_5_rank:_D;_Hydrazine_synthase_alpha_subunit_middle_domain_[PF18582.3]_(db=pfam)	27.711	83	59	1	81	163	49	130	0.023	35.4
4	SOH05200.1_hydrazine_synthase_subunit_A	OFTM316_32_15_rank:_D;_Amidohydrolase_family_[PF01979.22];_Dipeptidyl_peptidase_IV_(DPP_IV)_N-terminal_region_[PF00930.23];_Amidohydrolase_family_[PF07969.13];_WD40-like_Beta_Propeller_Repeat_[PF07676.14]_(db=pfam)	35.526	76	37	3	81	147	67	139	0.002	38.9
5	SOH05200.1_hydrazine_synthase_subunit_A	OFTM316_33_35_rank:_E	27.16	81	43	2	673	749	50	118	0.1	33.5
6	SOH05200.1_hydrazine_synthase_subunit_A	OFTM316_92_175_rank:_D;_Domain_of_Unknown_Function_with_PDB_structure_(DUF3857)_[PF12969.9];_Transglutaminase-like_superfamily_[PF01841.21];_Domain_of_Unknown_Function_with_PDB_structure_(DUF3858)_[PF12970.9]_(db=pfam)	30.667	75	48	2	609	681	1118	1190	0.63	30.8
7	SOH06074.1_hydrazine_synthase_subunit_B	OFTM316_71_6_rank:_D;_Di-haem_oxidoreductase	25.364	343	234	10	40	373	66	395	3.18e-22	95.9	hzsBC fusion
8	SOH06074.1_hydrazine_synthase_subunit_B	OFTM316_0_5_rank:_D;_Eukaryotic_translation_initiation_factor_eIF2A_[PF08662.13];_Cytochrome_D1_heme_domain_[PF02239.18];_Lactonase	31.008	129	80	5	104	232	754	873	6.92e-05	42.4
9	SOH06074.1_hydrazine_synthase_subunit_B	OFTM316_0_5_rank:_D;_Eukaryotic_translation_initiation_factor_eIF2A_[PF08662.13];_Cytochrome_D1_heme_domain_[PF02239.18];_Lactonase	32.394	71	38	2	43	108	861	926	0.007	35.8
10	SOH06074.1_hydrazine_synthase_subunit_B	OFTM316_0_5_rank:_D;_Eukaryotic_translation_initiation_factor_eIF2A_[PF08662.13];_Cytochrome_D1_heme_domain_[PF02239.18];_Lactonase	23.423	111	82	2	43	153	820	927	1.3	28.5
11	SOH06074.1_hydrazine_synthase_subunit_B	OFTM316_0_5_rank:_D;_Eukaryotic_translation_initiation_factor_eIF2A_[PF08662.13];_Cytochrome_D1_heme_domain_[PF02239.18];_Lactonase	37.143	35	22	0	343	377	896	930	3.3	27.3
12	SOH06074.1_hydrazine_synthase_subunit_B	OFTM316_123_1_rank:_D;_Lactonase	24.662	296	158	13	89	361	286	539	0.000113	41.6
13	SOH06074.1_hydrazine_synthase_subunit_B	OFTM316_37_28_rank:_C;_tricorn_protease_[EC:3.4.21.-]_(db=kegg)	25.641	234	119	11	43	269	269	454	0.005	36.2
14	SOH06074.1_hydrazine_synthase_subunit_B	OFTM316_37_28_rank:_C;_tricorn_protease_[EC:3.4.21.-]_(db=kegg)	27.2	125	60	6	173	293	79	176	5.5	26.6
15	SOH06074.1_hydrazine_synthase_subunit_B	OFTM316_89_2_rank:_D;_Anaphase-promoting_complex_subunit_4_WD40_domain_[PF12894.9];_Cytochrome_D1_heme_domain_[PF02239.18];_Lactonase	27.607	163	102	8	73	230	234	385	0.016	34.7
16	SOH06074.1_hydrazine_synthase_subunit_B	OFTM316_89_2_rank:_D;_Anaphase-promoting_complex_subunit_4_WD40_domain_[PF12894.9];_Cytochrome_D1_heme_domain_[PF02239.18];_Lactonase	33.898	59	34	1	172	230	82	135	2.1	27.7
17	SOH06075.1_hydrazine_synthase_subunit_C	OFTM316_71_6_rank:_D;_Di-haem_oxidoreductase	29.352	293	134	13	66	341	412	648	6.21e-21	91.3	hzsBC fusion
18	SOH06075.1_hydrazine_synthase_subunit_C	OFTM316_49_95_rank:_C;_cytochrome_c_peroxidase_[EC:1.11.1.5]_(db=kegg)	25.649	308	163	14	70	341	50	327	2.66e-10	58.9
19	SOH06075.1_hydrazine_synthase_subunit_C	OFTM316_39_47_rank:_C;_cytochrome_c_peroxidase_[EC:1.11.1.5]_(db=kegg)	25.763	295	160	11	64	310	47	330	2.14e-09	56.2
20	SOH06075.1_hydrazine_synthase_subunit_C	OFTM316_74_37_rank:_C;_cytochrome_c_peroxidase_[EC:1.11.1.5]_(db=kegg)	27.826	230	139	12	126	341	160	376	3.85e-07	48.9
21	SOH06075.1_hydrazine_synthase_subunit_C	OFTM316_74_37_rank:_C;_cytochrome_c_peroxidase_[EC:1.11.1.5]_(db=kegg)	37.931	29	18	0	66	94	34	62	0.61	29.3
22	SOH06075.1_hydrazine_synthase_subunit_C	OFTM316_102_39_rank:_C;_cytochrome_c_peroxidase_[EC:1.11.1.5]_(db=kegg)	27.072	181	93	8	171	341	192	343	1.12e-06	47.4
23	SOH06075.1_hydrazine_synthase_subunit_C	OFTM316_102_39_rank:_C;_cytochrome_c_peroxidase_[EC:1.11.1.5]_(db=kegg)	38.462	26	16	0	69	94	36	61	3.5	26.9
24	CAJ71439.1_similar_to_hydroxylamine_oxidoreductase_hao_kustc0694_HDH1	OFTM316_49_101_rank:_C;_hydroxylamine_dehydrogenase_[EC:1.7.2.6]_(db=kegg)	27.154	383	220	11	195	560	54	394	5.99e-33	128
26	CAJ71439.1_similar_to_hydroxylamine_oxidoreductase_hao_kustc0694_HDH1	OFTM316_102_46_rank:_D;_Cytochrome_c554_and_c-prime_[PF13435.8]_(db=pfam)	26.168	107	76	2	221	325	221	326	0.014	35.8
27	CAJ71439.1_similar_to_hydroxylamine_oxidoreductase_hao_kustc0694_HDH1	OFTM316_96_3_rank:_C;_uncharacterized_protein_(db=kegg)	23.404	188	91	6	240	399	280	442	0.28	31.6
28	CAJ71439.1_similar_to_hydroxylamine_oxidoreductase_hao_kustc0694_HDH1	OFTM316_102_32_rank:_E	32.308	65	42	1	506	570	387	449	1.6	29.3
29	CAJ72085.1_similar_to_hydroxylamine_oxidoreductase_hao_kustd1340_HDH2	OFTM316_49_101_rank:_C;_hydroxylamine_dehydrogenase_[EC:1.7.2.6]_(db=kegg)	27.034	381	223	10	121	486	54	394	2.98e-33	129
31	CAJ72085.1_similar_to_hydroxylamine_oxidoreductase_hao_kustd1340_HDH2	OFTM316_102_46_rank:_D;_Cytochrome_c554_and_c-prime_[PF13435.8]_(db=pfam)	26.168	107	76	2	147	251	221	326	0.011	35.8
32	CAJ72085.1_similar_to_hydroxylamine_oxidoreductase_hao_kustd1340_HDH2	OFTM316_96_3_rank:_C;_uncharacterized_protein_(db=kegg)	23.404	188	91	6	166	325	280	442	0.25	31.6
33	CAJ72085.1_similar_to_hydroxylamine_oxidoreductase_hao_kustd1340_HDH2	OFTM316_102_32_rank:_E	32.308	65	42	1	432	496	387	449	1.1	29.3
34	CAJ71806.1_similar_to_hydroxylamine_oxidoreductase_hao_kustc1061_HOX	OFTM316_49_101_rank:_C;_hydroxylamine_dehydrogenase_[EC:1.7.2.6]_(db=kegg)	26.823	384	216	13	116	475	54	396	1.14e-32	126
36	CAJ71806.1_similar_to_hydroxylamine_oxidoreductase_hao_kustc1061_HOX	OFTM316_75_37_rank:_E	33.333	78	48	3	335	408	736	813	0.073	33.1
37	CAJ71806.1_similar_to_hydroxylamine_oxidoreductase_hao_kustc1061_HOX	OFTM316_51_37_rank:_D;_Cytochrome_c3_[PF14537.8];_Class_III_cytochrome_C_family_[PF02085.18];_Cytochrome_c7_and_related_cytochrome_c_[PF14522.8]_(db=pfam)	26.705	176	85	10	160	308	70	228	1.6	28.9
38	CAJ71806.1_similar_to_hydroxylamine_oxidoreductase_hao_kustc1061_HOX	OFTM316_51_39_rank:_D;_Doubled_CXXCH_motif_(Paired_CXXCH_1)_[PF09699.12]_(db=pfam)	21.605	162	65	8	86	190	713	869	1.7	28.9
39	QII12968.1_putative_copper_oxidase_and_hydroxylamine_oxidoreductase_NirK-HAO_fusion	OFTM316_49_101_rank:_C;_hydroxylamine_dehydrogenase_[EC:1.7.2.6]_(db=kegg)	25.333	450	227	11	403	845	51	398	4.98e-38	144	hao1
40	QII12968.1_putative_copper_oxidase_and_hydroxylamine_oxidoreductase_NirK-HAO_fusion	OFTM316_0_84_rank:_C;_hydroxylamine_dehydrogenase_[EC:1.7.2.6]_(db=kegg)	27.134	328	159	11	406	700	49	329	1.27e-21	96.7	hao2
41	QII12968.1_putative_copper_oxidase_and_hydroxylamine_oxidoreductase_NirK-HAO_fusion	OFTM316_51_39_rank:_D;_Doubled_CXXCH_motif_(Paired_CXXCH_1)_[PF09699.12]_(db=pfam)	24.365	197	109	11	405	584	790	963	0.000166	42.7
42	QII12968.1_putative_copper_oxidase_and_hydroxylamine_oxidoreductase_NirK-HAO_fusion	OFTM316_96_3_rank:_C;_uncharacterized_protein_(db=kegg)	25.478	157	76	9	483	619	284	419	0.21	32.3
44	QII14326.1_putative_hydroxylamine_oxidoreductase_HAO	OFTM316_49_101_rank:_C;_hydroxylamine_dehydrogenase_[EC:1.7.2.6]_(db=kegg)	27.778	432	219	12	108	535	54	396	2.41e-34	131
46	QII14326.1_putative_hydroxylamine_oxidoreductase_HAO	OFTM316_72_20_rank:_D;_Class_III_cytochrome_C_family_[PF02085.18];_Cytochrome_c3_[PF14537.8];_Cytochrome_c7_and_related_cytochrome_c_[PF14522.8]_(db=pfam)	22.749	211	104	12	141	312	456	646	0.75	30
47	QII14326.1_putative_hydroxylamine_oxidoreductase_HAO	OFTM316_102_46_rank:_D;_Cytochrome_c554_and_c-prime_[PF13435.8]_(db=pfam)	25.882	85	52	3	108	189	322	398	0.95	29.6
48	QII14326.1_putative_hydroxylamine_oxidoreductase_HAO	OFTM316_132_12_rank:_C;_RNA_polymerase_sigma-70_factor	35.897	39	25	0	2	40	235	273	1.1	29.6
49	SOH02966.1_strongly_similar_to_cd1_nitrite_reductase_NirS	OFTM316_105_22_rank:_E	36.765	68	35	5	517	580	399	462	0.59	30.4
50	SOH02966.1_strongly_similar_to_cd1_nitrite_reductase_NirS	OFTM316_72_8_rank:_E	23.377	77	52	2	209	278	665	741	3	28.5
51	SOH02966.1_strongly_similar_to_cd1_nitrite_reductase_NirS	OFTM316_75_137_rank:_E	30.263	76	39	2	374	439	151	222	3.8	27.7
52	SOH02966.1_strongly_similar_to_cd1_nitrite_reductase_NirS	OFTM316_89_2_rank:_D;_Anaphase-promoting_complex_subunit_4_WD40_domain_[PF12894.9];_Cytochrome_D1_heme_domain_[PF02239.18];_Lactonase	22.018	109	81	2	471	576	363	470	4.4	27.7
53	SOH02966.1_strongly_similar_to_cd1_nitrite_reductase_NirS	OFTM316_29_34_rank:_E	26.027	73	50	3	226	295	100	171	5.1	27.7
54	GAB64238.1_putative_copper-type_nitrite_reductase_Ca_Jettenia_caeni_NirK	OFTM316_49_231_rank:_D;_Protein_of_unknown_function_(DUF2846)_[PF11008.10]_(db=pfam)	32.787	61	33	2	62	117	25	82	2.1	26.6
55	GAB64238.1_putative_copper-type_nitrite_reductase_Ca_Jettenia_caeni_NirK	OFTM316_123_1_rank:_D;_Lactonase	38.298	47	23	2	250	290	578	624	5.1	26.6
56	GAB64238.1_putative_copper-type_nitrite_reductase_Ca_Jettenia_caeni_NirK	OFTM316_39_38_rank:_C;_maleate_isomerase_[EC:5.2.1.1]_(db=kegg)	50	24	12	0	204	227	150	173	6.4	25.8
57	GAB64238.1_putative_copper-type_nitrite_reductase_Ca_Jettenia_caeni_NirK	OFTM316_53_6_rank:_E	60	15	6	0	137	151	100	114	9.7	25
59	GAB60912.1_cytochrome_c_nitrite_reductase_catalytic_subunit_Ca_Jettenia_caeni_NrfA	OFTM316_36_23_rank:_C;_(E)-4-hydroxy-3-methylbut-2-enyl-diphosphate_synthase_[EC:1.17.7.1_1.17.7.3];_(E)-4-hydroxy-3-methylbut-2-enyl-diphosphate_synthase_[EC:1.17.7.1_1.17.7.3]_(db=kegg)	31.507	73	41	3	331	398	73	141	0.29	31.2
60	GAB60912.1_cytochrome_c_nitrite_reductase_catalytic_subunit_Ca_Jettenia_caeni_NrfA	OFTM316_96_3_rank:_C;_uncharacterized_protein_(db=kegg)	23.077	234	130	10	258	456	284	502	0.53	30
61	GAB60912.1_cytochrome_c_nitrite_reductase_catalytic_subunit_Ca_Jettenia_caeni_NrfA	OFTM316_49_102_rank:_D;_HEAT_repeats_[PF13646.8];_Cytochrome_c7_and_related_cytochrome_c_[PF14522.8];_Cytochrome_c3_[PF14537.8]_(db=pfam)	31.25	48	25	2	327	366	378	425	1.9	28.5
62	GAB60912.1_cytochrome_c_nitrite_reductase_catalytic_subunit_Ca_Jettenia_caeni_NrfA	OFTM316_49_102_rank:_D;_HEAT_repeats_[PF13646.8];_Cytochrome_c7_and_related_cytochrome_c_[PF14522.8];_Cytochrome_c3_[PF14537.8]_(db=pfam)	22.424	165	102	6	236	393	112	257	5.4	26.9
63	GAB60912.1_cytochrome_c_nitrite_reductase_catalytic_subunit_Ca_Jettenia_caeni_NrfA	OFTM316_49_119_rank:_D;_Cytochrome_c3_[PF14537.8];_Class_III_cytochrome_C_family_[PF02085.18];_Cytochrome_c7_and_related_cytochrome_c_[PF14522.8]_(db=pfam)	25.301	83	50	3	238	319	270	341	3.4	27.7
64	CAJ72445.1_similar_to_nitrate_reductase_subunit_NarG_kustd1700_NxrA	OFTM316_117_18_rank:_C;_nitrate_reductase_/_nitrite_oxidoreductase	22.848	604	323	22	47	567	17	560	3.29e-24	107
65	CAJ72445.1_similar_to_nitrate_reductase_subunit_NarG_kustd1700_NxrA	OFTM316_117_18_rank:_C;_nitrate_reductase_/_nitrite_oxidoreductase	31.915	47	32	0	810	856	1004	1050	2	30
66	CAJ72445.1_similar_to_nitrate_reductase_subunit_NarG_kustd1700_NxrA	OFTM316_38_9_rank:_C;_thiosulfate_reductase_/_polysulfide_reductase_chain_A_[EC:1.8.5.5]_(db=kegg)	27.273	99	64	2	292	382	248	346	7.8e-08	53.9
67	CAJ72445.1_similar_to_nitrate_reductase_subunit_NarG_kustd1700_NxrA	OFTM316_38_9_rank:_C;_thiosulfate_reductase_/_polysulfide_reductase_chain_A_[EC:1.8.5.5]_(db=kegg)	36.957	46	23	1	103	142	117	162	1.8	30
68	CAJ72445.1_similar_to_nitrate_reductase_subunit_NarG_kustd1700_NxrA	OFTM316_91_11_rank:_C;_formate_dehydrogenase_major_subunit_[EC:1.17.1.9]_(db=kegg)	25.498	251	156	9	508	756	537	758	3.69e-06	48.5
69	CAJ72445.1_similar_to_nitrate_reductase_subunit_NarG_kustd1700_NxrA	OFTM316_9_7_rank:_D;_Molybdopterin_oxidoreductase_[PF00384.24];_Molydopterin_dinucleotide_binding_domain_[PF01568.23];_Molybdopterin_oxidoreductase_Fe4S4_domain_[PF04879.18]_(db=pfam)	20.29	345	184	11	44	383	37	295	5.46e-05	44.7
70	CAJ72445.1_similar_to_nitrate_reductase_subunit_NarG_kustd1700_NxrA	OFTM316_0_86_rank:_C;_nitrate_reductase_(cytochrome)_[EC:1.9.6.1];_nitrate_reductase_(cytochrome)_[EC:1.9.6.1]_(db=kegg)	22.18	266	180	10	485	746	325	567	0.034	35.4
71	CAJ72445.1_similar_to_nitrate_reductase_subunit_NarG_kustd1700_NxrA	OFTM316_0_86_rank:_C;_nitrate_reductase_(cytochrome)_[EC:1.9.6.1];_nitrate_reductase_(cytochrome)_[EC:1.9.6.1]_(db=kegg)	25	92	67	1	294	383	205	296	0.27	32.7
72	CAJ72445.1_similar_to_nitrate_reductase_subunit_NarG_kustd1700_NxrA	OFTM316_0_86_rank:_C;_nitrate_reductase_(cytochrome)_[EC:1.9.6.1];_nitrate_reductase_(cytochrome)_[EC:1.9.6.1]_(db=kegg)	46.154	26	14	0	114	139	91	116	0.71	31.2
73	CAJ72448.1_strongly_similar_to_nitrate_reductase_NarH_kustd1703_NxrB	OFTM316_117_17_rank:_C;_nitrate_reductase_/_nitrite_oxidoreductase	31.978	369	153	11	23	308	4	357	4.52e-51	176
74	CAJ72448.1_strongly_similar_to_nitrate_reductase_NarH_kustd1703_NxrB	OFTM316_38_11_rank:_C;_tetrathionate_reductase_subunit_B_(db=kegg)	33.577	137	80	4	170	306	99	224	9.3e-19	82.8
75	CAJ72448.1_strongly_similar_to_nitrate_reductase_NarH_kustd1703_NxrB	OFTM316_38_11_rank:_C;_tetrathionate_reductase_subunit_B_(db=kegg)	33.333	33	18	1	19	47	39	71	1.8	28.1
76	CAJ72448.1_strongly_similar_to_nitrate_reductase_NarH_kustd1703_NxrB	OFTM316_9_8_rank:_D;_4Fe-4S_dicluster_domain_[PF13247.8];_Polysulphide_reductase	32.667	150	88	5	157	306	51	187	4.67e-14	71.2
77	CAJ72448.1_strongly_similar_to_nitrate_reductase_NarH_kustd1703_NxrB	OFTM316_9_8_rank:_D;_4Fe-4S_dicluster_domain_[PF13247.8];_Polysulphide_reductase	35.417	48	28	1	25	72	12	56	0.13	32
78	CAJ72448.1_strongly_similar_to_nitrate_reductase_NarH_kustd1703_NxrB	OFTM316_117_12_rank:_D;_4Fe-4S_dicluster_domain_[PF13247.8];_Molybdopterin_oxidoreductase_Fe4S4_domain_[PF04879.18]_(db=pfam)	28.09	178	94	9	174	321	816	989	1.32e-07	51.2
79	CAJ72448.1_strongly_similar_to_nitrate_reductase_NarH_kustd1703_NxrB	OFTM316_41_4_rank:_D;_4Fe-4S_dicluster_domain_[PF13247.8];_4Fe-4S_dicluster_domain_[PF14697.8];_4Fe-4S_dicluster_domain_[PF13237.8];_4Fe-4S_dicluster_domain_[PF12838.9];_4Fe-4S_dicluster_domain_[PF13187.8];_4Fe-4S_dicluster_domain_[PF13183.8]_(db=pfam)	26.286	175	88	7	157	306	140	298	3.75e-07	48.9
80	CAJ72449.1_unknown_protein_kustd1704_NxrC	OFTM316_48_17_rank:_D;_Ethylbenzene_dehydrogenase_[PF09459.12]_(db=pfam)	37.681	69	39	2	251	315	58	126	1.88e-05	43.5
81	CAJ72449.1_unknown_protein_kustd1704_NxrC	OFTM316_48_17_rank:_D;_Ethylbenzene_dehydrogenase_[PF09459.12]_(db=pfam)	25.137	183	97	6	154	307	214	385	2.7	27.3
82	CAJ72449.1_unknown_protein_kustd1704_NxrC	OFTM316_61_8_rank:_C;_succinate_dehydrogenase_/_fumarate_reductase	41.667	36	19	2	229	263	198	232	1.3	27.7
83	CAJ72449.1_unknown_protein_kustd1704_NxrC	OFTM316_88_1_rank:_E	30.137	73	44	2	16	81	21	93	3	26.9
84	CAJ72449.1_unknown_protein_kustd1704_NxrC	OFTM316_93_3_rank:_D;_Peptidase_family_M1_domain_[PF01433.22];_Peptidase_M1_N-terminal_domain_[PF17900.3]_(db=pfam)	24.286	70	44	2	38	98	29	98	3.9	26.9
85	CAJ72449.1_unknown_protein_kustd1704_NxrC	OFTM316_121_88_rank:_D;_Peptidase_MA_superfamily_[PF13485.8];_Tetratricopeptide_repeat_[PF13429.8]_(db=pfam)	25	52	39	0	193	244	843	894	6.7	26.2
86	CAJ72452.1_conserved_hypothetical_monoheme_protein_kustd1707_NXRmemb1	OFTM316_101_13_rank:_D;_Cytochrome_C_oxidase	30	120	81	2	15	134	340	456	5.38e-13	63.9	NXRmemb1
87	CAJ72452.1_conserved_hypothetical_monoheme_protein_kustd1707_NXRmemb1	OFTM316_0_30_rank:_D;_Cytochrome_C_oxidase	36.066	61	27	3	48	99	63	120	0.003	35
88	CAJ72452.1_conserved_hypothetical_monoheme_protein_kustd1707_NXRmemb1	OFTM316_0_30_rank:_D;_Cytochrome_C_oxidase	30.303	66	41	2	39	99	204	269	0.013	33.1
89	CAJ72452.1_conserved_hypothetical_monoheme_protein_kustd1707_NXRmemb1	OFTM316_110_23_rank:_D;_Cytochrome_C_oxidase	23.864	88	57	4	52	135	192	273	0.12	30
90	CAJ72452.1_conserved_hypothetical_monoheme_protein_kustd1707_NXRmemb1	OFTM316_86_18_rank:_D;_YDG_domain_[PF18657.3];_FG-GAP-like_repeat_[PF13517.8]_(db=pfam)	33.333	36	24	0	40	75	107	142	1.6	26.9
91	CAJ72452.1_conserved_hypothetical_monoheme_protein_kustd1707_NXRmemb1	OFTM316_74_15_rank:_C;_uncharacterized_protein_(db=kegg)	38.095	42	20	2	147	184	426	465	1.9	26.6
105	CAJ72453.1_hypothetical_tetraheme_protein_kustd1708_NXRmemb2	OFTM316_96_8_rank:_D;_Cytochrome_C_oxidase	25.61	82	39	1	405	464	509	590	0.007	36.2
106	CAJ72453.1_hypothetical_tetraheme_protein_kustd1708_NXRmemb2	OFTM316_92_30_rank:_D;_Cytochrome_C_oxidase	26.733	101	56	3	97	197	17	99	0.009	35.4
107	CAJ72453.1_hypothetical_tetraheme_protein_kustd1708_NXRmemb2	OFTM316_92_30_rank:_D;_Cytochrome_C_oxidase	19.459	185	115	6	328	490	72	244	0.57	30
108	CAJ72453.1_hypothetical_tetraheme_protein_kustd1708_NXRmemb2	OFTM316_92_30_rank:_D;_Cytochrome_C_oxidase	24.39	82	57	2	409	490	54	130	8.7	26.2
109	CAJ72453.1_hypothetical_tetraheme_protein_kustd1708_NXRmemb2	OFTM316_117_19_rank:_D;_Cytochrome_c_[PF00034.23]_(db=pfam)	24.242	132	83	5	72	187	51	181	0.12	32
110	CAJ72454.1_hypothetical_diheme_protein_kustd1709_NXRmemb3	OFTM316_0_30_rank:_D;_Cytochrome_C_oxidase	32.669	251	131	6	56	272	55	301	9.11e-34	128	NXRmemb3
111	CAJ72454.1_hypothetical_diheme_protein_kustd1709_NXRmemb3	OFTM316_0_30_rank:_D;_Cytochrome_C_oxidase	32.727	110	60	3	47	150	196	297	2.42e-12	65.5
112	CAJ72454.1_hypothetical_diheme_protein_kustd1709_NXRmemb3	OFTM316_0_30_rank:_D;_Cytochrome_C_oxidase	22.314	121	82	4	169	284	52	165	1.3	28.9
113	CAJ72454.1_hypothetical_diheme_protein_kustd1709_NXRmemb3	OFTM316_110_23_rank:_D;_Cytochrome_C_oxidase	31.034	232	129	8	63	269	47	272	3.74e-26	105	NXRmemb3
114	CAJ72454.1_hypothetical_diheme_protein_kustd1709_NXRmemb3	OFTM316_110_23_rank:_D;_Cytochrome_C_oxidase	30.208	96	56	3	57	148	181	269	3.48e-09	55.5
117	CAJ72454.1_hypothetical_diheme_protein_kustd1709_NXRmemb3	OFTM316_48_17_rank:_D;_Ethylbenzene_dehydrogenase_[PF09459.12]_(db=pfam)	31.858	113	69	4	428	535	58	167	4.22e-06	47
118	CAJ72454.1_hypothetical_diheme_protein_kustd1709_NXRmemb3	OFTM316_48_17_rank:_D;_Ethylbenzene_dehydrogenase_[PF09459.12]_(db=pfam)	30	50	35	0	428	477	325	374	0.078	33.1
119	CAJ72454.1_hypothetical_diheme_protein_kustd1709_NXRmemb3	OFTM316_117_9_rank:_D;_Cytochrome_C_oxidase	26	100	65	3	52	151	108	198	0.00011	40.8
120	CAJ72454.1_hypothetical_diheme_protein_kustd1709_NXRmemb3	OFTM316_117_9_rank:_D;_Cytochrome_C_oxidase	31.579	38	21	2	161	198	105	137	5.1	26.6
122	CAJ72455.1_hypothetical_monoheme_protein_kustd1710_NXRmemb4	OFTM316_110_23_rank:_D;_Cytochrome_C_oxidase	30	90	49	5	153	238	184	263	0.001	37
123	CAJ72455.1_hypothetical_monoheme_protein_kustd1710_NXRmemb4	OFTM316_110_23_rank:_D;_Cytochrome_C_oxidase	34.426	61	30	2	155	207	46	104	0.012	33.9
124	CAJ72455.1_hypothetical_monoheme_protein_kustd1710_NXRmemb4	OFTM316_0_30_rank:_D;_Cytochrome_C_oxidase	28.409	88	48	2	150	231	206	284	0.001	37
125	CAJ72455.1_hypothetical_monoheme_protein_kustd1710_NXRmemb4	OFTM316_0_30_rank:_D;_Cytochrome_C_oxidase	37.143	35	22	0	153	187	59	93	0.006	34.7
126	CAJ72455.1_hypothetical_monoheme_protein_kustd1710_NXRmemb4	OFTM316_107_52_rank:_C;_twitching_motility_protein_PilT_(db=kegg)	29.348	92	47	3	34	117	34	115	0.011	33.9
127	CAJ72455.1_hypothetical_monoheme_protein_kustd1710_NXRmemb4	OFTM316_117_9_rank:_D;_Cytochrome_C_oxidase	21.111	90	59	2	150	239	113	190	0.11	30.4
129	CAJ73853.1_similar_to_rieske_2Fe-2S_subunit_of_the_bc1_complex_kuste3096_R/b-1_1	OFTM316_0_82_rank:_D;_Rieske_[2Fe-2S]_domain_[PF00355.28]_(db=pfam)	51.22	41	19	1	102	142	95	134	3.91e-10	53.1	R/b-1_1
130	CAJ73853.1_similar_to_rieske_2Fe-2S_subunit_of_the_bc1_complex_kuste3096_R/b-1_1	OFTM316_39_28_rank:_C;_3-phenylpropionate/trans-cinnamate_dioxygenase_ferredoxin_component_(db=kegg)	35.897	39	24	1	120	157	67	105	0.026	30.8
131	CAJ73853.1_similar_to_rieske_2Fe-2S_subunit_of_the_bc1_complex_kuste3096_R/b-1_1	OFTM316_33_71_rank:_E	26.923	52	38	0	87	138	111	162	0.26	28.5
133	CAJ73854.1_conserved_hypothetical_cytochrome_bc_fusion_protein_kuste3097_R/b-1_2	OFTM316_0_83_rank:_C;_ubiquinol-cytochrome_c_reductase_cytochrome_b_subunit_(db=kegg)	37.705	305	175	9	19	317	21	316	6.34e-48	169	R/b-1_2
138	CAJ73854.1_conserved_hypothetical_cytochrome_bc_fusion_protein_kuste3097_R/b-1_2	OFTM316_92_30_rank:_D;_Cytochrome_C_oxidase	50	24	12	0	401	424	69	92	0.006	36.6
139	CAJ72225.1_similar_to_Rieske_2Fe-2S_iron_sulfur_protein_cytochrome_b6-F_complex_kustd1480_R/b-2_3	OFTM316_0_43_rank:_C;_cytochrome_b6-f_complex_iron-sulfur_subunit_[EC:7.1.1.6]_(db=kegg)	46.452	155	77	3	12	166	51	199	7e-52	162	R/b-2_3
141	CAJ72225.1_similar_to_Rieske_2Fe-2S_iron_sulfur_protein_cytochrome_b6-F_complex_kustd1480_R/b-2_3	OFTM316_39_28_rank:_C;_3-phenylpropionate/trans-cinnamate_dioxygenase_ferredoxin_component_(db=kegg)	25.974	77	50	2	72	141	24	100	0.006	32.7
142	CAJ72225.1_similar_to_Rieske_2Fe-2S_iron_sulfur_protein_cytochrome_b6-F_complex_kustd1480_R/b-2_3	OFTM316_33_71_rank:_E	30.909	55	38	0	89	143	124	178	0.4	28.1
143	CAJ72225.1_similar_to_Rieske_2Fe-2S_iron_sulfur_protein_cytochrome_b6-F_complex_kustd1480_R/b-2_3	OFTM316_75_182_rank:_C;_RNA_polymerase_sigma-70_factor	38.462	52	23	3	118	168	559	602	0.7	27.7
144	CAJ72226.1_strongly_similar_to_cytochrome_b6_kustd1481_R/b-2_1	OFTM316_0_44_rank:_D;_Cytochrome_b/b6/petB_[PF00033.21];_Cytochrome_b(N-terminal)/b6/petB_[PF13631.8]_(db=pfam)	70.492	244	72	0	31	274	34	277	5.99e-131	370	R/b-2_1
148	CAJ72226.1_strongly_similar_to_cytochrome_b6_kustd1481_R/b-2_1	OFTM316_36_68_rank:_E	28.125	96	54	3	165	245	117	212	5	25.8
155	CAJ72228.1_similar_to_NADP_oxidoreductase_FAD-containing_subunit_kustd1483_R/b-2_3	OFTM316_128_5_rank:_C;_thioredoxin_reductase_(NADPH)_[EC:1.8.1.9]_(db=kegg)	28.667	300	171	15	108	390	5	278	2.83e-09	56.2
156	CAJ72228.1_similar_to_NADP_oxidoreductase_FAD-containing_subunit_kustd1483_R/b-2_3	OFTM316_36_52_rank:_C;_NADH-quinone_oxidoreductase_subunit_I_[EC:7.1.1.2]_(db=kegg)	34.722	72	37	2	489	560	71	132	6.34e-05	41.6
157	CAJ72228.1_similar_to_NADP_oxidoreductase_FAD-containing_subunit_kustd1483_R/b-2_3	OFTM316_36_52_rank:_C;_NADH-quinone_oxidoreductase_subunit_I_[EC:7.1.1.2]_(db=kegg)	38.095	42	15	2	528	558	49	90	1.3	28.5
159	CAJ72228.1_similar_to_NADP_oxidoreductase_FAD-containing_subunit_kustd1483_R/b-2_3	OFTM316_43_32_rank:_D;_4Fe-4S_dicluster_domain_[PF12838.9];_4Fe-4S_dicluster_domain_[PF14697.8];_4Fe-4S_dicluster_domain_[PF13237.8];_4Fe-4S_dicluster_domain_[PF13187.8];_4Fe-4S_dicluster_domain_[PF13247.8];_4Fe-4S_dicluster_domain_[PF13183.8]_(db=pfam)	28.767	73	34	2	489	558	60	117	0.005	35.8
160	CAJ72228.1_similar_to_NADP_oxidoreductase_FAD-containing_subunit_kustd1483_R/b-2_3	OFTM316_43_32_rank:_D;_4Fe-4S_dicluster_domain_[PF12838.9];_4Fe-4S_dicluster_domain_[PF14697.8];_4Fe-4S_dicluster_domain_[PF13237.8];_4Fe-4S_dicluster_domain_[PF13187.8];_4Fe-4S_dicluster_domain_[PF13247.8];_4Fe-4S_dicluster_domain_[PF13183.8]_(db=pfam)	41.176	34	18	1	490	523	99	130	1.2	28.9
161	CAJ72228.1_similar_to_NADP_oxidoreductase_FAD-containing_subunit_kustd1483_R/b-2_3	OFTM316_43_32_rank:_D;_4Fe-4S_dicluster_domain_[PF12838.9];_4Fe-4S_dicluster_domain_[PF14697.8];_4Fe-4S_dicluster_domain_[PF13237.8];_4Fe-4S_dicluster_domain_[PF13187.8];_4Fe-4S_dicluster_domain_[PF13247.8];_4Fe-4S_dicluster_domain_[PF13183.8]_(db=pfam)	43.478	23	13	0	537	559	58	80	4.4	26.9
162	CAJ72229.1_hypothetical_bc1_protein_putative_UQ:cyt_c_oxidpoeductase_kustd1484_R/b-2_4	OFTM316_0_45_rank:_D;_Cytochrome_b(C-terminal)/b6/petD_[PF00032.19]_(db=pfam)	51.44	243	117	1	35	277	68	309	1.39e-85	256	R/b-2_4
165	CAJ72230.1_hypothetical_cytochrome_c_protein_kustd1485_R/b-2_5	OFTM316_0_46_rank:_E	30.653	398	201	10	358	683	523	917	8.03e-48	182	R/b-2_5
169	CAJ72230.1_hypothetical_cytochrome_c_protein_kustd1485_R/b-2_5	OFTM316_101_12_rank:_D;_Cytochrome_c_[PF00034.23]_(db=pfam)	22.946	645	382	20	236	820	98	687	1.25e-29	123	R/b-2_5
175	CAJ72230.1_hypothetical_cytochrome_c_protein_kustd1485_R/b-2_5	OFTM316_96_1_rank:_D;_Class_III_cytochrome_C_family_[PF02085.18];_Cytochrome_c3_[PF14537.8];_Cytochrome_c7_and_related_cytochrome_c_[PF14522.8]_(db=pfam)	26.786	112	66	5	593	696	32	135	0.16	33.1
176	CAJ72230.1_hypothetical_cytochrome_c_protein_kustd1485_R/b-2_5	OFTM316_96_1_rank:_D;_Class_III_cytochrome_C_family_[PF02085.18];_Cytochrome_c3_[PF14537.8];_Cytochrome_c7_and_related_cytochrome_c_[PF14522.8]_(db=pfam)	28.205	117	59	4	234	346	82	177	0.3	32.3
179	CAJ75331.1_similar_to_the_Rieske_Protein_II_of_bc1_complex_kuste4569_R/b-3_1	OFTM316_33_71_rank:_E	25.714	70	52	0	97	166	119	188	0.8	26.9
182	CAJ75332.1_similar_to_NADP_oxidoreductase_FAD-containing_subunit_kuste4570_R/b-3_2	OFTM316_113_32_rank:_C;_indolepyruvate_ferredoxin_oxidoreductase	34.953	535	286	16	26	517	622	1137	1.72e-62	220	R/b-3_2
183	CAJ75332.1_similar_to_NADP_oxidoreductase_FAD-containing_subunit_kuste4570_R/b-3_2	OFTM316_128_5_rank:_C;_thioredoxin_reductase_(NADPH)_[EC:1.8.1.9]_(db=kegg)	27.273	308	173	16	112	399	1	277	1.19e-07	51.2
185	CAJ75332.1_similar_to_NADP_oxidoreductase_FAD-containing_subunit_kuste4570_R/b-3_2	OFTM316_4_5_rank:_C;_mycothione_reductase_[EC:1.8.1.15]_(db=kegg)	33.871	62	40	1	343	403	250	311	0.009	36.2
189	CAJ75333.1_similar_to_cytochrome_b6_kuste4571_R/b-3_3	OFTM316_94_10_rank:_D;_Cyclophilin_type_peptidyl-prolyl_cis-trans_isomerase/CLD_[PF00160.23];_HEAT_repeats_[PF13646.8]_(db=pfam)	38.636	44	22	1	180	218	63	106	0.78	28.5
190	CAJ75333.1_similar_to_cytochrome_b6_kuste4571_R/b-3_3	OFTM316_92_139_rank:_E	41.379	29	16	1	94	121	326	354	5.9	25.8
191	CAJ75333.1_similar_to_cytochrome_b6_kuste4571_R/b-3_3	OFTM316_29_24_rank:_D;_ABC_transporter_[PF00005.29];_ABC_transporter_transmembrane_region_[PF00664.25];_RecF/RecN/SMC_N_terminal_domain_[PF02463.21]_(db=pfam)	20.253	79	44	2	104	163	289	367	6.3	25.8
194	CAJ75334.1_hypothetical_bc1_protein_putative_UQ:cyt_c_oxidoreductase_kuste4572_R/b-3_4	OFTM316_132_57_rank:_C;_acylaminoacyl-peptidase_[EC:3.4.19.1];_acylaminoacyl-peptidase_[EC:3.4.19.1]_(db=kegg)	27.5	80	52	3	34	112	141	215	1.4	27.7
195	CAJ75334.1_hypothetical_bc1_protein_putative_UQ:cyt_c_oxidoreductase_kuste4572_R/b-3_4	OFTM316_49_94_rank:_C;_malate_dehydrogenase_(oxaloacetate-decarboxylating)(NADP+)_[EC:1.1.1.40]_(db=kegg)	42.105	38	19	1	28	62	601	638	2.8	26.6
196	CAJ75335.1_cytochrome_c_family_protein_kuste4573_R/b-3_5	OFTM316_107_25_rank:_D;_Cytochrome_c554_and_c-prime_[PF13435.8]_(db=pfam)	32.692	104	50	4	187	283	359	449	4.17e-06	45.8	R/b-3_5
197	CAJ75335.1_cytochrome_c_family_protein_kuste4573_R/b-3_5	OFTM316_41_2_rank:_D;_Cytochrome_c554_and_c-prime_[PF13435.8]_(db=pfam)	28.571	154	66	7	200	315	35	182	9.57e-06	43.5	R/b-3_5
198	CAJ75335.1_cytochrome_c_family_protein_kuste4573_R/b-3_5	OFTM316_29_7_rank:_D;_Cytochrome_c7_and_related_cytochrome_c_[PF14522.8];_Cytochrome_c3_[PF14537.8];_Doubled_CXXCH_motif_(Paired_CXXCH_1)_[PF09699.12];_NapC/NirT_cytochrome_c_family	27.66	141	75	5	195	332	214	330	0.001	37.7
200	CAJ75335.1_cytochrome_c_family_protein_kuste4573_R/b-3_5	OFTM316_85_25_rank:_D;_Cytochrome_c554_and_c-prime_[PF13435.8]_(db=pfam)	28.333	120	67	6	201	314	333	439	0.009	35
201	CAJ75335.1_cytochrome_c_family_protein_kuste4573_R/b-3_5	OFTM316_85_25_rank:_D;_Cytochrome_c554_and_c-prime_[PF13435.8]_(db=pfam)	32.759	58	28	3	94	147	368	418	1.7	28.1
204	CAJ75336.1_similar_to_hydroxylamine_oxidoreductase_hao_kuste4574_R/b-3_6	OFTM316_51_39_rank:_D;_Doubled_CXXCH_motif_(Paired_CXXCH_1)_[PF09699.12]_(db=pfam)	25	184	103	10	104	265	784	954	0.008	36.6
206	CAJ75336.1_similar_to_hydroxylamine_oxidoreductase_hao_kuste4574_R/b-3_6	OFTM316_96_3_rank:_C;_uncharacterized_protein_(db=kegg)	22.34	188	93	8	96	263	265	419	0.69	30
207	CAJ75336.1_similar_to_hydroxylamine_oxidoreductase_hao_kuste4574_R/b-3_6	OFTM316_96_3_rank:_C;_uncharacterized_protein_(db=kegg)	25.333	150	81	8	192	314	274	419	1.8	28.9
208	CAJ73608.1_similar_to_formate_dehydrogenase_cytochrome_b556_FDO_subunit_kuste2856_ETM1	OFTM316_62_9_rank:_C;_anthraniloyl-CoA_monooxygenase_[EC:1.14.13.40]_(db=kegg)	30.303	66	36	2	204	263	354	415	5	26.2
209	CAJ73607.1_hypothetical_hepta_heme_protein_kuste2855_ETM2	OFTM316_29_7_rank:_D;_Cytochrome_c7_and_related_cytochrome_c_[PF14522.8];_Cytochrome_c3_[PF14537.8];_Doubled_CXXCH_motif_(Paired_CXXCH_1)_[PF09699.12];_NapC/NirT_cytochrome_c_family	23.922	255	144	10	33	259	87	319	0.00025	40	ETM2
211	CAJ73607.1_hypothetical_hepta_heme_protein_kuste2855_ETM2	OFTM316_75_186_rank:_D;_Leishmanolysin_[PF01457.18]_(db=pfam)	26.087	69	49	1	30	96	60	128	0.06	32.7
212	CAJ73607.1_hypothetical_hepta_heme_protein_kuste2855_ETM2	OFTM316_96_3_rank:_C;_uncharacterized_protein_(db=kegg)	30.769	78	43	4	150	224	349	418	0.15	31.2
214	CAJ71477.1_similar_to_Na(+)-translocating_NADH:quinone_reductase_kustc0732_RnfA	OFTM316_92_15_rank:_C;_Na+-translocating_ferredoxin:NAD+_oxidoreductase_subunit_A_(db=kegg)	43.062	209	98	2	4	212	3	190	2.64e-50	159	RNF
215	CAJ71477.1_similar_to_Na(+)-translocating_NADH:quinone_reductase_kustc0732_RnfA	OFTM316_92_16_rank:_C;_Na+-translocating_ferredoxin:NAD+_oxidoreductase_subunit_E_(db=kegg)	31.098	164	88	3	13	176	14	152	1.19e-18	78.6
216	CAJ71477.1_similar_to_Na(+)-translocating_NADH:quinone_reductase_kustc0732_RnfA	OFTM316_7_49_rank:_D;_Carboxypeptidase_regulatory-like_domain_[PF13620.8]_(db=pfam)	54.545	22	10	0	131	152	563	584	0.93	27.7
217	CAJ71477.1_similar_to_Na(+)-translocating_NADH:quinone_reductase_kustc0732_RnfA	OFTM316_119_15_rank:_C;_stearoyl-CoA_desaturase_(Delta-9_desaturase)_[EC:1.14.19.1]_(db=kegg)	32.836	67	36	3	143	208	6	64	3.4	25.8
218	CAJ71477.1_similar_to_Na(+)-translocating_NADH:quinone_reductase_kustc0732_RnfA	OFTM316_120_33_rank:_D;_Pyridoxal_phosphate_biosynthetic_protein_PdxA_[PF04166.14]_(db=pfam)	32.558	43	29	0	158	200	115	157	3.6	25.8
219	CAJ72435.1_similar_to_sodium_dependent_NADH:ubiquinone_oxidoreductase_kustd1690_RnfB	OFTM316_92_21_rank:_C;_Na+-translocating_ferredoxin:NAD+_oxidoreductase_subunit_B_[EC:7.2.1.2]_(db=kegg)	35.632	261	165	2	1	258	7	267	1.96e-45	152
220	CAJ72435.1_similar_to_sodium_dependent_NADH:ubiquinone_oxidoreductase_kustd1690_RnfB	OFTM316_92_21_rank:_C;_Na+-translocating_ferredoxin:NAD+_oxidoreductase_subunit_B_[EC:7.2.1.2]_(db=kegg)	37.255	51	31	1	210	259	143	193	2.59e-05	42.4
221	CAJ72435.1_similar_to_sodium_dependent_NADH:ubiquinone_oxidoreductase_kustd1690_RnfB	OFTM316_9_8_rank:_D;_4Fe-4S_dicluster_domain_[PF13247.8];_Polysulphide_reductase	29.012	162	72	7	124	259	7	151	9.05e-07	47
222	CAJ72435.1_similar_to_sodium_dependent_NADH:ubiquinone_oxidoreductase_kustd1690_RnfB	OFTM316_43_32_rank:_D;_4Fe-4S_dicluster_domain_[PF12838.9];_4Fe-4S_dicluster_domain_[PF14697.8];_4Fe-4S_dicluster_domain_[PF13237.8];_4Fe-4S_dicluster_domain_[PF13187.8];_4Fe-4S_dicluster_domain_[PF13247.8];_4Fe-4S_dicluster_domain_[PF13183.8]_(db=pfam)	35.088	57	28	1	212	259	60	116	0.000241	38.5
223	CAJ72435.1_similar_to_sodium_dependent_NADH:ubiquinone_oxidoreductase_kustd1690_RnfB	OFTM316_36_52_rank:_C;_NADH-quinone_oxidoreductase_subunit_I_[EC:7.1.1.2]_(db=kegg)	33.333	72	43	2	166	237	70	136	0.003	35.4
224	CAJ72435.1_similar_to_sodium_dependent_NADH:ubiquinone_oxidoreductase_kustd1690_RnfB	OFTM316_36_52_rank:_C;_NADH-quinone_oxidoreductase_subunit_I_[EC:7.1.1.2]_(db=kegg)	31.667	60	30	1	211	259	70	129	0.024	32.7
225	CAJ72435.1_similar_to_sodium_dependent_NADH:ubiquinone_oxidoreductase_kustd1690_RnfB	OFTM316_113_32_rank:_C;_indolepyruvate_ferredoxin_oxidoreductase	41.667	36	21	0	155	190	1112	1147	0.007	35.4
226	CAJ72435.1_similar_to_sodium_dependent_NADH:ubiquinone_oxidoreductase_kustd1690_RnfB	OFTM316_113_32_rank:_C;_indolepyruvate_ferredoxin_oxidoreductase	27.419	62	45	0	198	259	1081	1142	0.02	33.9
227	QII12258.1_proton-translocating_ferredoxin:NAD(+)_oxidoreductase_complex_subunit_C_KsCSTR_28790_RnfC	OFTM316_92_19_rank:_C;_Na+-translocating_ferredoxin:NAD+_oxidoreductase_subunit_C_[EC:7.2.1.2]_(db=kegg)	42.5	440	241	7	11	444	6	439	9.85e-112	333
228	QII12258.1_proton-translocating_ferredoxin:NAD(+)_oxidoreductase_complex_subunit_C_KsCSTR_28790_RnfC	OFTM316_92_11_rank:_C;_2-oxoglutarate/2-oxoacid_ferredoxin_oxidoreductase_subunit_beta_[EC:1.2.7.3_1.2.7.11];_2-oxoglutarate_ferredoxin_oxidoreductase_subunit_delta_[EC:1.2.7.3]_(db=kegg)	39.623	53	27	2	373	423	11	60	0.005	36.2
229	QII12258.1_proton-translocating_ferredoxin:NAD(+)_oxidoreductase_complex_subunit_C_KsCSTR_28790_RnfC	OFTM316_91_11_rank:_C;_formate_dehydrogenase_major_subunit_[EC:1.17.1.9]_(db=kegg)	35.211	71	38	3	371	433	158	228	0.016	35
230	QII12258.1_proton-translocating_ferredoxin:NAD(+)_oxidoreductase_complex_subunit_C_KsCSTR_28790_RnfC	OFTM316_0_23_rank:_D;_4Fe-4S_dicluster_domain_[PF13237.8];_4Fe-4S_dicluster_domain_[PF13746.8];_4Fe-4S_dicluster_domain_[PF13183.8];_4Fe-4S_dicluster_domain_[PF13187.8];_4Fe-4S_dicluster_domain_[PF12838.9];_4Fe-4S_dicluster_domain_[PF13534.8]_(db=pfam)	33.333	57	34	2	370	425	173	226	0.15	31.6
231	QII12258.1_proton-translocating_ferredoxin:NAD(+)_oxidoreductase_complex_subunit_C_KsCSTR_28790_RnfC	OFTM316_0_23_rank:_D;_4Fe-4S_dicluster_domain_[PF13237.8];_4Fe-4S_dicluster_domain_[PF13746.8];_4Fe-4S_dicluster_domain_[PF13183.8];_4Fe-4S_dicluster_domain_[PF13187.8];_4Fe-4S_dicluster_domain_[PF12838.9];_4Fe-4S_dicluster_domain_[PF13534.8]_(db=pfam)	33.962	53	32	1	373	422	213	265	0.46	30
232	QII12258.1_proton-translocating_ferredoxin:NAD(+)_oxidoreductase_complex_subunit_C_KsCSTR_28790_RnfC	OFTM316_91_19_rank:_C;_formate_dehydrogenase_beta_subunit_[EC:1.17.1.9]_(db=kegg)	32.308	65	42	1	132	194	168	232	0.26	31.2
233	QII12257.1_Na(+)-translocating_ferredoxin:NAD(+)_oxidoreductase_complex_subunit_D_KsCSTR_28780_RnfD	OFTM316_92_18_rank:_C;_Na+-translocating_ferredoxin:NAD+_oxidoreductase_subunit_D_[EC:7.2.1.2]_(db=kegg)	41.867	332	180	6	11	339	6	327	3.76e-59	191
234	QII12257.1_Na(+)-translocating_ferredoxin:NAD(+)_oxidoreductase_complex_subunit_D_KsCSTR_28780_RnfD	OFTM316_94_31_rank:_C;_eukaryotic-like_serine/threonine-protein_kinase_[EC:2.7.11.1]_(db=kegg)	30.12	83	52	2	199	278	381	460	0.35	30
235	QII12257.1_Na(+)-translocating_ferredoxin:NAD(+)_oxidoreductase_complex_subunit_D_KsCSTR_28780_RnfD	OFTM316_110_23_rank:_D;_Cytochrome_C_oxidase	26.562	64	47	0	106	169	37	100	1.3	28.1
236	QII12257.1_Na(+)-translocating_ferredoxin:NAD(+)_oxidoreductase_complex_subunit_D_KsCSTR_28780_RnfD	OFTM316_121_48_rank:_C;_polysaccharide_biosynthesis/export_protein_(db=kegg)	24.561	57	42	1	121	177	218	273	2.1	27.3
237	QII12257.1_Na(+)-translocating_ferredoxin:NAD(+)_oxidoreductase_complex_subunit_D_KsCSTR_28780_RnfD	OFTM316_33_28_rank:_D;_nan_(db=pfam)	50	24	12	0	198	221	5	28	8.3	25.4
238	CAJ71476.1_strongly_similar_to_Na(+)-translocating_NADH:quinone_reductase_kustc0731_RnfE	OFTM316_92_16_rank:_C;_Na+-translocating_ferredoxin:NAD+_oxidoreductase_subunit_E_(db=kegg)	40.909	198	114	3	7	202	8	204	7.47e-51	161
239	CAJ71476.1_strongly_similar_to_Na(+)-translocating_NADH:quinone_reductase_kustc0731_RnfE	OFTM316_92_15_rank:_C;_Na+-translocating_ferredoxin:NAD+_oxidoreductase_subunit_A_(db=kegg)	36.364	143	80	4	17	152	16	154	1.44e-15	69.7
240	CAJ71476.1_strongly_similar_to_Na(+)-translocating_NADH:quinone_reductase_kustc0731_RnfE	OFTM316_3_39_rank:_C;_ATP_adenylyltransferase_[EC:2.7.7.53]_(db=kegg)	33.962	53	29	1	39	91	91	137	5.9	25
241	CAJ71476.1_strongly_similar_to_Na(+)-translocating_NADH:quinone_reductase_kustc0731_RnfE	OFTM316_56_18_rank:_D;_Amidohydrolase_family_[PF01979.22];_Amidohydrolase_family_[PF07969.13]_(db=pfam)	61.905	21	7	1	114	134	93	112	7.1	25
242	QII12256.1_ion-translocating_oxidoreductase_complex_subunit_G_KsCSTR_28770_RnfG	OFTM316_92_17_rank:_C;_Na+-translocating_ferredoxin:NAD+_oxidoreductase_subunit_G_(db=kegg)	23.784	185	92	4	55	239	98	233	8.55e-11	57.8
243	QII12256.1_ion-translocating_oxidoreductase_complex_subunit_G_KsCSTR_28770_RnfG	OFTM316_95_18_rank:_D;_Methyltransferase_domain_[PF08241.14];_Methyltransferase_domain_[PF13489.8];_ubiE/COQ5_methyltransferase_family_[PF01209.20]_(db=pfam)	27.66	47	32	1	32	78	37	81	2.6	26.6
244	QII12256.1_ion-translocating_oxidoreductase_complex_subunit_G_KsCSTR_28770_RnfG	OFTM316_34_21_rank:_D;_Esterase_PHB_depolymerase_[PF10503.11];_Phospholipase/Carboxylesterase_[PF02230.18];_Dienelactone_hydrolase_family_[PF01738.20];_Transglutaminase-like_superfamily_[PF01841.21]_(db=pfam)	30.769	39	27	0	38	76	472	510	6.6	25.4
245	QII12256.1_ion-translocating_oxidoreductase_complex_subunit_G_KsCSTR_28770_RnfG	OFTM316_105_14_rank:_C;_carbamoyltransferase_[EC:2.1.3.-]_(db=kegg)	40	30	16	1	183	212	465	492	8.8	25
246	QII12256.1_ion-translocating_oxidoreductase_complex_subunit_G_KsCSTR_28770_RnfG	OFTM316_118_31_rank:_C;_phospho-N-acetylmuramoyl-pentapeptide-transferase_[EC:2.7.8.13]_(db=kegg)	28.571	77	44	2	47	123	114	179	9.6	25
247	CAJ74090.1_similar_to_Na(+)-translocating_NADH-quinone_reductase_subunit_F_kuste3329_NqrF	OFTM316_42_15_rank:_D;_2Fe-2S_iron-sulfur_cluster_binding_domain_[PF00111.29];_2Fe-2S_iron-sulfur_cluster_binding_domain_[PF13510.8]_(db=pfam)	25.806	93	60	2	47	139	11	94	0.009	33.5
248	CAJ74090.1_similar_to_Na(+)-translocating_NADH-quinone_reductase_subunit_F_kuste3329_NqrF	OFTM316_83_11_rank:_C;_dihydroorotate_dehydrogenase_electron_transfer_subunit_(db=kegg)	31.818	66	44	1	270	334	89	154	0.022	34.7
249	CAJ74090.1_similar_to_Na(+)-translocating_NADH-quinone_reductase_subunit_F_kuste3329_NqrF	OFTM316_0_68_rank:_C;_adenylate_cyclase_[EC:4.6.1.1]_(db=kegg)	39.394	33	20	0	54	86	17	49	1.9	28.5
250	CAJ74090.1_similar_to_Na(+)-translocating_NADH-quinone_reductase_subunit_F_kuste3329_NqrF	OFTM316_106_48_rank:_C;_ATP-dependent_helicase_Lhr_and_Lhr-like_helicase_[EC:3.6.4.-]_(db=kegg)	31.746	63	41	1	417	477	428	490	5	27.3
251	CAJ74090.1_similar_to_Na(+)-translocating_NADH-quinone_reductase_subunit_F_kuste3329_NqrF	OFTM316_16_38_rank:_C;_small_subunit_ribosomal_protein_S10_(db=kegg)	41.667	24	14	0	84	107	39	62	9.3	25
252	CAJ74091.1_similar_to_UDP-N-acetylenolpyruvoylglucosamine_reductase_kuste3330_Nqr1	OFTM316_118_27_rank:_C;_UDP-N-acetylmuramate_dehydrogenase_[EC:1.3.1.98]_(db=kegg)	31.164	292	190	4	6	296	9	290	1.86e-31	116	Nqr1
253	CAJ74091.1_similar_to_UDP-N-acetylenolpyruvoylglucosamine_reductase_kuste3330_Nqr1	OFTM316_16_42_rank:_C;_DNA-directed_RNA_polymerase_subunit_beta'_[EC:2.7.7.6]_(db=kegg)	28.395	81	47	3	36	114	693	764	0.51	29.6
254	CAJ74091.1_similar_to_UDP-N-acetylenolpyruvoylglucosamine_reductase_kuste3330_Nqr1	OFTM316_93_18_rank:_C;_L-ribulose-5-phosphate_3-epimerase_[EC:5.1.3.22]_(db=kegg)	29.167	48	33	1	143	189	6	53	0.64	28.9
255	CAJ74091.1_similar_to_UDP-N-acetylenolpyruvoylglucosamine_reductase_kuste3330_Nqr1	OFTM316_6_30_rank:_C;_L-malate_glycosyltransferase_[EC:2.4.1.-]_(db=kegg)	34.043	47	31	0	27	73	272	318	3.3	26.6
256	CAJ74091.1_similar_to_UDP-N-acetylenolpyruvoylglucosamine_reductase_kuste3330_Nqr1	OFTM316_92_151_rank:_E	21.839	87	53	2	107	193	129	200	4.3	26.2
257	CAJ74092.1_unknown_protein_kuste3331_Nqr2	OFTM316_0_29_rank:_D;_Cytochrome_C_and_Quinol_oxidase_polypeptide_I_[PF00115.22]_(db=pfam)	33.333	33	21	1	117	149	229	260	2.8	25.8
258	CAJ74093.1_conserved_hypothetical_protein_kuste3332_Nqr3	OFTM316_37_14_rank:_D;_2-thiouracil_desulfurase_[PF04463.14];_Protein_of_unknown_function_(DUF1722)_[PF08349.13]_(db=pfam)	39.365	315	190	1	19	332	18	332	6.93e-82	249	Nqr3
259	CAJ74093.1_conserved_hypothetical_protein_kuste3332_Nqr3	OFTM316_3_64_rank:_C;_DNA_segregation_ATPase_FtsK/SpoIIIE	40.541	37	20	1	236	272	337	371	6.4	26.2
260	CAJ74093.1_conserved_hypothetical_protein_kuste3332_Nqr3	OFTM316_102_46_rank:_D;_Cytochrome_c554_and_c-prime_[PF13435.8]_(db=pfam)	25.352	71	46	2	230	300	622	685	9.7	25.4
261	CAJ74094.1_hypothetical_protein_kuste3333_Nqr4	OFTM316_107_48_rank:_D;_OmpA_family_[PF00691.22]_(db=pfam)	37.168	113	63	4	291	395	148	260	1.58e-11	61.6	Nqr4
262	CAJ74094.1_hypothetical_protein_kuste3333_Nqr4	OFTM316_126_71_rank:_D;_von_Willebrand_factor_type_A_domain_[PF00092.30]_(db=pfam)	36.364	66	39	1	27	89	3	68	0.46	29.6
263	CAJ74094.1_hypothetical_protein_kuste3333_Nqr4	OFTM316_105_40_rank:_C;_tungstate_transport_system_substrate-binding_protein_(db=kegg)	26.23	61	43	2	121	181	222	280	1.4	28.5
264	CAJ74094.1_hypothetical_protein_kuste3333_Nqr4	OFTM316_121_41_rank:_C;_glucose-1-phosphate_thymidylyltransferase_[EC:2.7.7.24]_(db=kegg)	27.551	98	58	3	29	114	114	210	2.2	27.7
265	CAJ74094.1_hypothetical_protein_kuste3333_Nqr4	OFTM316_105_12_rank:_D;_Esterase_PHB_depolymerase_[PF10503.11];_Phospholipase/Carboxylesterase_[PF02230.18];_Putative_esterase_[PF00756.22];_Prolyl_oligopeptidase_family_[PF00326.23];_Dienelactone_hydrolase_family_[PF01738.20]_(db=pfam)	33.333	36	24	0	140	175	562	597	4.4	26.9

## Sheet: OFTM320_Planctomicrobium
order	qseqid	sseqid	pident	length	mismatch	gapopen	qstart	qend	sstart	send	evalue	bitscore	Comment
1	SOH05200.1_hydrazine_synthase_subunit_A	OFTM320_862_1_rank:_D;_Hydrazine_synthase_alpha_subunit_middle_domain_[PF18582.3]_(db=pfam)	27.083	240	125	11	529	754	527	730	1.72e-09	58.5	hzsA
2	SOH05200.1_hydrazine_synthase_subunit_A	OFTM320_862_1_rank:_D;_Hydrazine_synthase_alpha_subunit_middle_domain_[PF18582.3]_(db=pfam)	20.379	211	125	8	83	277	4	187	9.4	26.9
3	SOH05200.1_hydrazine_synthase_subunit_A	OFTM320_385_1_rank:_D;_Planctomycete_cytochrome_C_[PF07635.13]_(db=pfam)	28.689	122	52	4	671	792	14	100	0.000858	38.1
4	SOH05200.1_hydrazine_synthase_subunit_A	OFTM320_142_1_rank:_D;_Protein_of_unknown_function_(DUF1549)_[PF07583.13];_Planctomycete_cytochrome_C_[PF07635.13]_(db=pfam)	26.772	127	63	4	668	794	27	123	0.002	37.7
5	SOH05200.1_hydrazine_synthase_subunit_A	OFTM320_132_4_rank:_D;_Protein_of_unknown_function_(DUF1549)_[PF07583.13];_Protein_of_unknown_function_(DUF1553)_[PF07587.13];_Planctomycete_cytochrome_C_[PF07635.13]_(db=pfam)	60.87	23	9	0	671	693	31	53	0.005	37.7
6	SOH05200.1_hydrazine_synthase_subunit_A	OFTM320_471_1_rank:_D;_Protein_of_unknown_function_(DUF1549)_[PF07583.13];_Protein_of_unknown_function_(DUF1553)_[PF07587.13];_Concanavalin_A-like_lectin/glucanases_superfamily_[PF13385.8];_Planctomycete_cytochrome_C_[PF07635.13]_(db=pfam)	27.2	125	68	7	671	795	26	127	0.01	36.6
7	SOH06074.1_hydrazine_synthase_subunit_B	OFTM320_405_9_rank:_D;_Di-haem_oxidoreductase	23.457	324	186	11	87	371	28	328	3.1e-09	55.8	hzsBC1
9	SOH06074.1_hydrazine_synthase_subunit_B	OFTM320_663_6_rank:_D;_Di-haem_oxidoreductase	22.254	346	219	13	40	372	43	351	3.19e-07	49.3	hzsBC2
10	SOH06074.1_hydrazine_synthase_subunit_B	OFTM320_920_1_rank:_D;_Concanavalin_A-like_lectin/glucanases_superfamily_[PF13385.8];_Anaphase-promoting_complex_subunit_4_WD40_domain_[PF12894.9];_Cytochrome_D1_heme_domain_[PF02239.18];_WD40_region_of_Ge1	21.849	238	151	9	84	321	414	616	0.000125	41.2
11	SOH06074.1_hydrazine_synthase_subunit_B	OFTM320_920_1_rank:_D;_Concanavalin_A-like_lectin/glucanases_superfamily_[PF13385.8];_Anaphase-promoting_complex_subunit_4_WD40_domain_[PF12894.9];_Cytochrome_D1_heme_domain_[PF02239.18];_WD40_region_of_Ge1	24.424	217	135	9	42	240	539	744	0.012	35
12	SOH06074.1_hydrazine_synthase_subunit_B	OFTM320_420_1_rank:_C;_bla_regulator_protein_blaR1_(db=kegg)	25.21	119	76	2	43	148	425	543	0.000292	40
13	SOH06074.1_hydrazine_synthase_subunit_B	OFTM320_248_3_rank:_D;_Protein_of_unknown_function_(DUF1549)_[PF07583.13];_Protein_of_unknown_function_(DUF1553)_[PF07587.13];_Planctomycete_cytochrome_C_[PF07635.13];_Anaphase-promoting_complex_subunit_4_WD40_domain_[PF12894.9];_Eukaryotic_translation_initiation_factor_eIF2A_[PF08662.13];_Cytochrome_D1_heme_domain_[PF02239.18];_Bacterial_Ig-like_domain_(group_2)_[PF02368.20]_(db=pfam)	27.041	196	127	7	19	208	152	337	0.00074	38.9
14	SOH06074.1_hydrazine_synthase_subunit_B	OFTM320_248_3_rank:_D;_Protein_of_unknown_function_(DUF1549)_[PF07583.13];_Protein_of_unknown_function_(DUF1553)_[PF07587.13];_Planctomycete_cytochrome_C_[PF07635.13];_Anaphase-promoting_complex_subunit_4_WD40_domain_[PF12894.9];_Eukaryotic_translation_initiation_factor_eIF2A_[PF08662.13];_Cytochrome_D1_heme_domain_[PF02239.18];_Bacterial_Ig-like_domain_(group_2)_[PF02368.20]_(db=pfam)	28.682	129	81	7	34	159	472	592	0.022	34.3
15	SOH06074.1_hydrazine_synthase_subunit_B	OFTM320_248_3_rank:_D;_Protein_of_unknown_function_(DUF1549)_[PF07583.13];_Protein_of_unknown_function_(DUF1553)_[PF07587.13];_Planctomycete_cytochrome_C_[PF07635.13];_Anaphase-promoting_complex_subunit_4_WD40_domain_[PF12894.9];_Eukaryotic_translation_initiation_factor_eIF2A_[PF08662.13];_Cytochrome_D1_heme_domain_[PF02239.18];_Bacterial_Ig-like_domain_(group_2)_[PF02368.20]_(db=pfam)	37.736	53	24	3	172	220	482	529	0.71	29.3
16	SOH06074.1_hydrazine_synthase_subunit_B	OFTM320_248_3_rank:_D;_Protein_of_unknown_function_(DUF1549)_[PF07583.13];_Protein_of_unknown_function_(DUF1553)_[PF07587.13];_Planctomycete_cytochrome_C_[PF07635.13];_Anaphase-promoting_complex_subunit_4_WD40_domain_[PF12894.9];_Eukaryotic_translation_initiation_factor_eIF2A_[PF08662.13];_Cytochrome_D1_heme_domain_[PF02239.18];_Bacterial_Ig-like_domain_(group_2)_[PF02368.20]_(db=pfam)	26.119	134	69	5	172	300	177	285	1.5	28.1
17	SOH06075.1_hydrazine_synthase_subunit_C	OFTM320_405_9_rank:_D;_Di-haem_oxidoreductase	29.502	261	129	10	89	341	372	585	1.4e-21	92.8	hzsBC1
18	SOH06075.1_hydrazine_synthase_subunit_C	OFTM320_926_5_rank:_C;_cytochrome_c_peroxidase_[EC:1.11.1.5]_(db=kegg)	31.41	156	68	6	195	341	286	411	7.96e-12	63.2	hzsC
19	SOH06075.1_hydrazine_synthase_subunit_C	OFTM320_663_6_rank:_D;_Di-haem_oxidoreductase	23.567	314	151	12	32	341	358	586	6.72e-06	45.1	hzsBC2
20	SOH06075.1_hydrazine_synthase_subunit_C	OFTM320_468_1_rank:_D;_Glucose_/_Sorbosone_dehydrogenase_[PF07995.13]_(db=pfam)	23.037	191	107	8	53	240	93	246	0.004	36.2
21	SOH06075.1_hydrazine_synthase_subunit_C	OFTM320_289_2_rank:_C;_succinyl-CoA_synthetase_beta_subunit_[EC:6.2.1.5]_(db=kegg)	25.714	70	49	2	28	95	126	194	0.18	30.8
22	CAJ71439.1_similar_to_hydroxylamine_oxidoreductase_hao_kustc0694_HDH1	OFTM320_167_14_rank:_C;_hydroxylamine_dehydrogenase_[EC:1.7.2.6]_(db=kegg)	39.759	83	48	2	301	382	246	327	1.44e-10	60.8
23	CAJ71439.1_similar_to_hydroxylamine_oxidoreductase_hao_kustc0694_HDH1	OFTM320_167_14_rank:_C;_hydroxylamine_dehydrogenase_[EC:1.7.2.6]_(db=kegg)	29.333	75	37	3	193	256	50	119	0.16	32
24	CAJ71439.1_similar_to_hydroxylamine_oxidoreductase_hao_kustc0694_HDH1	OFTM320_653_1_rank:_D;_16S_rRNA_methyltransferase_RsmB/F_[PF01189.19];_FtsJ-like_methyltransferase_[PF01728.21];_ubiE/COQ5_methyltransferase_family_[PF01209.20]_(db=pfam)	48	25	13	0	591	615	3	27	0.67	29.6
25	CAJ71439.1_similar_to_hydroxylamine_oxidoreductase_hao_kustc0694_HDH1	OFTM320_451_8_rank:_D;_VanZ_like_family_[PF04892.14]_(db=pfam)	38.235	34	21	0	414	447	40	73	1.9	28.9
26	CAJ71439.1_similar_to_hydroxylamine_oxidoreductase_hao_kustc0694_HDH1	OFTM320_901_1_rank:_C;_excinuclease_ABC_subunit_A;_excinuclease_ABC_subunit_A_(db=kegg)	25	84	54	3	463	546	171	245	1.9	28.9
27	CAJ71439.1_similar_to_hydroxylamine_oxidoreductase_hao_kustc0694_HDH1	OFTM320_471_1_rank:_D;_Protein_of_unknown_function_(DUF1549)_[PF07583.13];_Protein_of_unknown_function_(DUF1553)_[PF07587.13];_Concanavalin_A-like_lectin/glucanases_superfamily_[PF13385.8];_Planctomycete_cytochrome_C_[PF07635.13]_(db=pfam)	32.653	49	31	1	458	506	269	315	2.9	28.1
28	CAJ72085.1_similar_to_hydroxylamine_oxidoreductase_hao_kustd1340_HDH2	OFTM320_167_14_rank:_C;_hydroxylamine_dehydrogenase_[EC:1.7.2.6]_(db=kegg)	40	85	45	3	227	308	246	327	1.31e-10	60.5
29	CAJ72085.1_similar_to_hydroxylamine_oxidoreductase_hao_kustd1340_HDH2	OFTM320_167_14_rank:_C;_hydroxylamine_dehydrogenase_[EC:1.7.2.6]_(db=kegg)	29.333	75	37	3	119	182	50	119	0.15	32
30	CAJ72085.1_similar_to_hydroxylamine_oxidoreductase_hao_kustd1340_HDH2	OFTM320_653_1_rank:_D;_16S_rRNA_methyltransferase_RsmB/F_[PF01189.19];_FtsJ-like_methyltransferase_[PF01728.21];_ubiE/COQ5_methyltransferase_family_[PF01209.20]_(db=pfam)	48	25	13	0	517	541	3	27	0.59	29.6
31	CAJ72085.1_similar_to_hydroxylamine_oxidoreductase_hao_kustd1340_HDH2	OFTM320_451_8_rank:_D;_VanZ_like_family_[PF04892.14]_(db=pfam)	38.235	34	21	0	340	373	40	73	1.6	28.9
32	CAJ72085.1_similar_to_hydroxylamine_oxidoreductase_hao_kustd1340_HDH2	OFTM320_471_1_rank:_D;_Protein_of_unknown_function_(DUF1549)_[PF07583.13];_Protein_of_unknown_function_(DUF1553)_[PF07587.13];_Concanavalin_A-like_lectin/glucanases_superfamily_[PF13385.8];_Planctomycete_cytochrome_C_[PF07635.13]_(db=pfam)	32.653	49	31	1	384	432	269	315	1.9	28.5
33	CAJ72085.1_similar_to_hydroxylamine_oxidoreductase_hao_kustd1340_HDH2	OFTM320_901_1_rank:_C;_excinuclease_ABC_subunit_A;_excinuclease_ABC_subunit_A_(db=kegg)	25	84	54	3	389	472	171	245	2.1	28.5
34	CAJ71806.1_similar_to_hydroxylamine_oxidoreductase_hao_kustc1061_HOX	OFTM320_167_14_rank:_C;_hydroxylamine_dehydrogenase_[EC:1.7.2.6]_(db=kegg)	39.024	82	47	1	234	312	246	327	2.79e-12	65.9
35	CAJ71806.1_similar_to_hydroxylamine_oxidoreductase_hao_kustc1061_HOX	OFTM320_362_3_rank:_E	24.528	53	40	0	272	324	381	433	0.22	31.2
36	CAJ71806.1_similar_to_hydroxylamine_oxidoreductase_hao_kustc1061_HOX	OFTM320_862_1_rank:_D;_Hydrazine_synthase_alpha_subunit_middle_domain_[PF18582.3]_(db=pfam)	33.333	30	20	0	210	239	569	598	3.3	27.7
37	CAJ71806.1_similar_to_hydroxylamine_oxidoreductase_hao_kustc1061_HOX	OFTM320_764_2_rank:_D;_Cytochrome_c554_and_c-prime_[PF13435.8]_(db=pfam)	26.087	92	49	4	106	183	55	141	3.4	27.3
38	CAJ71806.1_similar_to_hydroxylamine_oxidoreductase_hao_kustc1061_HOX	OFTM320_137_1_rank:_D;_Protein_of_unknown_function_(DUF1592)_[PF07631.13];_Protein_of_unknown_function_(DUF1588)_[PF07627.13];_Protein_of_unknown_function_(DUF1587)_[PF07626.13];_Protein_of_unknown_function_(DUF1585)_[PF07624.13];_Protein_of_unknown_function_(DUF1595)_[PF07637.13]_(db=pfam)	31.915	47	32	0	12	58	811	857	4.1	27.3
39	QII12968.1_putative_copper_oxidase_and_hydroxylamine_oxidoreductase_NirK-HAO_fusion	OFTM320_167_14_rank:_C;_hydroxylamine_dehydrogenase_[EC:1.7.2.6]_(db=kegg)	38.411	151	87	5	542	690	245	391	1.04e-18	86.7
40	QII12968.1_putative_copper_oxidase_and_hydroxylamine_oxidoreductase_NirK-HAO_fusion	OFTM320_167_14_rank:_C;_hydroxylamine_dehydrogenase_[EC:1.7.2.6]_(db=kegg)	20.707	198	102	4	365	537	11	178	0.000604	40
41	QII12968.1_putative_copper_oxidase_and_hydroxylamine_oxidoreductase_NirK-HAO_fusion	OFTM320_167_14_rank:_C;_hydroxylamine_dehydrogenase_[EC:1.7.2.6]_(db=kegg)	21.805	133	74	4	474	606	43	145	7.4	26.9
42	QII12968.1_putative_copper_oxidase_and_hydroxylamine_oxidoreductase_NirK-HAO_fusion	OFTM320_565_2_rank:_D;_Cytochrome_c3_[PF14537.8];_Class_III_cytochrome_C_family_[PF02085.18];_Cytochrome_c7_and_related_cytochrome_c_[PF14522.8]_(db=pfam)	31.481	54	25	2	529	570	168	221	0.02	35
43	QII12968.1_putative_copper_oxidase_and_hydroxylamine_oxidoreductase_NirK-HAO_fusion	OFTM320_471_1_rank:_D;_Protein_of_unknown_function_(DUF1549)_[PF07583.13];_Protein_of_unknown_function_(DUF1553)_[PF07587.13];_Concanavalin_A-like_lectin/glucanases_superfamily_[PF13385.8];_Planctomycete_cytochrome_C_[PF07635.13]_(db=pfam)	43.59	39	16	2	660	698	98	130	0.43	31.2
44	QII12968.1_putative_copper_oxidase_and_hydroxylamine_oxidoreductase_NirK-HAO_fusion	OFTM320_28_1_rank:_E	42.857	28	16	0	203	230	779	806	1.4	29.6
45	QII12968.1_putative_copper_oxidase_and_hydroxylamine_oxidoreductase_NirK-HAO_fusion	OFTM320_825_5_rank:_D;_Protein_of_unknown_function_(DUF1549)_[PF07583.13];_Planctomycete_cytochrome_C_[PF07635.13]_(db=pfam)	25.455	110	66	6	179	280	194	295	1.5	29.3
46	QII14326.1_putative_hydroxylamine_oxidoreductase_HAO	OFTM320_167_14_rank:_C;_hydroxylamine_dehydrogenase_[EC:1.7.2.6]_(db=kegg)	35.484	155	82	5	237	382	246	391	4.31e-19	86.7	hao
47	QII14326.1_putative_hydroxylamine_oxidoreductase_HAO	OFTM320_167_14_rank:_C;_hydroxylamine_dehydrogenase_[EC:1.7.2.6]_(db=kegg)	28.182	110	65	3	108	217	52	147	0.002	37.7
48	QII14326.1_putative_hydroxylamine_oxidoreductase_HAO	OFTM320_565_2_rank:_D;_Cytochrome_c3_[PF14537.8];_Class_III_cytochrome_C_family_[PF02085.18];_Cytochrome_c7_and_related_cytochrome_c_[PF14522.8]_(db=pfam)	22.599	177	87	9	137	264	46	221	0.53	30
49	QII14326.1_putative_hydroxylamine_oxidoreductase_HAO	OFTM320_748_1_rank:_C;_type_IV_pilus_assembly_protein_PilM_(db=kegg)	22.314	121	80	2	268	376	401	519	0.55	30
50	QII14326.1_putative_hydroxylamine_oxidoreductase_HAO	OFTM320_878_13_rank:_D;_Cytochrome_c3_[PF14537.8]_(db=pfam)	24.074	108	65	4	103	198	126	228	1	29.3
51	QII14326.1_putative_hydroxylamine_oxidoreductase_HAO	OFTM320_775_4_rank:_D;_Cytochrome_c554_and_c-prime_[PF13435.8];_Planctomycete_cytochrome_C_[PF07635.13];_Cytochrome_c552_[PF02335.17]_(db=pfam)	20.408	196	96	8	108	264	203	377	1.5	28.9
52	SOH02966.1_strongly_similar_to_cd1_nitrite_reductase_NirS	OFTM320_845_1_rank:_E	28.302	53	37	1	265	316	1071	1123	1.9	28.9
53	SOH02966.1_strongly_similar_to_cd1_nitrite_reductase_NirS	OFTM320_52_2_rank:_D;_Protein_of_unknown_function_(DUF1501)_[PF07394.14]_(db=pfam)	27.941	68	36	2	225	292	2	56	2	28.5
54	SOH02966.1_strongly_similar_to_cd1_nitrite_reductase_NirS	OFTM320_548_9_rank:_E	24.272	103	69	3	510	611	18	112	3.7	27.7
55	SOH02966.1_strongly_similar_to_cd1_nitrite_reductase_NirS	OFTM320_87_2_rank:_D;_Cytochrome_C_oxidase	27.66	47	29	1	113	159	223	264	5.3	27.3
56	SOH02966.1_strongly_similar_to_cd1_nitrite_reductase_NirS	OFTM320_775_1_rank:_C;_outer_membrane_protein_assembly_factor_BamB_(db=kegg)	35	60	36	2	517	575	291	348	7.6	26.6
57	GAB64238.1_putative_copper-type_nitrite_reductase_Ca_Jettenia_caeni_NirK	OFTM320_460_5_rank:_E	27.419	62	36	1	13	74	19	71	0.61	27.3
58	GAB64238.1_putative_copper-type_nitrite_reductase_Ca_Jettenia_caeni_NirK	OFTM320_686_11_rank:_D;_Protein_of_unknown_function_(DUF1549)_[PF07583.13];_Planctomycete_cytochrome_C_[PF07635.13]_(db=pfam)	34.783	46	29	1	44	88	123	168	1	28.5
59	GAB64238.1_putative_copper-type_nitrite_reductase_Ca_Jettenia_caeni_NirK	OFTM320_103_5_rank:_E	34.286	35	23	0	124	158	1	35	1.9	25.8
60	GAB64238.1_putative_copper-type_nitrite_reductase_Ca_Jettenia_caeni_NirK	OFTM320_406_10_rank:_E	27.907	43	31	0	187	229	355	397	2.9	26.9
61	GAB64238.1_putative_copper-type_nitrite_reductase_Ca_Jettenia_caeni_NirK	OFTM320_400_3_rank:_C;_RNA_polymerase_sigma-70_factor	36.364	33	21	0	51	83	33	65	3.6	26.2
62	GAB60912.1_cytochrome_c_nitrite_reductase_catalytic_subunit_Ca_Jettenia_caeni_NrfA	OFTM320_775_4_rank:_D;_Cytochrome_c554_and_c-prime_[PF13435.8];_Planctomycete_cytochrome_C_[PF07635.13];_Cytochrome_c552_[PF02335.17]_(db=pfam)	22.807	114	62	4	245	336	266	375	0.02	34.7
63	GAB60912.1_cytochrome_c_nitrite_reductase_catalytic_subunit_Ca_Jettenia_caeni_NrfA	OFTM320_820_3_rank:_D;_Protein_of_unknown_function_(DUF1559)_[PF07596.13]_(db=pfam)	37.5	40	25	0	1	40	9	48	0.26	30.8
64	GAB60912.1_cytochrome_c_nitrite_reductase_catalytic_subunit_Ca_Jettenia_caeni_NrfA	OFTM320_603_2_rank:_D;_Protein_of_unknown_function_(DUF1559)_[PF07596.13]_(db=pfam)	40	35	21	0	6	40	7	41	0.61	29.6
65	GAB60912.1_cytochrome_c_nitrite_reductase_catalytic_subunit_Ca_Jettenia_caeni_NrfA	OFTM320_206_2_rank:_D;_Protein_of_unknown_function_(DUF1559)_[PF07596.13]_(db=pfam)	40	35	21	0	6	40	10	44	0.73	29.3
66	GAB60912.1_cytochrome_c_nitrite_reductase_catalytic_subunit_Ca_Jettenia_caeni_NrfA	OFTM320_29_4_rank:_D;_Protein_of_unknown_function_(DUF1559)_[PF07596.13]_(db=pfam)	39.394	33	20	0	8	40	7	39	1.9	28.1
67	CAJ72445.1_similar_to_nitrate_reductase_subunit_NarG_kustd1700_NxrA	OFTM320_239_1_rank:_D;_Molybdopterin_oxidoreductase_[PF00384.24]_(db=pfam)	22.936	327	195	7	47	362	19	299	7.17e-22	94.7	NxrA bs 94
68	CAJ72445.1_similar_to_nitrate_reductase_subunit_NarG_kustd1700_NxrA	OFTM320_126_2_rank:_D;_Molybdopterin_oxidoreductase_[PF00384.24];_Molydopterin_dinucleotide_binding_domain_[PF01568.23];_Molybdopterin_oxidoreductase_Fe4S4_domain_[PF04879.18]_(db=pfam)	25.157	159	89	7	228	382	153	285	0.000268	42.4
69	CAJ72445.1_similar_to_nitrate_reductase_subunit_NarG_kustd1700_NxrA	OFTM320_126_2_rank:_D;_Molybdopterin_oxidoreductase_[PF00384.24];_Molydopterin_dinucleotide_binding_domain_[PF01568.23];_Molybdopterin_oxidoreductase_Fe4S4_domain_[PF04879.18]_(db=pfam)	25.287	87	65	0	482	568	287	373	0.019	36.2
70	CAJ72445.1_similar_to_nitrate_reductase_subunit_NarG_kustd1700_NxrA	OFTM320_416_7_rank:_D;_Molybdopterin_oxidoreductase_[PF00384.24];_Molydopterin_dinucleotide_binding_domain_[PF01568.23]_(db=pfam)	29.213	89	53	3	659	746	75	154	1.5	29.6
71	CAJ72445.1_similar_to_nitrate_reductase_subunit_NarG_kustd1700_NxrA	OFTM320_543_4_rank:_D;_PQQ-like_domain_[PF13360.8];_PQQ-like_domain_[PF13570.8];_Malectin_domain_[PF11721.10];_PQQ_enzyme_repeat_[PF01011.23]_(db=pfam)	29.091	55	37	1	1043	1095	59	113	5	28.5
72	CAJ72445.1_similar_to_nitrate_reductase_subunit_NarG_kustd1700_NxrA	OFTM320_330_3_rank:_D;_Protein_of_unknown_function_(DUF1501)_[PF07394.14]_(db=pfam)	60	20	8	0	2	21	21	40	5.4	28.1
73	CAJ72448.1_strongly_similar_to_nitrate_reductase_NarH_kustd1703_NxrB	OFTM320_249_7_rank:_C;_tetrathionate_reductase_subunit_B_(db=kegg)	29.655	145	91	4	162	306	170	303	8.12e-13	65.9	NxrB bs 66
74	CAJ72448.1_strongly_similar_to_nitrate_reductase_NarH_kustd1703_NxrB	OFTM320_764_4_rank:_D;_4Fe-4S_dicluster_domain_[PF13247.8];_4Fe-4S_dicluster_domain_[PF12838.9];_4Fe-4S_dicluster_domain_[PF14697.8];_4Fe-4S_dicluster_domain_[PF13187.8];_4Fe-4S_dicluster_domain_[PF13237.8];_Cyclic_nucleotide-binding_domain_[PF00027.31]_(db=pfam)	35.294	68	42	1	153	220	446	511	1.41e-06	47.4	NxrB bs 47
75	CAJ72448.1_strongly_similar_to_nitrate_reductase_NarH_kustd1703_NxrB	OFTM320_764_4_rank:_D;_4Fe-4S_dicluster_domain_[PF13247.8];_4Fe-4S_dicluster_domain_[PF12838.9];_4Fe-4S_dicluster_domain_[PF14697.8];_4Fe-4S_dicluster_domain_[PF13187.8];_4Fe-4S_dicluster_domain_[PF13237.8];_Cyclic_nucleotide-binding_domain_[PF00027.31]_(db=pfam)	33.333	24	16	0	29	52	424	447	7.8	25.8
76	CAJ72448.1_strongly_similar_to_nitrate_reductase_NarH_kustd1703_NxrB	OFTM320_812_10_rank:_C;_ferredoxin_(db=kegg)	31.111	45	29	1	175	219	9	51	0.024	32
77	CAJ72448.1_strongly_similar_to_nitrate_reductase_NarH_kustd1703_NxrB	OFTM320_821_1_rank:_E	27.586	87	48	3	54	139	1179	1251	0.37	30.4
78	CAJ72448.1_strongly_similar_to_nitrate_reductase_NarH_kustd1703_NxrB	OFTM320_455_4_rank:_D;_Molybdopterin_oxidoreductase_Fe4S4_domain_[PF04879.18];_4Fe-4S_dicluster_domain_[PF13247.8];_Molydopterin_dinucleotide_binding_domain_[PF01568.23];_4Fe-4S_dicluster_domain_[PF13183.8]_(db=pfam)	30.303	33	23	0	15	47	761	793	0.64	29.6
79	CAJ72449.1_unknown_protein_kustd1704_NxrC	OFTM320_14_5_rank:_C;_eukaryotic-like_serine/threonine-protein_kinase_[EC:2.7.11.1]_(db=kegg)	24.638	138	81	5	181	297	108	243	4.4	26.6
80	CAJ72449.1_unknown_protein_kustd1704_NxrC	OFTM320_725_16_rank:_D;_Domain_of_Unknown_Function_(DUF1080)_[PF06439.13]_(db=pfam)	30.645	62	39	1	231	292	26	83	5.3	25.8
81	CAJ72449.1_unknown_protein_kustd1704_NxrC	OFTM320_526_10_rank:_E	32.051	78	47	4	226	299	151	226	6.7	25.8
82	CAJ72449.1_unknown_protein_kustd1704_NxrC	OFTM320_893_3_rank:_D;_von_Willebrand_factor_type_A_domain_[PF13519.8];_Aerotolerance_regulator_N-terminal_[PF07584.13]_(db=pfam)	35	40	26	0	253	292	511	550	7.2	25.8
83	CAJ72449.1_unknown_protein_kustd1704_NxrC	OFTM320_485_6_rank:_D;_Sulfatase_[PF00884.25];_Domain_of_unknown_function_(DUF4976)_[PF16347.7];_Type_I_phosphodiesterase_/_nucleotide_pyrophosphatase_[PF01663.24]_(db=pfam)	33.333	36	20	1	230	261	278	313	8.3	25.4
84	CAJ72452.1_conserved_hypothetical_monoheme_protein_kustd1707_NXRmemb1	OFTM320_313_12_rank:_D;_Cytochrome_C_oxidase	28.571	77	45	3	44	111	74	149	0.000306	37.7
85	CAJ72452.1_conserved_hypothetical_monoheme_protein_kustd1707_NXRmemb1	OFTM320_603_5_rank:_D;_Protein_of_unknown_function_(DUF1553)_[PF07587.13];_Protein_of_unknown_function_(DUF1549)_[PF07583.13];_Planctomycete_cytochrome_C_[PF07635.13]_(db=pfam)	31.667	60	38	2	5	61	1	60	0.023	32.3
86	CAJ72452.1_conserved_hypothetical_monoheme_protein_kustd1707_NXRmemb1	OFTM320_681_2_rank:_D;_Protein_of_unknown_function_(DUF1553)_[PF07587.13];_Protein_of_unknown_function_(DUF1549)_[PF07583.13];_Planctomycete_cytochrome_C_[PF07635.13]_(db=pfam)	24.272	103	64	4	33	129	63	157	0.19	29.6
87	CAJ72452.1_conserved_hypothetical_monoheme_protein_kustd1707_NXRmemb1	OFTM320_226_5_rank:_C;_DNA_segregation_ATPase_FtsK/SpoIIIE	23.364	107	72	3	68	172	730	828	0.3	28.9
88	CAJ72452.1_conserved_hypothetical_monoheme_protein_kustd1707_NXRmemb1	OFTM320_574_1_rank:_E	27.273	44	32	0	114	157	246	289	0.45	28.5
89	CAJ72453.1_hypothetical_tetraheme_protein_kustd1708_NXRmemb2	OFTM320_468_1_rank:_D;_Glucose_/_Sorbosone_dehydrogenase_[PF07995.13]_(db=pfam)	21.322	469	280	15	72	476	138	581	4.15e-09	56.6
90	CAJ72453.1_hypothetical_tetraheme_protein_kustd1708_NXRmemb2	OFTM320_468_1_rank:_D;_Glucose_/_Sorbosone_dehydrogenase_[PF07995.13]_(db=pfam)	27.957	186	119	7	321	498	114	292	5.85e-06	46.2
91	CAJ72453.1_hypothetical_tetraheme_protein_kustd1708_NXRmemb2	OFTM320_468_1_rank:_D;_Glucose_/_Sorbosone_dehydrogenase_[PF07995.13]_(db=pfam)	20.357	280	157	8	154	431	108	323	1.48e-05	45.1
92	CAJ72453.1_hypothetical_tetraheme_protein_kustd1708_NXRmemb2	OFTM320_468_1_rank:_D;_Glucose_/_Sorbosone_dehydrogenase_[PF07995.13]_(db=pfam)	23.762	202	105	9	320	493	311	491	0.005	37
93	CAJ72453.1_hypothetical_tetraheme_protein_kustd1708_NXRmemb2	OFTM320_172_3_rank:_D;_PDZ_domain_[PF13180.8]_(db=pfam)	26.744	172	99	7	65	218	433	595	1.06e-07	52
94	CAJ72453.1_hypothetical_tetraheme_protein_kustd1708_NXRmemb2	OFTM320_172_3_rank:_D;_PDZ_domain_[PF13180.8]_(db=pfam)	24.891	229	148	8	273	482	373	596	1.7e-07	51.2
95	CAJ72453.1_hypothetical_tetraheme_protein_kustd1708_NXRmemb2	OFTM320_172_3_rank:_D;_PDZ_domain_[PF13180.8]_(db=pfam)	27.564	156	86	6	343	474	1166	1318	5.99e-06	46.2
96	CAJ72453.1_hypothetical_tetraheme_protein_kustd1708_NXRmemb2	OFTM320_172_3_rank:_D;_PDZ_domain_[PF13180.8]_(db=pfam)	25.6	125	70	4	185	301	1166	1275	0.81	29.6
97	CAJ72453.1_hypothetical_tetraheme_protein_kustd1708_NXRmemb2	OFTM320_172_3_rank:_D;_PDZ_domain_[PF13180.8]_(db=pfam)	45	20	11	0	168	187	393	412	4.6	27.3
98	CAJ72453.1_hypothetical_tetraheme_protein_kustd1708_NXRmemb2	OFTM320_36_1_rank:_D;_Cytochrome_c_[PF00034.23]_(db=pfam)	21.771	271	142	9	269	476	83	346	2.04e-07	50.8
99	CAJ72453.1_hypothetical_tetraheme_protein_kustd1708_NXRmemb2	OFTM320_36_1_rank:_D;_Cytochrome_c_[PF00034.23]_(db=pfam)	25.581	129	82	4	358	486	43	157	0.003	37.4
100	CAJ72453.1_hypothetical_tetraheme_protein_kustd1708_NXRmemb2	OFTM320_36_1_rank:_D;_Cytochrome_c_[PF00034.23]_(db=pfam)	34.211	38	25	0	168	205	296	333	0.12	32.3
101	CAJ72453.1_hypothetical_tetraheme_protein_kustd1708_NXRmemb2	OFTM320_239_2_rank:_E	24.413	213	116	8	324	500	57	260	6.27e-07	48.5
102	CAJ72453.1_hypothetical_tetraheme_protein_kustd1708_NXRmemb2	OFTM320_239_2_rank:_E	21.311	183	116	8	71	231	73	249	0.003	37
103	CAJ72453.1_hypothetical_tetraheme_protein_kustd1708_NXRmemb2	OFTM320_239_2_rank:_E	25.85	147	94	5	165	305	58	195	0.045	33.1
104	CAJ72453.1_hypothetical_tetraheme_protein_kustd1708_NXRmemb2	OFTM320_332_3_rank:_E	38.298	47	28	1	418	464	722	767	0.000116	42
105	CAJ72453.1_hypothetical_tetraheme_protein_kustd1708_NXRmemb2	OFTM320_332_3_rank:_E	28.169	71	43	3	321	388	724	789	0.62	30
106	CAJ72454.1_hypothetical_diheme_protein_kustd1709_NXRmemb3	OFTM320_313_12_rank:_D;_Cytochrome_C_oxidase	31.818	242	126	5	60	263	74	314	7.74e-36	134	NXRmemb3
107	CAJ72454.1_hypothetical_diheme_protein_kustd1709_NXRmemb3	OFTM320_313_12_rank:_D;_Cytochrome_C_oxidase	29.24	171	94	9	157	310	55	215	2.64e-05	43.5
108	CAJ72454.1_hypothetical_diheme_protein_kustd1709_NXRmemb3	OFTM320_517_1_rank:_E	32.812	128	56	4	168	266	8	134	1.21e-11	60.8
109	CAJ72454.1_hypothetical_diheme_protein_kustd1709_NXRmemb3	OFTM320_517_1_rank:_E	23.485	132	57	5	51	145	7	131	4.93e-05	41.2
110	CAJ72454.1_hypothetical_diheme_protein_kustd1709_NXRmemb3	OFTM320_87_2_rank:_D;_Cytochrome_C_oxidase	28.283	99	53	5	60	158	231	311	0.000213	41.2
111	CAJ72454.1_hypothetical_diheme_protein_kustd1709_NXRmemb3	OFTM320_378_2_rank:_D;_Protein_of_unknown_function_(DUF1588)_[PF07627.13];_Protein_of_unknown_function_(DUF1592)_[PF07631.13];_PA14_domain_[PF07691.14];_Protein_of_unknown_function_(DUF1585)_[PF07624.13];_Cytochrome_C_oxidase	34.568	81	34	5	5	80	9	75	0.003	37.7
112	CAJ72454.1_hypothetical_diheme_protein_kustd1709_NXRmemb3	OFTM320_378_2_rank:_D;_Protein_of_unknown_function_(DUF1588)_[PF07627.13];_Protein_of_unknown_function_(DUF1592)_[PF07631.13];_PA14_domain_[PF07691.14];_Protein_of_unknown_function_(DUF1585)_[PF07624.13];_Cytochrome_C_oxidase	36.364	44	26	2	153	195	30	72	0.021	34.7
113	CAJ72454.1_hypothetical_diheme_protein_kustd1709_NXRmemb3	OFTM320_132_4_rank:_D;_Protein_of_unknown_function_(DUF1549)_[PF07583.13];_Protein_of_unknown_function_(DUF1553)_[PF07587.13];_Planctomycete_cytochrome_C_[PF07635.13]_(db=pfam)	43.59	39	20	1	161	197	19	57	0.041	33.9
115	CAJ72455.1_hypothetical_monoheme_protein_kustd1710_NXRmemb4	OFTM320_385_5_rank:_D;_Protein_of_unknown_function_(DUF1549)_[PF07583.13];_Planctomycete_cytochrome_C_[PF07635.13]_(db=pfam)	28.235	85	54	2	161	238	339	423	0.11	30.8
116	CAJ72455.1_hypothetical_monoheme_protein_kustd1710_NXRmemb4	OFTM320_412_5_rank:_D;_Cupin_domain_[PF07883.13];_ChrR_Cupin-like_domain_[PF12973.9]_(db=pfam)	36.364	33	20	1	198	230	30	61	0.3	28.1
117	CAJ72455.1_hypothetical_monoheme_protein_kustd1710_NXRmemb4	OFTM320_777_2_rank:_D;_AcrB/AcrD/AcrF_family_[PF00873.21]_(db=pfam)	36.585	41	23	1	102	142	137	174	0.9	28.1
118	CAJ72455.1_hypothetical_monoheme_protein_kustd1710_NXRmemb4	OFTM320_87_2_rank:_D;_Cytochrome_C_oxidase	45.455	22	10	1	153	174	231	250	1.2	27.7
119	CAJ73853.1_similar_to_rieske_2Fe-2S_subunit_of_the_bc1_complex_kuste3096_R/b-1_1	OFTM320_416_2_rank:_C;_menaquinol-cytochrome_c_reductase_iron-sulfur_subunit_[EC:1.10.2.-]_(db=kegg)	30.12	166	107	6	2	160	12	175	2.73e-18	75.1	R/b-1_1
120	CAJ73853.1_similar_to_rieske_2Fe-2S_subunit_of_the_bc1_complex_kuste3096_R/b-1_1	OFTM320_167_12_rank:_D;_Rieske_[2Fe-2S]_domain_[PF00355.28]_(db=pfam)	35	80	45	2	85	157	94	173	8.21e-13	60.5	R/b-1_1
122	CAJ73853.1_similar_to_rieske_2Fe-2S_subunit_of_the_bc1_complex_kuste3096_R/b-1_1	OFTM320_454_1_rank:_D;_haloacid_dehalogenase-like_hydrolase_[PF00702.28]_(db=pfam)	46.667	30	16	0	8	37	90	119	0.046	30
123	CAJ73853.1_similar_to_rieske_2Fe-2S_subunit_of_the_bc1_complex_kuste3096_R/b-1_1	OFTM320_179_2_rank:_C;_protein_O-mannosyl-transferase_[EC:2.4.1.-]_(db=kegg)	31.25	48	33	0	62	109	148	195	0.48	27.7
124	CAJ73854.1_conserved_hypothetical_cytochrome_bc_fusion_protein_kuste3097_R/b-1_2	OFTM320_416_1_rank:_D;_Cytochrome_b/b6/petB_[PF00033.21];_Cytochrome_b(N-terminal)/b6/petB_[PF13631.8]_(db=pfam)	59.067	193	79	0	1	193	1	193	1.65e-75	237	R/b-1_2
125	CAJ73854.1_conserved_hypothetical_cytochrome_bc_fusion_protein_kuste3097_R/b-1_2	OFTM320_167_13_rank:_C;_ubiquinol-cytochrome_c_reductase_cytochrome_b_subunit_(db=kegg)	32.075	318	200	6	7	317	6	314	6.03e-51	177	R/b-1_2
126	CAJ73854.1_conserved_hypothetical_cytochrome_bc_fusion_protein_kuste3097_R/b-1_2	OFTM320_340_4_rank:_D;_Cytochrome_b(N-terminal)/b6/petB_[PF13631.8]_(db=pfam)	28.855	454	228	21	188	558	1	442	3.79e-29	118	R/b-1_2
129	CAJ72225.1_similar_to_Rieske_2Fe-2S_iron_sulfur_protein_cytochrome_b6-F_complex_kustd1480_R/b-2_3	OFTM320_172_6_rank:_C;_cytochrome_b6-f_complex_iron-sulfur_subunit_[EC:7.1.1.6]_(db=kegg)	45.578	147	74	2	19	159	215	361	9.94e-44	145	R/b-1_3
132	CAJ72225.1_similar_to_Rieske_2Fe-2S_iron_sulfur_protein_cytochrome_b6-F_complex_kustd1480_R/b-2_3	OFTM320_26_9_rank:_C;_X-Pro_dipeptidyl-peptidase_[EC:3.4.14.11]_(db=kegg)	25	96	60	2	20	107	347	438	0.31	28.5
133	CAJ72225.1_similar_to_Rieske_2Fe-2S_iron_sulfur_protein_cytochrome_b6-F_complex_kustd1480_R/b-2_3	OFTM320_509_5_rank:_C;_long-chain_fatty_acid_transport_protein_(db=kegg)	33.333	45	28	1	119	161	23	67	0.57	27.7
137	CAJ72226.1_strongly_similar_to_cytochrome_b6_kustd1481_R/b-2_1	OFTM320_211_1_rank:_E	31.034	58	32	3	164	219	18	69	7.2	25
138	CAJ72226.1_strongly_similar_to_cytochrome_b6_kustd1481_R/b-2_1	OFTM320_586_1_rank:_C;_N-acyl-D-amino-acid_deacylase_[EC:3.5.1.81]_(db=kegg)	27.027	37	27	0	10	46	317	353	8.7	25
140	CAJ72227.1_unknown_protein_kustd1482_R/b-2_2	OFTM320_104_2_rank:_C;_biopolymer_transport_protein_ExbD_(db=kegg)	52.632	19	9	0	12	30	107	125	2.7	22.3
141	CAJ72227.1_unknown_protein_kustd1482_R/b-2_2	OFTM320_276_1_rank:_D;_Type_IV_secretory_system_Conjugative_DNA_transfer_[PF02534.16];_Type_IV_secretion-system_coupling_protein_DNA-binding_domain_[PF10412.11]_(db=pfam)	32.143	28	15	1	5	32	109	132	3.5	21.9
142	CAJ72227.1_unknown_protein_kustd1482_R/b-2_2	OFTM320_724_4_rank:_C;_phosphate-selective_porin_OprO_and_OprP_(db=kegg)	47.059	17	9	0	17	33	17	33	4	21.9
143	CAJ72227.1_unknown_protein_kustd1482_R/b-2_2	OFTM320_452_13_rank:_C;_Ca-activated_chloride_channel_homolog_(db=kegg)	36.842	19	12	0	31	49	626	644	6.7	21.2
144	CAJ72228.1_similar_to_NADP_oxidoreductase_FAD-containing_subunit_kustd1483_R/b-2_3	OFTM320_478_4_rank:_C;_glutamate_synthase_(NADPH)_small_chain_[EC:1.4.1.13]_(db=kegg)	30	440	260	11	22	417	66	501	1.67e-42	157	R/b-2_3
146	CAJ72228.1_similar_to_NADP_oxidoreductase_FAD-containing_subunit_kustd1483_R/b-2_3	OFTM320_438_1_rank:_C;_nitrite_reductase_(NADH)_large_subunit_[EC:1.7.1.15]_(db=kegg)	23.615	343	192	15	193	517	110	400	0.000274	40.8
147	CAJ72228.1_similar_to_NADP_oxidoreductase_FAD-containing_subunit_kustd1483_R/b-2_3	OFTM320_439_2_rank:_D;_Pyridine_nucleotide-disulphide_oxidoreductase_[PF07992.16];_Pyridine_nucleotide-disulphide_oxidoreductase	22.438	361	191	14	92	390	6	339	0.000604	39.7
148	CAJ72228.1_similar_to_NADP_oxidoreductase_FAD-containing_subunit_kustd1483_R/b-2_3	OFTM320_324_11_rank:_C;_NADH-quinone_oxidoreductase_subunit_I_[EC:7.1.1.2]_(db=kegg)	33.824	68	35	2	491	558	63	120	0.001	37.4
149	CAJ72228.1_similar_to_NADP_oxidoreductase_FAD-containing_subunit_kustd1483_R/b-2_3	OFTM320_324_11_rank:_C;_NADH-quinone_oxidoreductase_subunit_I_[EC:7.1.1.2]_(db=kegg)	42.308	26	15	0	490	515	102	127	0.25	30.4
150	CAJ72229.1_hypothetical_bc1_protein_putative_UQ:cyt_c_oxidpoeductase_kustd1484_R/b-2_4	OFTM320_172_4_rank:_D;_Cytochrome_b(C-terminal)/b6/petD_[PF00032.19]_(db=pfam)	42.414	290	133	5	3	273	176	450	4.05e-66	210	R/b-2_4
151	CAJ72229.1_hypothetical_bc1_protein_putative_UQ:cyt_c_oxidpoeductase_kustd1484_R/b-2_4	OFTM320_474_6_rank:_D;_Domain_of_Unknown_Function_(DUF1080)_[PF06439.13];_Concanavalin_A-like_lectin/glucanases_superfamily_[PF13385.8]_(db=pfam)	23.684	76	51	3	128	202	96	165	0.47	29.3
153	CAJ72229.1_hypothetical_bc1_protein_putative_UQ:cyt_c_oxidpoeductase_kustd1484_R/b-2_4	OFTM320_926_8_rank:_E	25.926	81	52	2	57	136	75	148	2.1	26.6
154	CAJ72229.1_hypothetical_bc1_protein_putative_UQ:cyt_c_oxidpoeductase_kustd1484_R/b-2_4	OFTM320_830_5_rank:_E	29.268	41	20	1	140	171	1144	1184	4.9	26.2
[truncated: 94 more rows]

## Sheet: OFTM321_Phycisphaerae_UBA1845
order	qseqid	sseqid	pident	length	mismatch	gapopen	qstart	qend	sstart	send	evalue	bitscore	Comment
[truncated: 246 more rows]

[truncated: 11 more sheets: OFTM371_Phycisphaerae_UBA1845, OFTM348_Pirellulaceae, OFTM205_Planctomycetota, OFTM285_Phycisphaerae_UBA1845, all_MAGs_for_blastp_KS_nxrAB_to, OFTM5_Phycisphaerae_UBA1845, OFTM43_Planctomycetota_UBA1135, OFTM174_Phycisphaerae_UBA1845, MAGs_annotations, gene_clusters, MAG_info]
